# Supplementary material for: The exploration of network motifs as potential drug targets from post-translational regulatory networks
Source: Sci Rep. 2016 Feb 8;6:20558. doi: 10.1038/srep20558 (PMC4744934; doi:10.1038/srep20558)
Supplement: Supplementary Table S1 [file srep20558-s2.xls]

## Sheet: Supplementary Table S1
Supplementary Table S1. Motif I identified with the FANMOD tool. The detailed information about member proteins of motif I.
Protein 1	Protein 2	Protein 3
AKT1	CASP9	ILK
AKT1	CASP3	CASP9
CASP3	CASP9	PRKCZ
LYN	CASP3	CASP9
MAPK1	CASP9	MAP2K1
MAPK3	CASP9	MAP2K1
MUC1	GSK3B	PRKCD
CASP3	PRKDC	PRKCD
LYN	CASP3	PRKCD
SRC	MUC1	PRKCD
LYN	MUC1	PRKCD
FYN	SRC	ADAM15
LCK	FYN	ADAM15
LYN	MET	CASP3
CASP3	CASP6	PRKCZ
LCK	SRC	MUC1
LCK	SRC	ADAM15
LYN	SRC	MUC1
LYN	SRC	ADAM15
