# Supplementary material for: The exploration of network motifs as potential drug targets from post-translational regulatory networks
Source: Sci Rep. 2016 Feb 8;6:20558. doi: 10.1038/srep20558 (PMC4744934; doi:10.1038/srep20558)
Supplement: Supplementary Table S2 [file srep20558-s3.xls]

## Sheet: Supplementary Table S2
Supplementary Table S2. Motif II identified with the FANMOD tool. The detailed information about member proteins of motif II.
Protein 1	Protein 2	Protein 3
AKT1	CDK2	CASP9
AKT1	CASP3	PRKD1
CASP9	CASP3	ABL1
CASP9	CASP3	MAPK3
CASP9	MAP2K2	MAPK3
CASP9	ABL1	ILK
CASP9	LYN	ABL1
PRKCD	CASP3	SRC
PRKACA	AURKA	PSEN1
GSK3B	PRKCD	PSEN1
GSK3B	AURKA	PSEN1
GSK3B	PRKCG	PSEN1
FYN	CASP3	PDGFRB
FYN	CASP3	SRC
FYN	PDGFRB	CASP8
FYN	SRC	CASP8
FYN	CASP8	CASP3
FYN	IGF1R	CASP8
FYN	IGF1R	ADAM15
CASP3	AKT1	WEE1
CASP3	AKT1	STK4
CASP3	AKT1	STK3
CASP3	AKT1	PKN1
CASP3	AKT1	PKN2
CASP3	AKT1	PRKCD
CASP3	AKT1	FYN
CASP3	CASP9	STK4
CASP3	STK3	EIF2AK2
CASP3	PRKCD	CASP9
CASP3	PRKCD	PKN2
CASP3	PRKCD	EIF2AK2
CASP3	PRKCD	MET
CASP3	PRKDC	AKT1
CASP3	MET	PKN2
CASP3	MET	BMX
CASP3	MET	PRKCZ
CASP3	PRKCZ	PRKCD
CASP3	CDK11A	CDK11B
CASP3	STK24	STK3
CASP3	STK24	EIF2AK2
CASP3	STK24	MAP4K1
CASP3	PAK2	WEE1
CASP3	PAK2	STK4
CASP3	PAK2	EIF2AK2
CASP3	LYN	FYN
CASP3	LYN	MAP4K1
CASP3	CASP6	STK4
MAPK1	CASP9	RAF1
MAPK1	GSK3B	CASP9
GZMB	PRKDC	PTK2
EIF2AK2	CASP3	CASP7
EIF2AK2	CASP8	CASP3
PRKCA	INSR	CAPN1
MAP2K1	CASP9	RAF1
MAP2K1	GSK3B	CASP9
PRKDC	CASP3	ATM
PRKDC	CASP3	ABL1
PRKDC	GZMB	CASP3
PRKDC	GZMB	ABL1
MET	CASP3	PRKD1
MET	CASP3	EGFR
MET	CASP3	ABL1
SRC	CDK1	MUC1
SRC	IGF1R	MUC1
SRC	IGF1R	ADAM15
PRKCZ	CASP3	PSEN1
PRKCZ	CASP3	CASP7
PRKCZ	PRKCA	PSEN1
PRKCZ	CASP8	CASP3
PRKCZ	CASP8	PSEN1
PRKCZ	CASP7	PSEN1
PRKCZ	CASP6	PSEN1
PRKCZ	CASP6	CASP7
CDK1	CSNK2A1	ESPL1
PSEN1	PRKACA	GSK3B
PSEN1	GSK3B	PRKCZ
CDK11A	CASP8	CASP3
CASP8	CHUK	IKBKB
CASP8	MAP4K4	ILK
CASP8	IKBKB	IKBKG
CASP8	MAPK1	EIF2AK2
CASP8	PRKCZ	IKBKB
CASP8	CDK11A	CDK11B
CASP8	STK24	ERBB2
CASP8	STK24	MAP4K4
CASP8	STK24	EIF2AK2
CASP8	MAP3K14	CHUK
CASP8	MAP3K14	IKBKB
ADAM12	SRC	PIK3R1
STK24	CASP3	CASP7
STK24	CASP8	CASP3
CASP7	STK24	EIF2AK2
CASP1	CDK11A	CDK11B
CSNK2A1	CDK1	CASP2
EPHB2	MMP2	MMP9
ABL1	INSR	CASP9
ABL1	IGF1R	MUC1
ABL1	IGF1R	ADAM15
PAK2	CASP3	ABL1
LYN	PRKCD	CASP9
LYN	CASP3	SRC
LYN	CASP3	CASP7
LYN	INSR	CASP9
LYN	MME	CASP9
MUC1	ERBB2	ERBB3
MUC1	PRKCD	EGFR
MUC1	GSK3B	EGFR
MUC1	GSK3B	SRC
MUC1	GSK3B	LCK
MUC1	GSK3B	ABL1
MUC1	EGFR	ERBB2
MUC1	SRC	EGFR
MUC1	SRC	ABL1
MUC1	SRC	ZAP70
MUC1	LCK	PRKCD
MUC1	LCK	ERBB3
MUC1	LCK	ABL1
MUC1	LCK	ZAP70
MUC1	ABL1	EGFR
MUC1	ABL1	ERBB3
MUC1	ABL1	ZAP70
MUC1	LYN	ERBB2
MUC1	LYN	ABL1
MUC1	LYN	ZAP70
MUC1	ERBB4	EGFR
METAP2	MAPK1	EIF2AK2
ADAM15	FYN	HCK
ADAM15	FYN	ABL1
ADAM15	SRC	ABL1
ADAM15	LCK	YES1
ADAM15	LCK	ABL1
ADAM15	HCK	ABL1
ADAM15	LYN	FYN
ADAM15	LYN	HCK
ADAM15	LYN	ABL1
CDK11B	CASP8	CASP3
