# Supplementary material for: The exploration of network motifs as potential drug targets from post-translational regulatory networks
Source: Sci Rep. 2016 Feb 8;6:20558. doi: 10.1038/srep20558 (PMC4744934; doi:10.1038/srep20558)
Supplement: Supplementary Table S3 [file srep20558-s4.xls]

## Sheet: Supplementary Table S3
Supplementary Table S3. Motif III identified with the FANMOD tool. The detailed information about member proteins of motif III.
Protein 1	Protein 2	Protein 3
AKT1	CASP3	RET
AKT1	CASP3	RPS6KB1
AKT1	CASP3	SRC
AKT1	CASP3	ATM
AKT1	CASP3	CAMKK1
AKT1	CASP3	EPHA4
WEE1	CASP3	CAMK2A
WEE1	CASP3	CASP7
WEE1	CASP3	ABL1
WEE1	CASP3	MAPK8
WEE1	CDK1	CASP8
HTRA2	MAPK14	RPS6KB1
HTRA2	MAPK14	CSNK2A1
CASP9	AKT1	PRKCD
CASP9	AKT1	PRKACA
CASP9	AKT1	GSK3B
CASP9	ILK	GSK3B
CASP9	CASP3	RPS6KB1
CASP9	MAPK1	CDK2
CASP9	MAPK1	RPS6KB1
CASP9	MAPK1	RPS6KA3
CASP9	MAPK1	CAPN2
CASP9	MAP2K1	MAPKAPK3
CASP9	PRKCZ	PRKCD
CASP9	PRKCZ	AKT3
CASP9	MAP2K2	MAPKAPK3
CASP9	ABL1	AURKA
CASP9	ABL1	RPS6KA3
CASP9	ABL1	MAPKAPK3
CASP9	ABL1	DYRK1A
CASP9	LYN	CDK2
CASP9	LYN	CDK1
CASP9	LYN	RPS6KA3
CASP9	MAPK3	CDK2
CASP9	MAPK3	GSK3B
CASP9	MAPK3	RPS6KA3
CASP9	MAPK3	CAPN2
ERBB2	CASP8	CASP3
CHUK	CASP8	CASP3
PRKD1	PAK4	CAPN1
PRKD1	PAK4	CAPN2
STK4	CASP3	PDGFRB
STK4	CASP3	CASP7
STK4	CASP3	EPHA4
STK4	CASP3	MAPK8
STK4	AURKB	CASP9
ILK	CASP8	ABL1
PKN1	CASP3	RPS6KB1
PKN2	CASP3	RPS6KB1
PKN2	CASP3	EPHA4
PKN2	CASP3	MAPK8
PRKCD	PRKDC	CASP2
GSK3B	MAPK1	CAPN2
GSK3B	AURKA	CAPN2
FYN	CASP3	EPHA4
CASP3	STK3	CAPN1
CASP3	PRKCD	CASP8
CASP3	FYN	MAPK14
CASP3	STK24	CAPN1
CASP3	LYN	CASP8
BMX	CASP3	PTK2
BMX	CASP3	SRC
PTK2	GZMB	CASP3
PTK2	GZMB	CASP7
KIT	PRKCA	ADAM17
EIF2AK2	CASP3	PDGFRB
EIF2AK2	CASP3	RPS6KB1
EIF2AK2	CASP3	ABL1
EIF2AK2	CASP8	ABL1
EIF2AK2	CASP8	PAK2
EIF2AK2	CASP7	ABL1
RIPK1	CASP8	CASP3
PRKCA	CAPN1	PRKCB
MMP2	CSNK2A1	STK3
MMP2	CSNK2A1	PRKCE
MMP2	CSNK2A1	PRKCZ
MMP2	CSNK2A1	PAK2
MMP2	CSNK2A1	FURIN
INSR	CSNK2A1	FURIN
PRKCQ	CASP3	RPS6KB1
MAP2K1	GSK3B	MMP2
TGM2	CASP3	SRC
TGM2	CASP3	EPHA4
PRKDC	CASP3	EPHA4
MET	CASP3	SRC
MET	CASP3	EPHA4
MET	RPS6KA3	USP8
MET	RPS6KA3	ADAM17
RPS6KA1	GSK3B	MMP2
RPS6KA3	GSK3B	MMP2
CAPN1	PRKCA	STK3
CAPN1	PRKCA	AURKA
CAPN1	PRKCA	MMP2
MAP2K2	CASP9	RAF1
PSEN1	GSK3B	PRKAA1
PSEN1	GSK3B	PRKCE
PSEN1	GSK3B	MAPK8
PSEN1	PRKCZ	PRKCD
PSEN1	CDK5	MAPK10
PSEN1	CDK5	PAK4
ESPL1	CDK1	AURKA
ESPL1	CDK1	MAPK8
MAP4K1	CASP3	PRKD1
MAP4K1	CASP3	ABL1
MAP4K1	CASP3	KARS
MAP4K1	CASP3	EPHA4
CASP8	ERBB2	CDK1
CASP8	FYN	MAPK14
CASP8	MAPK1	ARRB1
CASP8	EIF2AK2	CDK1
CASP8	PRKCZ	PRKCD
CASP8	STK24	CDK1
CASP8	MAPK3	ARRB1
MME	LYN	CSNK2A1
STK24	CASP3	RPS6KB1
CASP7	STK24	CAPN1
CASP2	CSNK2A1	CAMK2D
ABL1	CASP9	STK4
ABL1	ATM	CASP10
ABL1	ATM	CASP8
ABL1	ATM	CASP6
ABL1	IGF1R	CASP8
CSF1R	INSR	ADAM17
PAK2	CASP3	RPS6KB1
PAK2	CASP3	SRC
LYN	CASP3	EPHA4
AKAP8	CASP3	SRC
AKAP8	CASP3	EPHA4
FGFR1	MMP2	RPS6KA1
FGFR1	MMP2	HMBS
ADRBK1	CAPN2	PRKD1
ADRBK1	CAPN2	GSK3B
ADRBK1	CAPN2	PRKCG
ADRBK1	CAPN2	PRKCA
ROCK1	CASP3	RPS6KB1
ROCK1	CASP3	ATM
ROCK1	CASP3	CASP7
ROCK1	CASP3	EPHA4
MAPK3	CASP8	CASP3
MUC1	ERBB2	CDK1
MUC1	EGFR	PDGFRB
MUC1	ABL1	PDGFRB
MUC1	LYN	PDGFRB
MUC1	LYN	CDK1
TNIP1	MAPK1	CDK2
MST1	KLKB1	HGFAC
CASP6	NUAK1	ATM
CASP6	CASP3	ATM
