# Supplementary material for: The exploration of network motifs as potential drug targets from post-translational regulatory networks
Source: Sci Rep. 2016 Feb 8;6:20558. doi: 10.1038/srep20558 (PMC4744934; doi:10.1038/srep20558)
Supplement: Supplementary Table S4 [file srep20558-s5.xls]

## Sheet: Supplementary Table S4
Supplementary Table S4. Motif IV identified with the FANMOD tool. The detailed information about member proteins of motif IV.
Protein 1	Protein 2	Protein 3
AKT1	CASP9	RAF1
AKT1	CASP9	STK4
AKT1	CASP9	GATA1
AKT1	CASP9	VIM
AKT1	CASP9	SRPK2
AKT1	CDK2	HTRA2
AKT1	CDK2	USP8
AKT1	CASP3	CDKN1A
AKT1	CASP3	HNRNPC
AKT1	CASP3	RAC1
AKT1	CASP3	AR
AKT1	CASP3	MAP1B
AKT1	CASP3	MDM4
AKT1	CASP3	HNRNPA1
AKT1	CASP3	BAD
AKT1	CASP3	PTEN
AKT1	CASP3	PLCG1
AKT1	CASP3	ERBB2
AKT1	CASP3	MDM2
AKT1	CASP3	CHUK
AKT1	CASP3	EIF4B
AKT1	CASP3	MATR3
AKT1	CASP3	ACIN1
AKT1	CASP3	NFATC2
AKT1	CASP3	CTNNB1
AKT1	CASP3	GOLGA3
AKT1	CASP3	XIAP
AKT1	CASP3	LMNB1
AKT1	CASP3	HTT
AKT1	CASP3	IL16
AKT1	CASP3	CAMKK2
AKT1	CASP3	GATA1
AKT1	CASP3	VIM
AKT1	CASP3	VCP
AKT1	CASP3	BRCA1
AKT1	CASP3	MAPT
AKT1	CASP3	EIF4EBP1
AKT1	CASP3	BCL2L11
AKT1	CASP3	LIMK1
AKT1	CASP3	TMPO
AKT1	CASP3	TAL1
AKT1	CASP3	ILF3
AKT1	CASP3	SRRM2
AKT1	CASP3	SRSF9
AKT1	CASP3	BRAF
HTRA2	MAPK14	KIAA1967
CASP9	CASP3	PRKCH
CASP9	MAPK1	GATA1
CASP9	ABL1	VIM
CASP9	ABL1	RB1
CASP9	MAPK3	RAF1
CASP9	MAPK3	GATA1
STK4	CASP3	ABL1
CDK2	INSR	CASP9
CDK2	INSR	ADAM17
CDK2	INSR	CAPN1
CDK2	INSR	ADAM9
PRKAA1	PAK4	STAMBP
PRKAA1	PAK4	CAPN1
PRKAA1	PAK4	PSEN1
STK3	CASP3	MAP1B
STK3	CASP3	EIF4B
STK3	CASP3	BRCA1
STK3	CASP3	SRRM2
STK3	CASP3	BRAF
STK3	CASP3	PRKCG
STK3	CASP3	DDX1
STK3	CASP3	ABL1
STK3	CASP3	XRCC4
PKN1	CASP3	MAPT
PRKCD	GSK3B	CASP9
PRKCD	GSK3B	ADAM17
PRKCD	GSK3B	MMP2
PRKCD	CASP3	CDKN1A
PRKCD	CASP3	HNRNPC
PRKCD	CASP3	MAP1B
PRKCD	CASP3	HNRNPA1
PRKCD	CASP3	PTEN
PRKCD	CASP3	PRKD1
PRKCD	CASP3	EIF4B
PRKCD	CASP3	MATR3
PRKCD	CASP3	ACIN1
PRKCD	CASP3	CTNNB1
PRKCD	CASP3	LMNB1
PRKCD	CASP3	VIM
PRKCD	CASP3	BRCA1
PRKCD	CASP3	MAPT
PRKCD	CASP3	LIMK1
PRKCD	CASP3	TMPO
PRKCD	CASP3	ILF3
PRKCD	CASP3	SRRM2
PRKCD	CASP3	SRSF9
PRKCD	CASP3	SRF
PRKCD	CASP3	STAT1
PRKCD	CASP3	RELA
PRKCD	CASP3	SP1
PRKCD	CASP3	SPP1
PRKCD	CASP3	PTK2
PRKCD	CASP3	ATP2B4
PRKCD	CASP3	PDGFRA
PRKCD	CASP3	HNRNPA2B1
PRKCD	CASP3	MYH9
PRKCD	CASP3	KRT18
PRKCD	CASP3	SSRP1
PRKCD	CASP3	SPTBN1
PRKCD	CASP3	SRSF1
PRKCD	CASP3	RPS6KB2
PRKCD	CASP3	RFC1
PRKCD	CASP3	EGFR
PRKCD	CASP3	STK39
PRKCD	CASP3	TP53
PRKCD	CASP3	SAFB
PRKCD	CASP3	CLSPN
PRKCD	CASP3	EIF4G1
PRKCD	CASP3	MEF2C
PRKCD	CASP3	PSEN1
PRKCD	CASP3	DCLK1
PRKCD	CASP3	NCL
PRKCD	CASP3	RB1
PRKCD	CASP3	PARK2
PRKCD	CASP3	CCNE1
PRKCD	CASP3	OCLN
PRKCD	CASP3	EEF1B2
PRKCD	CASP3	PDAP1
PRKCD	CASP3	EIF2S1
PRKCD	CASP3	XRCC4
PRKCD	CASP3	ADD1
PRKCD	CASP3	NFE2L2
PRKCD	AURKA	CASP9
PRKCD	AURKA	PSEN1
PRKCD	AURKA	ESPL1
PRKCD	PRKDC	PSEN1
PRKCD	PRKDC	F9
PRKCD	SRC	CASP8
PRKCD	TGFBR2	MMP2
PRKCD	TGFBR2	PLAU
PRKCD	TGFBR2	MEP1B
PRKCD	LYN	CASP8
PRKACA	AURKA	CASP9
PRKACA	AURKA	ESPL1
PRKACA	AURKA	CAPN2
PRKACA	PSEN1	CD44
CLK1	ABL1	STAMBP
MAP4K4	CASP8	PLEC
MAP4K4	CASP8	VIM
GSK3B	SGK1	ADAM17
GSK3B	MAPK1	ADAM17
GSK3B	AURKA	CASP9
GSK3B	PRKCG	MMP2
GSK3B	RPS6KB1	CASP9
GSK3B	RPS6KA3	CASP9
GSK3B	RPS6KA3	ADAM17
GSK3B	PSEN1	APP
FYN	CASP3	CTNNB1
FYN	CASP3	GOLGA3
FYN	CASP3	VCP
FYN	CASP3	MAPT
FYN	CASP3	PXN
FYN	CASP3	KRT18
FYN	CASP3	SPTAN1
FYN	CASP3	APP
FYN	CASP3	NMT1
FYN	CASP3	HSP90AB1
FYN	CASP3	ABL1
FYN	CASP3	CD247
FYN	CASP3	EIF4H
FYN	CASP3	VAV1
FYN	CASP3	EIF2S1
FYN	CASP3	MAGI1
FYN	CASP8	PLEC
FYN	CASP8	MAPT
FYN	CASP8	ABL1
FYN	CASP8	EIF2S1
CASP3	EIF2AK2	MAPT
CASP3	EIF2AK2	ILF3
CASP3	EIF2AK2	TP53
CASP3	EIF2AK2	EIF2S1
CASP3	PRKCQ	BAD
CASP3	PRKCQ	DLGAP4
CASP3	PRKCQ	STK39
CASP3	PRKCQ	PSEN1
CASP3	PRKDC	MAP1B
CASP3	PRKDC	MDM2
CASP3	PRKDC	PRKD1
CASP3	PRKDC	EIF4B
CASP3	PRKDC	MATR3
CASP3	PRKDC	ACIN1
CASP3	PRKDC	LMNB1
CASP3	PRKDC	IL16
CASP3	PRKDC	VIM
CASP3	PRKDC	VCP
CASP3	PRKDC	BRCA1
CASP3	PRKDC	MAPT
CASP3	PRKDC	EIF4EBP1
CASP3	PRKDC	BCL2L11
CASP3	PRKDC	ILF3
CASP3	PRKDC	SRRM2
CASP3	PRKDC	GFAP
CASP3	PRKDC	SRF
CASP3	PRKDC	SPP1
CASP3	PRKDC	PTK2
CASP3	PRKDC	RIPK1
CASP3	PRKDC	SSRP1
CASP3	PRKDC	SPTBN1
CASP3	PRKDC	UBE4B
CASP3	PRKDC	RANBP2
CASP3	PRKDC	RPS6KB1
CASP3	PRKDC	SRC
CASP3	PRKDC	TP53
CASP3	PRKDC	SPTAN1
CASP3	PRKDC	CGN
CASP3	PRKDC	EIF4G1
CASP3	PRKDC	XRCC5
CASP3	PRKDC	SLC4A1
CASP3	PRKDC	MEF2C
CASP3	PRKDC	SAFB2
CASP3	PRKDC	PSEN1
CASP3	PRKDC	HNRNPU
CASP3	PRKDC	XRCC4
CASP3	PRKDC	NASP
CASP3	PRKDC	POP1
CASP3	PRKDC	NFE2L2
CASP3	MET	PLCG1
CASP3	MET	EIF4B
CASP3	MET	MAPT
CASP3	MET	SRSF9
CASP3	MET	DLGAP4
CASP3	MET	PDGFRB
CASP3	MET	PTK2
CASP3	MET	GOLGB1
CASP3	MET	PDGFRA
CASP3	MET	HCLS1
CASP3	MET	SRSF1
CASP3	MET	NMT1
CASP3	MET	NTRK3
CASP3	MET	HSP90AB1
CASP3	MET	VAV1
CASP3	MET	RHOA
CASP3	MET	MYH10
CASP3	MET	GRAP2
CASP3	MET	RHOC
CASP3	MET	SSB
CASP3	PRKCZ	PTEN
CASP3	PRKCZ	NFATC2
CASP3	PRKCZ	MAPT
CASP3	PRKCZ	RELA
CASP3	PRKCZ	SP1
CASP3	PRKCZ	RPS6KB2
CASP3	PRKCZ	BAX
CASP3	PRKCZ	MYH10
CASP3	PRKCZ	TARDBP
CASP3	PRKCZ	ADD1
CASP3	STK24	ERBB2
CASP3	STK24	TMPO
CASP3	STK24	SRRM2
CASP3	STK24	BRAF
CASP3	STK24	EGFR
CASP3	STK24	DDX1
CASP3	PAK2	MDM2
CASP3	PAK2	VIM
CASP3	PAK2	SRRM2
CASP3	PAK2	PLA2G4A
CASP3	PAK2	UBE4B
CASP3	PAK2	APAF1
CASP3	PAK2	EIF4G1
CASP3	LYN	PLCG1
CASP3	LYN	ERBB2
CASP3	LYN	PDGFRB
CASP3	LYN	RET
CASP3	LYN	HCLS1
CASP3	LYN	SSRP1
CASP3	LYN	SLC4A1
CASP3	LYN	NMT1
CASP3	LYN	ABL1
CASP3	LYN	KARS
CASP3	ROCK1	PTEN
CASP3	ROCK1	HTT
CASP3	ROCK1	VIM
CASP3	ROCK1	MAPT
CASP3	ROCK1	LIMK1
CASP3	ROCK1	GFAP
CASP3	ROCK1	PTK2
CASP3	ROCK1	FHOD1
CASP3	ROCK1	ADD1
CASP3	CASP6	ERBB2
CASP3	CASP6	PTK2
CASP3	CASP6	BUB1
CASP3	CASP6	ABL1
SGK1	MAPK1	ADAM17
MAPK1	CASP8	GATA1
MAPK1	CASP8	MAPT
MAPK1	CASP8	PLA2G4A
MAPK1	CASP8	ATN1
MAPK1	CASP8	EIF2S1
ITK	INSR	MALT1
AURKA	PAK4	CAPN1
AURKA	PAK4	PSEN1
AURKA	PAK4	CAPN2
GZMB	PRKDC	LMNB1
GZMB	PRKDC	VIM
GZMB	PRKDC	SRRM1
GZMB	PRKDC	HSP90AA1
GZMB	PRKDC	UBE4B
GZMB	PRKDC	XRCC6
GZMB	PRKDC	POLR2A
GZMB	PRKDC	VTN
GZMB	PRKDC	XRCC4
GZMB	PRKDC	MRE11A
EIF2AK2	CASP8	MAPT
EIF2AK2	CASP8	EIF2S1
EIF2AK2	CASP7	MAPT
EIF2AK2	CASP7	ILF3
PRKCA	INSR	ADAM17
PRKCA	PRKCZ	MMP2
PRKCA	CAPN1	ITGB3
PRKCA	CAPN1	PRKD1
NEK2	INSR	THOP1
NEK2	INSR	CAPN1
MMP2	CSNK2A1	ALDOA
MMP2	CSNK2A1	YBX1
MMP2	CSNK2A1	MAP1B
MMP2	CSNK2A1	MATR3
MMP2	CSNK2A1	LMNB1
MMP2	CSNK2A1	PLEC
MMP2	CSNK2A1	CTPS
MMP2	CSNK2A1	VIM
MMP2	CSNK2A1	FLNA
MMP2	CSNK2A1	TMPO
MMP2	CSNK2A1	NES
MMP2	CSNK2A1	ILF3
MMP2	CSNK2A1	WNK1
MMP2	CSNK2A1	EIF5B
MMP2	CSNK2A1	IKBKB
MMP2	CSNK2A1	NDRG1
MMP2	CSNK2A1	SUB1
MMP2	CSNK2A1	LGALS3
MMP2	CSNK2A1	UBA1
MMP2	CSNK2A1	MYH9
MMP2	CSNK2A1	APEX1
MMP2	CSNK2A1	NCAPH
MMP2	CSNK2A1	RSL1D1
MMP2	CSNK2A1	MARCKS
MMP2	CSNK2A1	EPRS
MMP2	CSNK2A1	MAP2K1
MMP2	CSNK2A1	PA2G4
MMP2	CSNK2A1	CHD1
MMP2	CSNK2A1	HNRNPH1
MMP2	CSNK2A1	S100A11
MMP2	CSNK2A1	PRKAR2A
MMP2	CSNK2A1	SAFB
MMP2	CSNK2A1	XRCC5
MMP2	CSNK2A1	KRT8
MMP2	CSNK2A1	SF3B2
MMP2	CSNK2A1	TPR
MMP2	CSNK2A1	XRCC6
MMP2	CSNK2A1	CALD1
MMP2	CSNK2A1	RAD23A
MMP2	CSNK2A1	USP7
MMP2	CSNK2A1	SRSF11
MMP2	CSNK2A1	HSP90AB1
MMP2	CSNK2A1	PFAS
MMP2	CSNK2A1	MYL12B
MMP2	CSNK2A1	DDX47
MMP2	CSNK2A1	MCM6
MMP2	CSNK2A1	SART1
MMP2	CSNK2A1	SUPT16H
MMP2	CSNK2A1	EEF2
MMP2	CSNK2A1	EFTUD2
MMP2	CSNK2A1	TOP1
MMP2	CSNK2A1	NAP1L1
MMP2	CSNK2A1	EEF1B2
MMP2	CSNK2A1	SF3A1
MMP2	CSNK2A1	TCP1
MMP2	CSNK2A1	EIF3C
MMP2	CSNK2A1	ACTN4
MMP2	CSNK2A1	IPO5
MMP2	CSNK2A1	SMC3
MMP2	CSNK2A1	ERCC5
MMP2	CSNK2A1	CDC37
MMP2	CSNK2A1	WBP11
MMP2	CSNK2A1	FASN
MMP2	CSNK2A1	XRCC1
MMP2	CSNK2A1	MCM3
MMP2	CSNK2A1	TARDBP
MMP2	CSNK2A1	RPLP2
MMP2	CSNK2A1	SEPT2
MMP2	CSNK2A1	RPLP0
MMP2	CSNK2A1	PGRMC1
MMP2	CSNK2A1	YWHAQ
MMP2	CSNK2A1	SSB
MMP2	CSNK2A1	PSMA4
MMP2	CSNK2A1	PER1
MMP2	CSNK2A1	PPM1G
MMP2	CSNK2A1	LIG1
MMP2	CSNK2A1	EIF3G
MMP2	CSNK2A1	DEK
MMP2	CSNK2A1	IGFBP3
MMP2	CSNK2A1	PTGES3
MMP2	CSNK2A1	RPLP1
MMP2	CSNK2A1	ST13
MMP2	CSNK2A1	EBNA1BP2
MMP2	CSNK2A1	GPI
MMP2	CSNK2A1	USO1
MMP2	CSNK2A1	VPS4A
MMP2	FGFR1	RPS6KA3
MMP2	MMP14	TGM2
INSR	TGFBR2	THOP1
INSR	TGFBR2	CAPN1
INSR	CSNK2A1	ADAM17
INSR	ABL1	CPA6
INSR	IGF1R	CPA6
INSR	IGF1R	TPP2
INSR	IGF1R	USP4
INSR	CSF1R	CAPN1
PRKDC	ATM	USP28
SRC	CDK1	CASP8
SRC	IGF1R	CASP8
SRC	IGF1R	CYLD
SRC	LYN	CASP8
PRKCZ	CASP8	MAPT
PRKCZ	CASP7	MAPT
PRKCZ	CASP6	MAPT
PRKCZ	CASP6	RELA
CDK1	RPS6KA3	CASP9
TGFBR2	AURKB	MMP2
TGFBR2	AURKB	MEP1B
PSEN1	CDK5	APP
CASP8	STK24	PLEC
CASP8	MAPK3	GATA1
CASP8	MAPK3	MAPT
CASP8	MAPK3	TAL1
STK24	CASP7	ERBB2
STK24	CASP7	EGFR
CASP7	LYN	PLCG1
CASP7	LYN	ERBB2
CASP7	LYN	SSRP1
CASP7	LYN	ABL1
CASP2	CSNK2A1	GOLGA3
CASP2	CSNK2A1	PRKCZ
CASP2	CSNK2A1	ATN1
ABL1	IGF1R	CPA6
ABL1	IGF1R	CMA1
ABL1	ADAM15	FGFR2
IGF1R	EPHA4	PARK7
IGF1R	EPHA4	CPA6
IGF1R	EPHA4	USP11
IGF1R	EPHA4	CASP8
IGF1R	EPHA4	USP4
IGF1R	EPHA4	BACE1
IGF1R	EPHA4	CMA1
IGF1R	EPHA4	CYLD
IGF1R	EPHA4	TNIP1
