# Supplementary material for: The exploration of network motifs as potential drug targets from post-translational regulatory networks
Source: Sci Rep. 2016 Feb 8;6:20558. doi: 10.1038/srep20558 (PMC4744934; doi:10.1038/srep20558)
Supplement: Supplementary Table S5 [file srep20558-s6.xls]

## Sheet: Supplementary Table S5
Supplementary Table S5. Motif V identified with the FANMOD tool. The detailed information about member proteins of motif V.
Protein 1	Protein 2	Protein 3
AKT1	HTRA2	TRIM28
AKT1	HTRA2	KIAA1967
AKT1	HTRA2	EEF1A1
AKT1	HTRA2	EIF4G1
AKT1	HTRA2	APP
AKT1	HTRA2	ACTA1
AKT1	HTRA2	TUBB
AKT1	HTRA2	ALDH1A2
AKT1	HTRA2	CAD
AKT1	HTRA2	VPS4B
AKT1	HTRA2	TUBB6
AKT1	HTRA2	PDXDC1
AKT1	HTRA2	HSD17B10
AKT1	HTRA2	TUBA1A
AKT1	HTRA2	BIRC2
AKT1	PRKAA1	STAMBP
AKT1	PRKAA1	CAPN1
AKT1	PRKAA1	PSEN1
AKT1	STK3	MMP2
AKT1	STK3	CAPN1
AKT1	PRKCD	ADAM17
AKT1	PRKCD	MMP2
AKT1	PRKCD	HABP2
AKT1	PRKCD	PLG
AKT1	PRKCD	F2
AKT1	PRKCD	PSEN1
AKT1	PRKCD	ESPL1
AKT1	PRKCD	CASP8
AKT1	PRKCD	LTA4H
AKT1	PRKCD	BACE1
AKT1	PRKCD	PLAU
AKT1	PRKCD	MEP1B
AKT1	PRKCD	F9
AKT1	PRKACA	THOP1
AKT1	PRKACA	ESPL1
AKT1	PRKACA	CAPN2
AKT1	PRKACA	MEP1B
AKT1	MAP4K4	CAPN1
AKT1	USP8	MET
AKT1	USP8	EGFR
AKT1	USP8	ERBB3
AKT1	GSK3B	ADAM17
AKT1	GSK3B	MMP2
AKT1	GSK3B	STAMBP
AKT1	GSK3B	RNPEP
HTRA2	LATS1	YAP1
CASP9	RAF1	BAD
CASP9	RAF1	TP53
CASP9	RAF1	MYC
CASP9	RAF1	PPP1R12A
CASP9	STK4	HIST1H2BB
CASP9	STK4	FOXO3
CASP9	STK4	STK38
CASP9	STK4	H2AFX
CASP9	STK4	TNNI3
CASP9	STK4	MOB1B
CASP9	STK4	HIST1H2BO
CASP9	SRPK2	ACIN1
CASP9	PRKCH	PRKD1
CASP9	PRKCH	GSK3A
CASP9	PRKCH	PTPN11
CASP9	PRKCH	MMP2
CASP9	PRKCH	PRKD2
CASP9	PRKCH	ITGB2
CASP9	PRKCH	PSEN1
CASP9	PRKCH	GSTP1
PAK1	AURKA	CASP9
PAK1	AURKA	ST14
PAK1	AURKA	CAPN1
PAK1	AURKA	PSEN1
PAK1	AURKA	ESPL1
PAK1	AURKA	CAPN2
PAK1	PLK1	ESPL1
ERBB2	MAPKAPK2	PLG
ERBB2	MAPKAPK2	THOP1
ERBB2	CDK1	CASP9
ERBB2	CDK1	CASP2
ERBB2	CDK1	TPP1
ERBB2	EPHB2	CASP9
CHUK	IKBKB	CYLD
CHUK	IKBKB	TNIP1
PRKD1	IKBKB	CYLD
PRKD1	IKBKB	TNIP1
PRKD1	KIT	ADAM8
PRKD1	KIT	MALT1
PRKD1	KIT	CASP10
PRKD1	KIT	PARK7
PRKD1	KIT	CPA6
PRKD1	KIT	TPP2
PRKD1	HABP2	FGB
PRKD1	EGFR	TPP2
PRKD1	EGFR	USP9X
PRKD1	EGFR	MMP14
PRKD1	CASP8	WEE1
PRKD1	CASP8	CFLAR
PRKD1	CASP8	PLEC
PRKD1	CASP8	GATA1
PRKD1	CASP8	VIM
PRKD1	CASP8	MAPT
PRKD1	CASP8	TAL1
PRKD1	CASP8	BMX
PRKD1	CASP8	PLA2G4A
PRKD1	CASP8	SPP1
PRKD1	CASP8	BID
PRKD1	CASP8	AKAP1
PRKD1	CASP8	GRIA1
PRKD1	CASP8	PSEN1
PRKD1	CASP8	DCLK1
PRKD1	CASP8	RB1
PRKD1	CASP8	MEF2A
PRKD1	CASP8	PARK2
PRKD1	CASP8	ATN1
PRKD1	CASP8	SRPK1
PRKD1	CASP8	MAP3K1
PRKD1	CASP8	PAK2
PRKD1	CASP8	EIF2S1
PRKD1	CASP8	PSEN2
PRKD1	CASP8	PCYT1A
PRKD1	CASP8	FXR2
PRKD1	CASP8	YWHAQ
PRKD1	CASP8	USO1
PRKD1	CASP8	SNRPF
PRKD1	CASP8	TRAF1
PRKD1	CASP8	RIPK3
PRKD1	CASP8	DLAT
PRKD1	CASP8	BCAP31
STK4	ABL1	ADAM8
STK4	ABL1	CPA6
STK4	ABL1	STAMBP
STK4	ABL1	CMA1
STK4	ABL1	MMP14
CDK2	HTRA2	EEF1A1
CDK2	HTRA2	ACTA1
CDK2	HTRA2	TUBB
CDK2	HTRA2	ALDH1A2
CDK2	HTRA2	CAD
CDK2	HTRA2	VPS4B
CDK2	HTRA2	TUBB6
CDK2	HTRA2	PDXDC1
CDK2	HTRA2	HSD17B10
CDK2	HTRA2	TUBA1A
CDK2	HTRA2	BIRC2
CDK2	CASP9	STK4
CDK2	CASP9	GATA1
CDK2	CASP9	SRPK2
CDK2	CASP9	PRKCH
CDK2	CASP9	ASMTL
CDK2	USP8	ERBB3
CDK2	GSK3B	STAMBP
CDK2	GSK3B	RNPEP
CDK2	ADAM17	KIT
CDK2	ADAM17	FLT1
CDK2	ADAM17	KDR
CDK2	ADAM17	NTRK1
CDK2	ADAM17	CSF1R
CDK2	ADAM17	IL6R
CDK2	ADAM17	TNF
CDK2	ADAM17	AGT
CDK2	ADAM17	HBEGF
CDK2	ADAM17	PRNP
CDK2	ADAM17	BTC
CDK2	ADAM17	SELL
CDK2	ADAM17	AREG
CDK2	ADAM17	NOTCH1
CDK2	ADAM17	EREG
CDK2	ADAM17	TGFA
CDK2	PRKCG	MMP14
CDK2	PRKCB	LTA4H
CDK2	PRKCB	CASP6
CDK2	PRKCA	PLAU
CDK2	MMP2	TRAP1
CDK2	MMP2	YBX1
CDK2	MMP2	RPL3
CDK2	MMP2	DARS
CDK2	MMP2	HIST1H2BB
CDK2	MMP2	ALYREF
CDK2	MMP2	VCP
CDK2	MMP2	EIF3A
CDK2	MMP2	CCT2
CDK2	MMP2	GSK3A
CDK2	MMP2	IKBKB
CDK2	MMP2	PDHA1
CDK2	MMP2	HIST1H2BM
CDK2	MMP2	NDRG1
CDK2	MMP2	SUB1
CDK2	MMP2	LGALS3
CDK2	MMP2	HIST3H2A
CDK2	MMP2	HIST1H2AG
CDK2	MMP2	SH3GL1
CDK2	MMP2	RPS25
CDK2	MMP2	MANF
CDK2	MMP2	CALR
CDK2	MMP2	GOLGB1
CDK2	MMP2	HIST2H2BE
CDK2	MMP2	ANXA1
CDK2	MMP2	DDB1
CDK2	MMP2	H2BFS
CDK2	MMP2	ATIC
CDK2	MMP2	PSMB1
CDK2	MMP2	RIPK1
CDK2	MMP2	HSP90B1
CDK2	MMP2	MYH9
CDK2	MMP2	PSMA2
CDK2	MMP2	HNRNPA0
CDK2	MMP2	PSMD12
CDK2	MMP2	DCTN2
CDK2	MMP2	FARSB
CDK2	MMP2	PARK7
CDK2	MMP2	HSPA9
CDK2	MMP2	HMGB2
CDK2	MMP2	APEX1
CDK2	MMP2	KRT18
CDK2	MMP2	CKM
CDK2	MMP2	RPL38
CDK2	MMP2	LONP1
CDK2	MMP2	HIST1H2BD
CDK2	MMP2	DDX5
CDK2	MMP2	EEF1A1
CDK2	MMP2	PDLIM1
CDK2	MMP2	PA2G4
CDK2	MMP2	HMGB1
CDK2	MMP2	XRCC5
CDK2	MMP2	DNAJC9
CDK2	MMP2	PHB
CDK2	MMP2	BLVRA
CDK2	MMP2	MAPRE1
CDK2	MMP2	DYNLT1
CDK2	MMP2	UBA2
CDK2	MMP2	TLN1
CDK2	MMP2	TOMM70A
CDK2	MMP2	H2AFX
CDK2	MMP2	C1QA
CDK2	MMP2	MYL12A
CDK2	MMP2	HSP90AB1
CDK2	MMP2	MSN
CDK2	MMP2	RPS14
CDK2	MMP2	PGAM1
CDK2	MMP2	MYL9
CDK2	MMP2	ARHGDIA
CDK2	MMP2	CFL2
CDK2	MMP2	QDPR
CDK2	MMP2	GLO1
CDK2	MMP2	MYL12B
CDK2	MMP2	CCT6A
CDK2	MMP2	DDX18
CDK2	MMP2	DIAPH1
CDK2	MMP2	HIST1H2BL
CDK2	MMP2	MCM6
CDK2	MMP2	PABPC3
CDK2	MMP2	VARS
CDK2	MMP2	UGGT1
CDK2	MMP2	ITPA
CDK2	MMP2	GDI2
CDK2	MMP2	HINT1
CDK2	MMP2	ANXA3
CDK2	MMP2	XPO7
CDK2	MMP2	CS
CDK2	MMP2	MIF
CDK2	MMP2	CAPNS1
CDK2	MMP2	HSPE1
CDK2	MMP2	SUPT16H
CDK2	MMP2	PHPT1
CDK2	MMP2	CORO7
CDK2	MMP2	RPL23
CDK2	MMP2	RAN
CDK2	MMP2	CUL5
CDK2	MMP2	HADHB
CDK2	MMP2	CIRBP
CDK2	MMP2	MDH1
CDK2	MMP2	FSCN1
CDK2	MMP2	MPST
CDK2	MMP2	A2M
CDK2	MMP2	CCT7
CDK2	MMP2	ZNF259
CDK2	MMP2	TUBA4A
CDK2	MMP2	RPS11
CDK2	MMP2	LDHB
CDK2	MMP2	ANP32E
CDK2	MMP2	UROD
CDK2	MMP2	PURA
CDK2	MMP2	GOT2
CDK2	MMP2	RCN2
CDK2	MMP2	EEF1A2
CDK2	MMP2	ACTR2
CDK2	MMP2	EIF3I
CDK2	MMP2	PSMD11
CDK2	MMP2	CCT4
CDK2	MMP2	CCT8
CDK2	MMP2	ENO2
CDK2	MMP2	EFTUD2
CDK2	MMP2	DLG3
CDK2	MMP2	LEPREL4
CDK2	MMP2	PDCD6IP
CDK2	MMP2	TOP1
CDK2	MMP2	SLC25A6
CDK2	MMP2	SLC25A4
CDK2	MMP2	HSPA4
CDK2	MMP2	NDUFAB1
CDK2	MMP2	ASNS
CDK2	MMP2	HNRNPR
CDK2	MMP2	AHCY
CDK2	MMP2	DDX39A
CDK2	MMP2	PGD
CDK2	MMP2	VTA1
CDK2	MMP2	NNT
CDK2	MMP2	PIN1
CDK2	MMP2	TFG
CDK2	MMP2	ESD
CDK2	MMP2	CNDP2
CDK2	MMP2	SLC25A5
CDK2	MMP2	TAGLN2
CDK2	MMP2	SSBP1
CDK2	MMP2	HNRNPL
CDK2	MMP2	ACADSB
CDK2	MMP2	SCAMP1
CDK2	MMP2	ACTA1
CDK2	MMP2	EEF1B2
CDK2	MMP2	LSM2
CDK2	MMP2	H2AFV
CDK2	MMP2	SF3A1
CDK2	MMP2	KISS1
CDK2	MMP2	PSMC1
CDK2	MMP2	PPP5C
CDK2	MMP2	PSMC3
CDK2	MMP2	TCP1
CDK2	MMP2	DHX15
CDK2	MMP2	ACTN4
CDK2	MMP2	RPL7A
CDK2	MMP2	IPO5
CDK2	MMP2	AKR1B1
CDK2	MMP2	PSMB7
CDK2	MMP2	CNN2
CDK2	MMP2	TARS
CDK2	MMP2	SMC3
CDK2	MMP2	ECI2
CDK2	MMP2	RPL5
CDK2	MMP2	PRPF8
CDK2	MMP2	IDH1
CDK2	MMP2	LCP1
CDK2	MMP2	DBI
CDK2	MMP2	KATNB1
CDK2	MMP2	WARS
CDK2	MMP2	FKBP4
CDK2	MMP2	ADSS
CDK2	MMP2	AARS
CDK2	MMP2	EIF4A1
CDK2	MMP2	PYGL
CDK2	MMP2	DCXR
CDK2	MMP2	BIRC6
CDK2	MMP2	PFN1
CDK2	MMP2	COX5A
CDK2	MMP2	ASS1
CDK2	MMP2	SORD
CDK2	MMP2	RAB1B
CDK2	MMP2	HDGFRP3
CDK2	MMP2	GLUD1
CDK2	MMP2	PFDN5
CDK2	MMP2	WDR33
CDK2	MMP2	MVP
CDK2	MMP2	PGM2
CDK2	MMP2	CDC37
CDK2	MMP2	PTPN23
CDK2	MMP2	PSMB4
CDK2	MMP2	NUP205
CDK2	MMP2	COPS3
CDK2	MMP2	ACAT2
CDK2	MMP2	RPL4
CDK2	MMP2	ENO3
CDK2	MMP2	RPL13
CDK2	MMP2	YWHAH
CDK2	MMP2	ETFA
CDK2	MMP2	PRKAR2B
CDK2	MMP2	XPO1
CDK2	MMP2	ALDH7A1
CDK2	MMP2	MVD
CDK2	MMP2	CBR1
CDK2	MMP2	EPHB1
CDK2	MMP2	ARF1
CDK2	MMP2	SULT1C4
CDK2	MMP2	PSMD3
CDK2	MMP2	HIST1H2BK
CDK2	MMP2	ATP6V1A
CDK2	MMP2	HSPA4L
CDK2	MMP2	FARSA
CDK2	MMP2	MDH2
CDK2	MMP2	YARS
CDK2	MMP2	ACTR1A
CDK2	MMP2	COPE
CDK2	MMP2	ARF3
CDK2	MMP2	UQCRC2
CDK2	MMP2	ARF4
CDK2	MMP2	MTHFD1
CDK2	MMP2	BRIX1
CDK2	MMP2	PGPEP1
CDK2	MMP2	LARS
CDK2	MMP2	STRAP
CDK2	MMP2	CKB
CDK2	MMP2	CRYZ
CDK2	MMP2	TUBB
CDK2	MMP2	ACTR1B
CDK2	MMP2	COPS5
CDK2	MMP2	CAD
CDK2	MMP2	MBP
CDK2	MMP2	TUBB2A
CDK2	MMP2	TUBB3
CDK2	MMP2	ABCE1
CDK2	MMP2	SEPT2
CDK2	MMP2	H2AFZ
CDK2	MMP2	RPLP0
CDK2	MMP2	HAPLN1
CDK2	MMP2	CTGF
CDK2	MMP2	NUDCD3
CDK2	MMP2	C1QB
CDK2	MMP2	NDUFA10
CDK2	MMP2	GNPNAT1
CDK2	MMP2	COL3A1
CDK2	MMP2	HSPA5
CDK2	MMP2	PRDX6
CDK2	MMP2	ACTC1
CDK2	MMP2	ABHD10
CDK2	MMP2	APRT
CDK2	MMP2	PSMB3
CDK2	MMP2	RPL27A
CDK2	MMP2	ATP5A1
CDK2	MMP2	RPL8
CDK2	MMP2	PGRMC1
CDK2	MMP2	PRDX2
CDK2	MMP2	SNRPN
CDK2	MMP2	MCM5
CDK2	MMP2	HARS
CDK2	MMP2	RAB14
CDK2	MMP2	YWHAQ
CDK2	MMP2	DDX21
CDK2	MMP2	HSPA2
CDK2	MMP2	TUBA1B
CDK2	MMP2	VCAN
CDK2	MMP2	CTSB
CDK2	MMP2	SSB
CDK2	MMP2	PSMB5
CDK2	MMP2	PGM3
CDK2	MMP2	BAG2
CDK2	MMP2	HIST1H2BO
CDK2	MMP2	PDCD10
CDK2	MMP2	EIF1
CDK2	MMP2	CPNE3
CDK2	MMP2	P4HB
CDK2	MMP2	IMMT
CDK2	MMP2	NARS
CDK2	MMP2	COX4I1
CDK2	MMP2	MMP9
CDK2	MMP2	RPS8
CDK2	MMP2	AIMP1
CDK2	MMP2	GAPDH
CDK2	MMP2	ACTG1
CDK2	MMP2	PRL
CDK2	MMP2	PEBP1
CDK2	MMP2	HIST2H2AA3
CDK2	MMP2	RAB5C
CDK2	MMP2	HIST1H2AC
CDK2	MMP2	HMGN2
CDK2	MMP2	PDIA3
CDK2	MMP2	TUBB6
CDK2	MMP2	IGFBP3
CDK2	MMP2	PTGES3
CDK2	MMP2	CLIC1
CDK2	MMP2	EIF3K
CDK2	MMP2	TMSB10
CDK2	MMP2	SAE1
CDK2	MMP2	ILF2
CDK2	MMP2	UBQLN4
CDK2	MMP2	TUBB4A
CDK2	MMP2	NEDD1
CDK2	MMP2	TUBA1C
CDK2	MMP2	TXN
CDK2	MMP2	SLC1A5
CDK2	MMP2	RPLP1
CDK2	MMP2	ST13
CDK2	MMP2	EBNA1BP2
CDK2	MMP2	GPI
CDK2	MMP2	APMAP
CDK2	MMP2	CHMP2B
CDK2	MMP2	TMX1
CDK2	MMP2	TPT1
CDK2	MMP2	USO1
CDK2	MMP2	VPS4A
CDK2	MMP2	VAPA
CDK2	MMP2	TLN2
CDK2	MMP2	SHMT2
CDK2	MMP2	ACAN
CDK2	MMP2	CCL7
CDK2	MMP2	COL1A2
CDK2	MMP2	SAA1
CDK2	MMP2	COL2A1
CDK2	MMP2	EDN1
CDK2	MMP2	CTSZ
CDK2	MMP2	CXCL12
CDK2	MMP2	IL1B
CDK2	MMP2	CST3
CDK2	MMP2	DNPEP
CDK2	MMP2	NPEPPS
CDK2	MMP2	SNRPF
CDK2	MMP2	DLAT
CDK2	MMP2	BCAP31
CDK2	MMP2	TUBB1
CDK2	MMP2	HMBS
CDK2	MMP2	TUBA1A
CDK2	MMP2	HSPA1A
CDK2	MMP2	RPS4X
CDK2	MMP2	RPS15
CDK2	MMP2	HIST1H2BH
CDK2	MMP2	EEF1A
CDK2	MMP2	HIST3H2BB
CDK2	MMP2	ACTG2
CDK2	MMP2	PRDX3
CDK2	MMP2	TUBA8
CDK2	MMP2	RPL9
CDK2	MMP2	HIST2H2BF
CDK2	MMP2	UCHL1
CDK2	MMP2	PHB2
CDK2	MMP2	TUBA3E
CDK2	MMP2	HSPA8
CDK2	MMP2	HIST1H2BN
CDK2	MMP2	SOD1
CDK2	MMP2	HSPD1
CDK2	MMP2	EEF1A1P5
CDK2	MMP2	HIST1H2BC
CDK2	MMP2	HIST1H4A
CDK2	MMP2	HMGCS1
CDK2	MMP2	PGAM2
CDK2	MMP2	C1QBP
CDK2	MMP2	RPS21
CDK2	MMP2	DKFZp686A1668
CDK2	MMP2	HSP90AA2
CDK2	MMP2	UBE2L3
CDK2	MMP2	PPP2R1A
CDK2	MMP2	HIST1H2BJ
CDK2	MMP2	HNRNPUL2
CDK2	MMP2	ECHS1
CDK2	MMP2	STIP1
CDK2	MMP2	PGAM4
CDK2	MMP2	ACTA2
CDK2	MMP2	BXDC2
CDK2	MMP2	PKM2
CDK2	MMP2	C22orf28
CDK2	MMP2	ACTB
CDK2	MMP2	HSP90AB2P
CDK2	MMP2	DKFZp781L0540
CDK2	MMP2	TUBB4B
CDK2	MMP2	EEF1G
CDK2	MMP2	TUBB2B
CDK2	MMP2	HSP90AB3P
CDK2	MMP2	HSPA6
CDK2	MMP2	ATP5B
CDK2	MMP2	EDC4
CDK2	MMP2	FLNB
CDK2	MMP2	HSPA1L
CDK2	MMP2	NCL
CDK2	MMP2	NEDD8
CDK2	MMP2	DCN
CDK2	MMP2	SPARC
CDK2	MMP2	MMP13
CDK2	MMP2	RPS4Y1
CDK2	MMP2	PSAP
CDK2	MMP2	LOC154880
CDK2	MMP2	FKBP3
CDK2	MMP2	QPRT
CDK2	MMP2	FSCN3
CDK2	MMP2	PBGD
CDK2	MMP2	ARF5
CDK2	MMP2	SF3B1
CDK2	MMP2	NUTF2
CDK2	MMP2	CCT5
CDK2	MMP2	MOGS
CDK2	MMP2	WDR61
CDK2	MMP2	NQO1
CDK2	MMP2	HIST2H2AB
CDK2	MMP2	Nbla02942
CDK2	MMP2	LTN1
CDK2	MMP2	TFG/ALK
CDK2	MMP2	PDIP46
CDK2	MMP2	GARS
CDK2	MMP2	BLVRB
CDK2	MMP2	DDT
CDK2	MMP2	COPG
CDK2	MMP2	TALDO1
CDK2	MMP2	ATXN10
CDK2	MMP2	YWHAE
CDK2	MMP2	ITGAE
CDK2	MMP2	PDIA4
CDK2	MMP2	CLIC4
CDK2	MMP2	CAPG
CDK2	MMP2	NFU1
CDK2	MMP2	TRY6
CDK2	MMP2	TKT
CDK2	MMP2	PRPF19
CDK2	MMP2	PSPH
CDK2	MMP2	MTX2
CDK2	MMP2	MYL10
CDK2	MMP2	DKFZp434G0719
CDK2	MMP2	UQCRFS1P1
CDK2	MMP2	TXNDC5
CDK2	MMP2	FAF2
CDK2	MMP2	PPAT
CDK2	MMP2	PAFAH1B2
CDK2	MMP2	FAM75A6
CDK2	MMP2	EXOSC7
CDK2	MMP2	PZP
CDK2	MMP2	SAR1A
CDK2	MMP2	AIMP2
CDK2	MMP2	DDTL
CDK2	MMP2	PLS3
CDK2	MMP2	TIGAR
CDK2	MMP2	NNMT
CDK2	MMP2	NAE1
CDK2	MMP2	MLL/CALM
CDK2	MMP2	CKAP5
CDK2	MMP2	CALD1
CDK2	MMP2	PRPF6
CDK2	MMP2	SMU1
CDK2	MMP2	CPNE1
CDK2	MMP2	hCG_21984
CDK2	MMP2	NDUFV1
CDK2	MMP2	SETD7
CDK2	MMP2	SMAP
CDK2	MMP2	ACTBL2
CDK2	MMP2	CALU
CDK2	MMP2	LMNA
CDK2	MMP2	RBM25
CDK2	MMP2	CYP11A1
CDK2	MMP2	LETM1
CDK2	MMP2	EIF5A2
CDK2	MMP2	PRKAR2A
CDK2	MMP2	MYO18A
CDK2	MMP2	TYMP
CDK2	MMP2	SARS
CDK2	MMP2	HSP90AB4P
CDK2	MMP2	TNC
CDK2	MMP2	ATOX1
CDK2	MMP2	UBE2B
CDK2	MMP2	ARL6IP5
CDK2	MMP2	CPVL
CDK2	MMP2	PAM16
CDK2	MMP2	PTD004
CDK2	MMP2	HIST2H2AC
CDK2	MMP2	NUDT21
CDK2	MMP2	PRDX4
CDK2	MMP2	ISOC1
CDK2	MMP2	NACA2
CDK2	MMP2	ERRFI1
CDK2	MMP2	S100A6
CDK2	MMP2	SERPINE2
CDK2	MMP2	PPP4C
CDK2	MMP2	DKFZp686M09245
CDK2	MMP2	C4orf52
CDK2	MMP2	MUT
CDK2	MMP2	D10S102
CDK2	MMP2	RPS3
CDK2	MMP2	FAH
CDK2	MMP2	HIST1H2BA
CDK2	MMP2	TWF2
CDK2	MMP2	NPC2
CDK2	MMP2	SEPT9
CDK2	MMP2	TRIP12
CDK2	MMP2	HNRNPCL1
CDK2	MMP2	EIF5B
CDK2	MMP2	HIST1H2AB
CDK2	MMP2	HSSG1
CDK2	MMP2	PGK2
CDK2	MMP2	PRSS1
CDK2	MMP2	PPID
CDK2	MMP2	GDI1
CDK2	MMP2	DCTPP1
CDK2	MMP2	SDHA
CDK2	MMP2	RPS17
CDK2	MMP2	DDX19A
CDK2	MMP2	SLC25A31
CDK2	MMP2	ARHGAP17
CDK2	MMP2	PFDN1
CDK2	MMP2	CSNK2A1
CDK2	MMP2	ARMC6
CDK2	MMP2	C1orf123
CDK2	MMP2	EWSR1
CDK2	MMP2	ALDOC
CDK2	MMP2	BOLA2
CDK2	MMP2	PPA1
CDK2	MMP2	CCDC101
CDK2	MMP2	WDR1
CDK2	MMP2	ACAT1
CDK2	MMP2	FLNA
CDK2	MMP2	COPS8
CDK2	MMP2	ARCN1
CDK2	MMP2	ME2
CDK2	MMP2	RPS5
CDK2	MMP2	MAP4
CDK2	MMP2	FAM129B
CDK2	MMP2	HSD17B4
CDK2	MMP2	TMEM17
CDK2	MMP2	PTRHD1
CDK2	MMP2	SEC22B
CDK2	MMP2	IPO7
CDK2	MMP2	ANXA2P2
CDK2	MMP2	GPR56
CDK2	MMP2	LOC440563
CDK2	MMP2	FBN2
CDK2	MMP2	GALK1
CDK2	MMP2	MTPN
CDK2	MMP2	SPAG9
CDK2	MMP2	MTCH2
CDK2	MMP2	RPL17
CDK2	MMP2	RFC5
CDK2	MMP2	HIST1H2AD
CDK2	MMP2	GLRX3
CDK2	MMP2	IGF2BP1
CDK2	MMP2	SNRPG
CDK2	MMP2	SNRPE
CDK2	MMP2	SPTAN1
CDK2	MMP2	HN1L
CDK2	MMP2	C17orf25
CDK2	MMP2	PRKCSH
CDK2	MMP2	DKFZp686L04275
CDK2	MMP2	AK1
CDK2	MMP2	GCS1
CDK2	MMP2	RPN1
CDK2	MMP2	DKFZp686A04192
CDK2	MMP2	TUBB8
CDK2	MMP2	ABI1
CDK2	MMP2	GOT1
CDK2	MMP2	MRPL12
CDK2	MMP2	CALCB
CDK2	MMP2	ABCA4
CDK2	MMP2	SH3BGRL3
CDK2	MMP2	GLUD2
CDK2	MMP2	MCM7
CDK2	MMP2	CCT3
CDK2	MMP2	FLJ00279
CDK2	MMP2	PREB
CDK2	MMP2	LRRC59
CDK2	MMP2	TMEM38B
CDK2	MMP2	ME1
CDK2	MMP2	MEF2D/DAZAP1
CDK2	MMP2	SCRN2
CDK2	MMP2	ARL3
CDK2	MMP2	C1QC
CDK2	MMP2	HMGB3
CDK2	MMP2	PPM1F
CDK2	MMP2	DKFZp686O05147
CDK2	MMP2	FDPS
CDK2	MMP2	DHRS2
CDK2	MMP2	SRSF7
CDK2	MMP2	CTBP1
CDK2	MMP2	CCDC86
CDK2	MMP2	hCG_2009141
CDK2	MMP2	RPL35
CDK2	MMP2	DAK
CDK2	MMP2	MKKS
CDK2	MMP2	RPS27A
CDK2	MMP2	TUBA4B
CDK2	MMP2	COPB1
CDK2	MMP2	GANAB
CDK2	MMP2	DKFZp434B0914
CDK2	MMP2	UQCRFS1
CDK2	MMP2	RAB7A
CDK2	MMP2	PRPF40A
CDK2	MMP2	PSMD7
CDK2	MMP2	ra-a47
CDK2	MMP2	PPP2R1B
CDK2	MMP2	NPM1
CDK2	MMP2	FKBP1A
CDK2	MMP2	MBL2
CDK2	MMP2	BTF3L4
CDK2	MMP2	ATP6V1B2
CDK2	MMP2	PPM1G
CDK2	MMP2	GLRX
CDK2	MMP2	CAST
CDK2	MMP2	FN3KRP
CDK2	MMP2	PDS5A
CDK2	MMP2	VAT1
CDK2	MMP2	LRRC47
CDK2	MMP2	ARPC2
CDK2	MMP2	SLC17A6
CDK2	MMP2	TXNDC12
CDK2	MMP2	CAP1
CDK2	MMP2	CADM1
CDK2	MMP2	DDAH2
CDK2	MMP2	TMEM43
CDK2	MMP2	PICALM
CDK2	MMP2	ADH5
CDK2	MMP2	LOC392884
CDK2	MMP2	RNH1
CDK2	MMP2	ANKK1
CDK2	MMP2	NDUFAF2
CDK2	MMP2	SNRPA
CDK2	MMP2	GSS
CDK2	MMP2	GRM4
CDK2	MMP2	LGALS1
CDK2	MMP2	mer5
CDK2	MMP2	MARS
CDK2	MMP2	PSMB2
CDK2	MMP2	PSME1
CDK2	MMP2	OR5P3
CDK2	MMP2	YB-1
CDK2	MMP2	PHGDH
CDK2	MMP2	PSMF1
CDK2	MMP2	MT1X
CDK2	MMP2	ANXA6
CDK2	MMP2	HIST1H2AH
CDK2	MMP2	HIST1H2AJ
CDK2	MMP2	ST13P5
CDK2	MMP2	OR56A3
CDK2	MMP2	CDH13
CDK2	MMP2	EIF4G3
CDK2	MMP2	FAM136A
CDK2	MMP2	HNRNPA1L2
CDK2	MMP2	HIST1H2AA
CDK2	MMP2	PRAF2
CDK2	MMP2	GSPT1
CDK2	MMP2	HSP90AA5P
CDK2	MMP2	FEN1
CDK2	MMP2	OSGEP
CDK2	MMP2	ST13P4
CDK2	MMP2	RPUSD2
CDK2	MMP2	SYT14L
CDK2	MMP2	ZW10
CDK2	MMP2	SARNP
CDK2	MMP2	DLD
CDK2	MMP2	DCTN1
CDK2	MMP2	RPL3L
CDK2	MMP2	IGF2BP2
CDK2	MMP2	PFDN6
CDK2	MMP2	C11orf73
CDK2	MMP2	RECK
CDK2	MMP2	KPNB1
CDK2	MMP2	DUX4
CDK2	MMP2	HEATR1
CDK2	MMP2	ALB
CDK2	MMP2	RPS6KA1
CDK2	MMP2	DKFZp586B1621
CDK2	MMP2	CSPG4
CDK2	MMP2	C4orf27
CDK2	PRKDC	CASP2
CDK2	PRKDC	USP28
CDK2	PRKDC	F9
CDK2	MET	CTSB
CDK2	MAPKAPK2	PLG
CDK2	MAPKAPK2	THOP1
CDK2	EGFR	TPP2
CDK2	EGFR	MMP14
CDK2	SRC	CASP8
CDK2	SRC	CYLD
CDK2	SRC	MMP14
CDK2	PRKCZ	LNPEP
CDK2	CAPN1	ITGB3
CDK2	CAPN1	PRKD1
CDK2	CAPN1	CASP3
CDK2	CAPN1	PKD1
CDK2	CAPN1	SNCA
CDK2	CAPN1	F2R
CDK2	CAPN1	SPTAN1
CDK2	CAPN1	BID
CDK2	CAPN1	IGFBP5
CDK2	CAPN1	CASP7
CDK2	CAPN1	NF2
CDK2	CAPN1	NTS
CDK2	CAPN1	RHOA
CDK2	CAPN1	SST
CDK2	CAPN1	PPP3CA
CDK2	CAPN1	KNG1
CDK2	CAPN1	F2RL1
CDK2	CAPN1	TAC1
CDK2	CAPN1	CCK
CDK2	CAPN1	IGFBP4
CDK2	CAPN1	GNRH1
CDK2	CAPN1	ATP2B2
CDK2	CAPN1	ZNF175
CDK2	CAPN1	PTPRN
CDK2	CAMK2D	CASP2
CDK2	PSEN1	SDC3
CDK2	PSEN1	CDH1
CDK2	PSEN1	ERBB4
CDK2	PSEN1	NOTCH1
CDK2	PAK4	STAMBP
CDK2	PAK4	THOP1
CDK2	PAK4	CAPN2
CDK2	PAK4	MEP1B
CDK2	HGFAC	MST1
CDK2	HGFAC	HGF
CDK2	USP11	CHUK
CDK2	MOK	CAPN2
CDK2	MOK	RNPEP
CDK2	TLK1	PLAU
CDK2	ARRB1	CASP3
CDK2	ARRB1	CASP8
CDK2	CSNK2A1	STAMBP
CDK2	CSNK2A1	MME
CDK2	CSNK2A1	PLAU
CDK2	CSNK2A1	APEH
CDK2	CSNK2A1	ECE1
CDK2	CSNK2A1	F9
CDK2	CSNK2A1	FURIN
CDK2	ADAM9	KDR
CDK2	ADAM9	EPHB4
CDK2	ADAM9	TEK
CDK2	ADAM9	FGFR2
CDK2	ADAM9	TNF
CDK2	ABL1	ADAM8
CDK2	ABL1	CPA6
CDK2	ABL1	STAMBP
CDK2	ABL1	CMA1
CDK2	ABL1	MMP14
CDK2	PAK2	CASP1
CDK2	CAMK2G	HABP2
CDK2	CAMK2G	STAMBP
CDK2	CAMK2G	CASP8
CDK2	CAMK2G	CASP1
CDK2	CAMK2G	CASP2
CDK2	PIM2	CAPN2
CDK2	PIM2	USP28
CDK2	PIM2	PLAU
CDK2	CDK4	CASP8
CDK2	USP9X	NUAK1
CDK2	USP9X	MARK4
CDK2	TNIP1	RIPK2
CDK2	CSNK1A1	BACE1
CDK2	CSNK1A1	ECE1
CDK2	SENP3	SUMO1
CDK2	SENP3	SUMO2
ILK	GSK3B	ADAM17
ILK	GSK3B	MMP2
ILK	GSK3B	STAMBP
ILK	GSK3B	RNPEP
CLK4	ABL1	ADAM8
CLK4	ABL1	CPA6
CLK4	ABL1	STAMBP
CLK4	ABL1	CMA1
CLK4	ABL1	MMP14
MAP2K4	PRKAA1	STAMBP
MAP2K4	PRKAA1	CAPN1
MAP2K4	PRKAA1	PSEN1
MAP2K4	IKBKB	CYLD
MAP2K4	IKBKB	TNIP1
MAP2K4	MAPK1	ADAM17
MAP2K4	MAPK1	ESPL1
MAP2K4	MAPK1	CAPN2
MAP2K4	ITK	MALT1
MAP2K4	ITK	CASP10
MAP2K4	ITK	STAMBP
MAP2K4	BTK	MMP16
MAP2K4	PDGFRB	TPP2
MAP2K4	PDGFRB	CASP8
MAP2K4	PDGFRB	MUC1
MAP2K4	KIT	MALT1
MAP2K4	KIT	CASP10
MAP2K4	KIT	TPP2
MAP2K4	ADAM8	APP
MAP2K4	ADAM8	TNF
MAP2K4	ADAM8	FCER2
MAP2K4	PRKCG	MMP2
MAP2K4	PRKCG	PSEN1
MAP2K4	PRKCG	MMP14
MAP2K4	PRKCB	MMP2
MAP2K4	PRKCB	PSEN1
MAP2K4	PRKCB	LTA4H
MAP2K4	PRKCB	CASP6
MAP2K4	CPA6	NTS
MAP2K4	CPA6	PPIA
MAP2K4	CPA6	PDYN
MAP2K4	CPA6	AGT
MAP2K4	CPA6	PENK
MAP2K4	CPA6	CPE
MAP2K4	PRKCA	ADAM17
MAP2K4	PRKCA	MMP2
MAP2K4	PRKCA	PSEN1
MAP2K4	PRKCA	PLAU
MAP2K4	PRKCI	CAPN1
MAP2K4	INSR	CASP9
MAP2K4	INSR	ADAM17
MAP2K4	INSR	MALT1
MAP2K4	INSR	TPP2
MAP2K4	INSR	THOP1
MAP2K4	INSR	CAPN1
MAP2K4	INSR	RNPEP
MAP2K4	INSR	ADAM12
MAP2K4	INSR	PMPCB
MAP2K4	INSR	USP4
MAP2K4	INSR	PRSS3
MAP2K4	INSR	PITRM1
MAP2K4	INSR	TLL2
MAP2K4	INSR	DPP8
MAP2K4	INSR	LTA4H
MAP2K4	INSR	XPNPEP1
MAP2K4	INSR	MMP12
MAP2K4	MET	CTSB
MAP2K4	EGFR	TPP2
MAP2K4	EGFR	USP9X
MAP2K4	EGFR	MMP14
MAP2K4	RPS6KA3	CASP9
MAP2K4	RPS6KA3	USP8
MAP2K4	RPS6KA3	ADAM17
MAP2K4	RPS6KA3	CAPN1
MAP2K4	TGFBR2	MMP2
MAP2K4	TGFBR2	STAMBP
MAP2K4	TGFBR2	THOP1
MAP2K4	TGFBR2	CAPN1
MAP2K4	TGFBR2	USP28
MAP2K4	TGFBR2	PLAU
MAP2K4	TGFBR2	MEP1B
MAP2K4	MAPK10	PSEN1
MAP2K4	ATM	CASP10
MAP2K4	ATM	HABP2
MAP2K4	ATM	CASP8
MAP2K4	ATM	USP28
MAP2K4	ATM	CASP6
MAP2K4	ATM	PCSK9
MAP2K4	MAPK11	ESPL1
MAP2K4	MAPK11	HGFAC
MAP2K4	USP11	CHUK
MAP2K4	ARRB1	CASP3
MAP2K4	ARRB1	CASP8
MAP2K4	MAPKAPK3	CASP9
MAP2K4	MAPKAPK3	THOP1
MAP2K4	ADAM9	APP
MAP2K4	ADAM9	TNF
MAP2K4	ABL1	STAMBP
MAP2K4	ABL1	MMP14
MAP2K4	IGF1R	TPP2
MAP2K4	IGF1R	MMP2
MAP2K4	IGF1R	CASP8
MAP2K4	IGF1R	USP4
MAP2K4	IGF1R	BACE1
MAP2K4	IGF1R	MUC1
MAP2K4	IGF1R	CYLD
MAP2K4	IGF1R	TNIP1
MAP2K4	IGF1R	AGA
MAP2K4	IGF1R	CTSK
MAP2K4	IGF1R	TPSB2
MAP2K4	IGF1R	ACE2
MAP2K4	IGF1R	PSMD14
MAP2K4	IGF1R	ADAM15
MAP2K4	IGF1R	MMP16
MAP2K4	IGF1R	NLN
MAP2K4	IGF1R	LNPEP
MAP2K4	CSF1R	CAPN1
MAP2K4	CSF1R	CAPN2
MAP2K4	CSF1R	MME
MAP2K4	CSF1R	CTSB
MAP2K4	PAK2	MMP2
MAP2K4	PAK2	CASP1
MAP2K4	LYN	CASP8
MAP2K4	DYRK1A	CASP9
MAP2K4	MAPK14	CASP9
MAP2K4	MAPK14	USP8
MAP2K4	MAPK14	CASP3
MAP2K4	MAPK14	ADAM17
MAP2K4	MAPK14	PSEN1
MAP2K4	MAPK14	CASP8
MAP2K4	CMA1	NTS
MAP2K4	CMA1	A2M
MAP2K4	CMA1	PFN1
MAP2K4	CMA1	COL1A1
MAP2K4	CMA1	HGF
MAP2K4	CMA1	KNG1
MAP2K4	CMA1	MMP1
MAP2K4	CMA1	EDN2
MAP2K4	CMA1	EDN1
MAP2K4	CMA1	EDN3
MAP2K4	CMA1	AGT
MAP2K4	CMA1	IL1B
MAP2K4	CMA1	SERPINB1
MAP2K4	CMA1	APOA1
MAP2K4	CMA1	SERPING1
MAP2K4	CMA1	KITLG
MAP2K4	CMA1	IL18
MAP2K4	MAPK12	HTRA2
MAP2K4	MAPK9	ADAM17
MAP2K4	MAPK9	PSEN1
MAP2K4	MAPK8	USP8
MAP2K4	MAPK8	PSEN1
MAP2K4	MAPK8	ESPL1
MAP2K4	MAPK8	SENP3
MAP2K4	CFB	C3
MAP2K4	CFB	C5
MAP2K4	MMP9	LGALS3
MAP2K4	MMP9	PLG
MAP2K4	MMP9	CRYAB
MAP2K4	MMP9	APP
MAP2K4	MMP9	C1QA
MAP2K4	MMP9	A2M
MAP2K4	MMP9	COL11A1
MAP2K4	MMP9	FBN1
MAP2K4	MMP9	KISS1
MAP2K4	MMP9	DAG1
MAP2K4	MMP9	PPBP
MAP2K4	MMP9	MBP
MAP2K4	MMP9	HAPLN1
MAP2K4	MMP9	COL4A1
MAP2K4	MMP9	COL3A1
MAP2K4	MMP9	IGFBP1
MAP2K4	MMP9	PRL
MAP2K4	MMP9	SERPINA1
MAP2K4	MMP9	TFPI
MAP2K4	MMP9	ACAN
MAP2K4	MMP9	IL8
MAP2K4	MMP9	CXCL5
MAP2K4	MMP9	COL2A1
MAP2K4	MMP9	TAC1
MAP2K4	MMP9	EDN1
MAP2K4	MMP9	CXCL12
MAP2K4	MMP9	CXCL10
MAP2K4	MMP9	CXCL11
MAP2K4	MMP9	CXCL9
MAP2K4	MMP9	CXCL6
MAP2K4	MMP9	BGN
MAP2K4	MMP9	COL5A2
MAP2K4	MMP9	INS
MAP2K4	MMP9	COL18A1
MAP2K4	MMP9	SPARC
MAP2K4	MMP9	PZP
MAP2K4	MMP9	SERPINE2
MAP2K4	MMP9	FBN2
MAP2K4	MMP9	C1QC
MAP2K4	MMP9	MBL2
MAP2K4	MMP9	IFNB1
MAP2K4	MMP9	CXCL1
MAP2K4	MMP9	COL5A1
MAP2K4	MMP9	ELN
PRKAA1	PRKD1	HABP2
PRKAA1	PRKD1	CASP8
PRKAA1	PRKCD	CASP9
PRKAA1	PRKCD	ADAM17
PRKAA1	PRKCD	MMP2
PRKAA1	PRKCD	HABP2
PRKAA1	PRKCD	PLG
PRKAA1	PRKCD	F2
PRKAA1	PRKCD	ESPL1
PRKAA1	PRKCD	CASP8
PRKAA1	PRKCD	LTA4H
PRKAA1	PRKCD	BACE1
PRKAA1	PRKCD	PLAU
PRKAA1	PRKCD	MEP1B
PRKAA1	PRKCD	F9
PRKAA1	SGK1	ADAM17
PRKAA1	AURKA	CASP9
PRKAA1	AURKA	ST14
PRKAA1	AURKA	ESPL1
PRKAA1	AURKA	CAPN2
PRKAA1	KIT	ADAM8
PRKAA1	KIT	MALT1
PRKAA1	KIT	CASP10
PRKAA1	KIT	PARK7
PRKAA1	KIT	CPA6
PRKAA1	KIT	TPP2
PRKAA1	EGFR	TPP2
PRKAA1	EGFR	USP9X
PRKAA1	EGFR	MMP14
PRKAA1	TGFBR2	MMP2
PRKAA1	TGFBR2	THOP1
PRKAA1	TGFBR2	USP28
PRKAA1	TGFBR2	PLAU
PRKAA1	TGFBR2	MEP1B
PRKAA1	CAPN1	CASP9
PRKAA1	CAPN1	HTT
PRKAA1	CAPN1	CASP3
PRKAA1	CAPN1	PTK2
PRKAA1	CAPN1	PKD1
PRKAA1	CAPN1	PRKCG
PRKAA1	CAPN1	PRKCB
PRKAA1	CAPN1	SPTBN1
PRKAA1	CAPN1	CAMK4
PRKAA1	CAPN1	SNCA
PRKAA1	CAPN1	SPTAN1
PRKAA1	CAPN1	BID
PRKAA1	CAPN1	IGFBP5
PRKAA1	CAPN1	SPTB
PRKAA1	CAPN1	BAX
PRKAA1	CAPN1	CDK5R1
PRKAA1	CAPN1	CASP7
PRKAA1	CAPN1	NF2
PRKAA1	CAPN1	NTS
PRKAA1	CAPN1	RHOA
PRKAA1	CAPN1	SST
PRKAA1	CAPN1	BCL2L1
PRKAA1	CAPN1	PPP3CA
PRKAA1	CAPN1	KNG1
PRKAA1	CAPN1	F2RL1
PRKAA1	CAPN1	TAC1
PRKAA1	CAPN1	CCK
PRKAA1	CAPN1	IGFBP4
PRKAA1	CAPN1	GNRH1
PRKAA1	CAPN1	ATP2B2
PRKAA1	CAPN1	ZNF175
PRKAA1	CAPN1	PTPRN
PRKAA1	PSEN1	SDC3
PRKAA1	PSEN1	CDH1
PRKAA1	PSEN1	APP
PRKAA1	PSEN1	ERBB4
PRKAA1	PSEN1	NOTCH1
MAP3K3	MAP2K4	ADAM8
MAP3K3	MAP2K4	PARK7
MAP3K3	MAP2K4	CPA6
MAP3K3	MAP2K4	USP11
MAP3K3	MAP2K4	ADAM9
MAP3K3	MAP2K4	CMA1
MAP3K3	MAP2K4	CFB
MAP3K3	MAP2K4	MMP9
MAP3K3	IKBKB	CYLD
MAP3K3	IKBKB	TNIP1
MAP3K3	MAP2K6	CASP10
STK3	MAP2K4	ADAM8
STK3	MAP2K4	PARK7
STK3	MAP2K4	CPA6
STK3	MAP2K4	USP11
STK3	MAP2K4	ADAM9
STK3	MAP2K4	CMA1
STK3	MAP2K4	CFB
STK3	MAP2K4	MMP9
STK3	GSK3B	CASP9
STK3	GSK3B	ADAM17
STK3	GSK3B	STAMBP
STK3	GSK3B	RNPEP
STK3	PRKCG	PSEN1
STK3	PRKCG	MMP14
STK3	MMP2	ALDOA
STK3	MMP2	TRAP1
STK3	MMP2	YBX1
STK3	MMP2	RPL3
STK3	MMP2	MAP1S
STK3	MMP2	MATR3
STK3	MMP2	DARS
STK3	MMP2	YWHAZ
STK3	MMP2	HIST1H2BB
STK3	MMP2	RBM12
STK3	MMP2	LMNB1
STK3	MMP2	ALYREF
STK3	MMP2	RPS3
STK3	MMP2	CTPS
STK3	MMP2	VIM
STK3	MMP2	FLNA
STK3	MMP2	VCP
STK3	MMP2	EIF3A
STK3	MMP2	TMPO
STK3	MMP2	ACLY
STK3	MMP2	NES
STK3	MMP2	ILF3
STK3	MMP2	WNK1
STK3	MMP2	CCT2
STK3	MMP2	GSK3A
STK3	MMP2	SRSF3
STK3	MMP2	EIF5B
STK3	MMP2	IKBKB
STK3	MMP2	PDHA1
STK3	MMP2	HIST1H2BM
STK3	MMP2	NDRG1
STK3	MMP2	SUB1
STK3	MMP2	HIST1H1C
STK3	MMP2	LGALS3
STK3	MMP2	HIST3H2A
STK3	MMP2	HIST1H2AG
STK3	MMP2	SH3GL1
STK3	MMP2	RPS25
STK3	MMP2	UBA1
STK3	MMP2	CCAR1
STK3	MMP2	MANF
STK3	MMP2	CALR
STK3	MMP2	GOLGB1
STK3	MMP2	HIST2H2BE
STK3	MMP2	DDB1
STK3	MMP2	EIF2S3
STK3	MMP2	H2BFS
STK3	MMP2	ATIC
STK3	MMP2	PSMB1
STK3	MMP2	RIPK1
STK3	MMP2	NUP153
STK3	MMP2	HSP90B1
STK3	MMP2	HNRNPH2
STK3	MMP2	MYH9
STK3	MMP2	HIST1H1T
STK3	MMP2	PSMA2
STK3	MMP2	HNRNPA0
STK3	MMP2	RRM2
STK3	MMP2	PSMD12
STK3	MMP2	DYNC1H1
STK3	MMP2	DCTN2
STK3	MMP2	FARSB
STK3	MMP2	HMGCS1
STK3	MMP2	PARK7
STK3	MMP2	HSPA9
STK3	MMP2	HMGB2
STK3	MMP2	APEX1
STK3	MMP2	KRT18
STK3	MMP2	CKM
STK3	MMP2	USP10
STK3	MMP2	RPL38
STK3	MMP2	LONP1
STK3	MMP2	HIST1H2BD
STK3	MMP2	VDAC1
STK3	MMP2	NCAPH
STK3	MMP2	RSL1D1
STK3	MMP2	MARCKS
STK3	MMP2	EEF1A1
STK3	MMP2	EPRS
STK3	MMP2	MAP2K1
STK3	MMP2	IQGAP1
STK3	MMP2	TGM2
STK3	MMP2	G3BP1
STK3	MMP2	PDLIM1
STK3	MMP2	PA2G4
STK3	MMP2	EIF3F
STK3	MMP2	CHD1
STK3	MMP2	HMGB1
STK3	MMP2	HNRNPH1
STK3	MMP2	S100A11
STK3	MMP2	PRKAR2A
STK3	MMP2	SAFB
STK3	MMP2	PRC1
STK3	MMP2	XRCC5
STK3	MMP2	KRT8
STK3	MMP2	DNAJC9
STK3	MMP2	PHB
STK3	MMP2	RPS6KA1
STK3	MMP2	SF3B2
STK3	MMP2	RPS6KA3
STK3	MMP2	BLVRA
STK3	MMP2	MAPRE1
STK3	MMP2	TPR
STK3	MMP2	XRCC6
STK3	MMP2	CFL1
STK3	MMP2	DYNLT1
STK3	MMP2	APP
STK3	MMP2	UBA2
STK3	MMP2	HDGF
STK3	MMP2	TLN1
STK3	MMP2	CALD1
STK3	MMP2	TOMM70A
STK3	MMP2	NAV2
STK3	MMP2	RAD23A
STK3	MMP2	PCBP2
STK3	MMP2	PCBP1
STK3	MMP2	USP7
STK3	MMP2	NSUN2
STK3	MMP2	SND1
STK3	MMP2	SRSF11
STK3	MMP2	PGK1
STK3	MMP2	BAG3
STK3	MMP2	H2AFX
STK3	MMP2	C1QA
STK3	MMP2	PARP1
STK3	MMP2	MYL12A
STK3	MMP2	HSP90AB1
STK3	MMP2	PGAM1
STK3	MMP2	MYL9
STK3	MMP2	CTBP1
STK3	MMP2	ARHGDIA
STK3	MMP2	PFAS
STK3	MMP2	CFL2
STK3	MMP2	QDPR
STK3	MMP2	GLO1
STK3	MMP2	MYL12B
STK3	MMP2	CCT6A
STK3	MMP2	DDX47
STK3	MMP2	DDX18
STK3	MMP2	DIAPH1
STK3	MMP2	HIST1H2BL
STK3	MMP2	MCM6
STK3	MMP2	PABPC3
STK3	MMP2	VARS
STK3	MMP2	UGGT1
STK3	MMP2	ITPA
STK3	MMP2	GDI2
STK3	MMP2	HINT1
STK3	MMP2	PPP1CB
STK3	MMP2	ANXA3
STK3	MMP2	XPO7
STK3	MMP2	CS
STK3	MMP2	MIF
STK3	MMP2	CAPNS1
STK3	MMP2	CDC5L
STK3	MMP2	HADHA
STK3	MMP2	SART1
STK3	MMP2	STIP1
STK3	MMP2	HSPE1
STK3	MMP2	SUPT16H
STK3	MMP2	PHPT1
STK3	MMP2	CORO7
STK3	MMP2	RPL23
STK3	MMP2	RAN
STK3	MMP2	CUL5
STK3	MMP2	HADHB
STK3	MMP2	CIRBP
STK3	MMP2	MDH1
STK3	MMP2	FSCN1
STK3	MMP2	MPST
STK3	MMP2	A2M
STK3	MMP2	SEC24C
STK3	MMP2	CCT7
STK3	MMP2	ZNF259
STK3	MMP2	TUBA4A
STK3	MMP2	RPS11
STK3	MMP2	LDHB
STK3	MMP2	ANP32E
STK3	MMP2	UROD
STK3	MMP2	PURA
STK3	MMP2	EEF2
STK3	MMP2	GOT2
STK3	MMP2	RCN2
STK3	MMP2	EEF1A2
STK3	MMP2	CAST
STK3	MMP2	KIF5B
STK3	MMP2	ACTR2
STK3	MMP2	EIF3I
STK3	MMP2	PSMD11
STK3	MMP2	CCT4
STK3	MMP2	CCT8
STK3	MMP2	ENO2
STK3	MMP2	HNRNPF
STK3	MMP2	EFTUD2
STK3	MMP2	DLG3
STK3	MMP2	LEPREL4
STK3	MMP2	PDCD6IP
STK3	MMP2	TOP1
STK3	MMP2	SLC25A6
STK3	MMP2	SLC25A4
STK3	MMP2	HSPA4
STK3	MMP2	NDUFAB1
STK3	MMP2	ASNS
STK3	MMP2	HNRNPR
STK3	MMP2	AHCY
STK3	MMP2	DDX39A
STK3	MMP2	PGD
STK3	MMP2	VTA1
STK3	MMP2	NNT
STK3	MMP2	PIN1
STK3	MMP2	TFG
STK3	MMP2	ESD
STK3	MMP2	CNDP2
STK3	MMP2	SLC25A5
STK3	MMP2	NAP1L1
STK3	MMP2	TAGLN2
STK3	MMP2	SSBP1
STK3	MMP2	HNRNPL
STK3	MMP2	ACADSB
STK3	MMP2	SCAMP1
STK3	MMP2	ACTA1
STK3	MMP2	EEF1B2
STK3	MMP2	LSM2
STK3	MMP2	H2AFV
STK3	MMP2	SF3A1
STK3	MMP2	KISS1
STK3	MMP2	PSMC1
STK3	MMP2	PPP5C
STK3	MMP2	PSMC3
STK3	MMP2	TCP1
STK3	MMP2	DHX15
STK3	MMP2	EIF3C
STK3	MMP2	ACTN4
STK3	MMP2	RPL7A
STK3	MMP2	IPO5
STK3	MMP2	AKR1B1
STK3	MMP2	PSMB7
STK3	MMP2	CNN2
STK3	MMP2	TARS
STK3	MMP2	SMC3
STK3	MMP2	ECI2
STK3	MMP2	RPL5
STK3	MMP2	PRPF8
STK3	MMP2	ERCC5
STK3	MMP2	IDH1
STK3	MMP2	ANXA2
STK3	MMP2	LCP1
STK3	MMP2	DBI
STK3	MMP2	GMPS
STK3	MMP2	KATNB1
STK3	MMP2	WARS
STK3	MMP2	FKBP4
STK3	MMP2	COPA
STK3	MMP2	ADSS
STK3	MMP2	AARS
STK3	MMP2	EIF4A1
STK3	MMP2	PYGL
STK3	MMP2	DCXR
STK3	MMP2	BIRC6
STK3	MMP2	PFN1
STK3	MMP2	COX5A
STK3	MMP2	ASS1
STK3	MMP2	SORD
STK3	MMP2	RAB1B
STK3	MMP2	HDGFRP3
STK3	MMP2	GLUD1
STK3	MMP2	PFDN5
STK3	MMP2	WDR33
STK3	MMP2	MVP
STK3	MMP2	HSPD1
STK3	MMP2	PGM2
STK3	MMP2	CDC37
STK3	MMP2	PTPN23
STK3	MMP2	PSMB4
STK3	MMP2	WBP11
STK3	MMP2	NUP205
STK3	MMP2	COPS3
STK3	MMP2	FASN
STK3	MMP2	ACAT2
STK3	MMP2	RPL4
STK3	MMP2	ENO3
STK3	MMP2	SKIV2L
STK3	MMP2	XRCC1
STK3	MMP2	RPL13
STK3	MMP2	YWHAH
STK3	MMP2	U2AF2
STK3	MMP2	ETFA
STK3	MMP2	PRKAR2B
STK3	MMP2	XPO1
STK3	MMP2	ALDH7A1
STK3	MMP2	MVD
STK3	MMP2	HIST1H1E
STK3	MMP2	HIST1H1D
STK3	MMP2	MAPK3
STK3	MMP2	CBR1
STK3	MMP2	EPHB1
STK3	MMP2	ARF1
STK3	MMP2	SULT1C4
STK3	MMP2	PSMD3
STK3	MMP2	MCM3
STK3	MMP2	HIST1H2BK
STK3	MMP2	ATP6V1A
STK3	MMP2	HSPA4L
STK3	MMP2	FARSA
STK3	MMP2	MDH2
STK3	MMP2	YARS
STK3	MMP2	ACTR1A
STK3	MMP2	COPE
STK3	MMP2	ARF3
STK3	MMP2	TARDBP
STK3	MMP2	UQCRC2
STK3	MMP2	ARF4
STK3	MMP2	MTHFD1
STK3	MMP2	EIF4A3
STK3	MMP2	BRIX1
STK3	MMP2	PGPEP1
STK3	MMP2	PRPSAP2
STK3	MMP2	LARS
STK3	MMP2	STRAP
STK3	MMP2	CKB
STK3	MMP2	CRYZ
STK3	MMP2	TUBB
STK3	MMP2	ACTR1B
STK3	MMP2	COPS5
STK3	MMP2	CAD
STK3	MMP2	MBP
STK3	MMP2	GORASP2
STK3	MMP2	RPLP2
STK3	MMP2	TUBB2A
STK3	MMP2	TUBB3
STK3	MMP2	ABCE1
STK3	MMP2	SEPT2
STK3	MMP2	H2AFZ
STK3	MMP2	RPLP0
STK3	MMP2	HAPLN1
STK3	MMP2	UBQLN2
STK3	MMP2	CTGF
STK3	MMP2	HDLBP
STK3	MMP2	NUDCD3
STK3	MMP2	C1QB
STK3	MMP2	NDUFA10
STK3	MMP2	GNPNAT1
STK3	MMP2	NACA
STK3	MMP2	COL3A1
STK3	MMP2	PAICS
STK3	MMP2	HSPA5
STK3	MMP2	PRDX6
STK3	MMP2	ACTC1
STK3	MMP2	ABHD10
STK3	MMP2	APRT
STK3	MMP2	PSMB3
STK3	MMP2	RPL27A
STK3	MMP2	ATP5A1
STK3	MMP2	RPL8
STK3	MMP2	PGRMC1
STK3	MMP2	PRDX2
STK3	MMP2	SNRPN
STK3	MMP2	MCM5
STK3	MMP2	HARS
STK3	MMP2	RAB14
STK3	MMP2	YWHAQ
STK3	MMP2	DDX21
STK3	MMP2	TCOF1
STK3	MMP2	HSPA2
STK3	MMP2	TUBA1B
STK3	MMP2	VCAN
STK3	MMP2	CTSB
STK3	MMP2	DYNC1I2
STK3	MMP2	SSB
STK3	MMP2	PSMA4
STK3	MMP2	PSMA5
STK3	MMP2	PSMB5
STK3	MMP2	PGM3
STK3	MMP2	BAG2
STK3	MMP2	HIST1H2BO
STK3	MMP2	UBE2A
STK3	MMP2	PER1
STK3	MMP2	BASP1
STK3	MMP2	MACF1
STK3	MMP2	PPM1G
STK3	MMP2	PSMD2
STK3	MMP2	LIG1
STK3	MMP2	TBCE
STK3	MMP2	TPD52
STK3	MMP2	EIF3H
STK3	MMP2	SRP72
STK3	MMP2	EIF3G
STK3	MMP2	COL1A1
STK3	MMP2	DEK
STK3	MMP2	NOC3L
STK3	MMP2	STRN4
STK3	MMP2	RAD23B
STK3	MMP2	BAP18
STK3	MMP2	HIST1H1B
STK3	MMP2	PDCD10
STK3	MMP2	EIF1
STK3	MMP2	CPNE3
STK3	MMP2	P4HB
STK3	MMP2	IMMT
STK3	MMP2	NARS
STK3	MMP2	COX4I1
STK3	MMP2	MMP9
STK3	MMP2	RPS8
STK3	MMP2	AIMP1
STK3	MMP2	GAPDH
STK3	MMP2	ACTG1
STK3	MMP2	PRL
STK3	MMP2	PEBP1
STK3	MMP2	HIST2H2AA3
STK3	MMP2	RAB5C
STK3	MMP2	HIST1H2AC
STK3	MMP2	HMGN2
STK3	MMP2	PDIA3
STK3	MMP2	TUBB6
STK3	MMP2	IGFBP3
STK3	MMP2	PTGES3
STK3	MMP2	CLIC1
STK3	MMP2	EIF3K
STK3	MMP2	TMSB10
STK3	MMP2	SAE1
STK3	MMP2	ILF2
STK3	MMP2	UBQLN4
STK3	MMP2	TUBB4A
STK3	MMP2	NEDD1
STK3	MMP2	TUBA1C
STK3	MMP2	TXN
STK3	MMP2	SLC1A5
STK3	MMP2	RPLP1
STK3	MMP2	ST13
STK3	MMP2	EBNA1BP2
STK3	MMP2	GPI
STK3	MMP2	APMAP
STK3	MMP2	CHMP2B
STK3	MMP2	TMX1
STK3	MMP2	TPT1
STK3	MMP2	USO1
STK3	MMP2	VPS4A
STK3	MMP2	VAPA
STK3	MMP2	TLN2
STK3	MMP2	SHMT2
STK3	MMP2	ACAN
STK3	MMP2	CCL7
STK3	MMP2	COL1A2
STK3	MMP2	SAA1
STK3	MMP2	COL2A1
STK3	MMP2	EDN1
STK3	MMP2	CTSZ
STK3	MMP2	CXCL12
STK3	MMP2	IL1B
STK3	MMP2	CST3
STK3	MMP2	DNPEP
STK3	MMP2	NPEPPS
STK3	MMP2	SNRPF
STK3	MMP2	DLAT
STK3	MMP2	BCAP31
STK3	MMP2	TUBB1
STK3	MMP2	HMBS
STK3	MMP2	TUBA1A
STK3	MMP2	HSPA1A
STK3	MMP2	RPS4X
STK3	MMP2	RPS15
STK3	MMP2	HIST1H2BH
STK3	MMP2	EEF1A
STK3	MMP2	HIST3H2BB
STK3	MMP2	ACTG2
STK3	MMP2	PRDX3
STK3	MMP2	TUBA8
STK3	MMP2	RPL9
STK3	MMP2	HIST2H2BF
STK3	MMP2	UCHL1
STK3	MMP2	PHB2
STK3	MMP2	TUBA3E
STK3	MMP2	HSPA8
STK3	MMP2	HIST1H2BN
STK3	MMP2	SOD1
STK3	MMP2	EEF1A1P5
STK3	MMP2	HIST1H2BC
STK3	MMP2	HIST1H4A
STK3	MMP2	PGAM2
STK3	MMP2	C1QBP
STK3	MMP2	RPS21
STK3	MMP2	DKFZp686A1668
STK3	MMP2	HSP90AA2
STK3	MMP2	UBE2L3
STK3	MMP2	PPP2R1A
STK3	MMP2	HIST1H2BJ
STK3	MMP2	HNRNPUL2
STK3	MMP2	ECHS1
STK3	MMP2	PGAM4
STK3	MMP2	ACTA2
STK3	MMP2	BXDC2
STK3	MMP2	PKM2
STK3	MMP2	C22orf28
STK3	MMP2	ACTB
STK3	MMP2	HSP90AB2P
STK3	MMP2	DKFZp781L0540
STK3	MMP2	TUBB4B
STK3	MMP2	EEF1G
STK3	MMP2	TUBB2B
STK3	MMP2	HSP90AB3P
STK3	MMP2	HSPA6
STK3	MMP2	ATP5B
STK3	MMP2	EDC4
STK3	MMP2	FLNB
STK3	MMP2	HSPA1L
STK3	MMP2	NCL
STK3	MMP2	NEDD8
STK3	MMP2	DCN
STK3	MMP2	SPARC
STK3	MMP2	MMP13
STK3	MMP2	RPS4Y1
STK3	MMP2	PSAP
STK3	MMP2	LOC154880
STK3	MMP2	FKBP3
STK3	MMP2	QPRT
STK3	MMP2	FSCN3
STK3	MMP2	PBGD
STK3	MMP2	ARF5
STK3	MMP2	SF3B1
STK3	MMP2	NUTF2
STK3	MMP2	CCT5
STK3	MMP2	MOGS
STK3	MMP2	WDR61
STK3	MMP2	NQO1
STK3	MMP2	HIST2H2AB
STK3	MMP2	Nbla02942
STK3	MMP2	LTN1
STK3	MMP2	TFG/ALK
STK3	MMP2	PDIP46
STK3	MMP2	GARS
STK3	MMP2	BLVRB
STK3	MMP2	DDT
STK3	MMP2	COPG
STK3	MMP2	TALDO1
STK3	MMP2	ATXN10
STK3	MMP2	YWHAE
STK3	MMP2	ITGAE
STK3	MMP2	PDIA4
STK3	MMP2	CLIC4
STK3	MMP2	CAPG
STK3	MMP2	NFU1
STK3	MMP2	TRY6
STK3	MMP2	TKT
STK3	MMP2	PRPF19
STK3	MMP2	PSPH
STK3	MMP2	MTX2
STK3	MMP2	MYL10
STK3	MMP2	DKFZp434G0719
STK3	MMP2	UQCRFS1P1
STK3	MMP2	TXNDC5
STK3	MMP2	FAF2
STK3	MMP2	PPAT
STK3	MMP2	PAFAH1B2
STK3	MMP2	FAM75A6
STK3	MMP2	EXOSC7
STK3	MMP2	PZP
STK3	MMP2	SAR1A
STK3	MMP2	AIMP2
STK3	MMP2	DDTL
STK3	MMP2	PLS3
STK3	MMP2	TIGAR
STK3	MMP2	NNMT
STK3	MMP2	NAE1
STK3	MMP2	MLL/CALM
STK3	MMP2	CKAP5
STK3	MMP2	PRPF6
STK3	MMP2	SMU1
STK3	MMP2	CPNE1
STK3	MMP2	hCG_21984
STK3	MMP2	NDUFV1
STK3	MMP2	SETD7
STK3	MMP2	SMAP
STK3	MMP2	ACTBL2
STK3	MMP2	CALU
STK3	MMP2	LMNA
STK3	MMP2	RBM25
STK3	MMP2	CYP11A1
STK3	MMP2	LETM1
STK3	MMP2	EIF5A2
STK3	MMP2	MYO18A
STK3	MMP2	TYMP
STK3	MMP2	SARS
STK3	MMP2	HSP90AB4P
STK3	MMP2	TNC
STK3	MMP2	ATOX1
STK3	MMP2	UBE2B
STK3	MMP2	ARL6IP5
STK3	MMP2	CPVL
STK3	MMP2	PAM16
STK3	MMP2	PTD004
STK3	MMP2	HIST2H2AC
STK3	MMP2	NUDT21
STK3	MMP2	PRDX4
STK3	MMP2	ISOC1
STK3	MMP2	NACA2
STK3	MMP2	ERRFI1
STK3	MMP2	S100A6
STK3	MMP2	SERPINE2
STK3	MMP2	PPP4C
STK3	MMP2	DKFZp686M09245
STK3	MMP2	C4orf52
STK3	MMP2	MUT
STK3	MMP2	D10S102
STK3	MMP2	FAH
STK3	MMP2	HIST1H2BA
STK3	MMP2	TWF2
STK3	MMP2	NPC2
STK3	MMP2	SEPT9
STK3	MMP2	TRIP12
STK3	MMP2	HNRNPCL1
STK3	MMP2	HIST1H2AB
STK3	MMP2	HSSG1
STK3	MMP2	PGK2
STK3	MMP2	PRSS1
STK3	MMP2	PPID
STK3	MMP2	GDI1
STK3	MMP2	DCTPP1
STK3	MMP2	SDHA
STK3	MMP2	RPS17
STK3	MMP2	DDX19A
STK3	MMP2	SLC25A31
STK3	MMP2	ARHGAP17
STK3	MMP2	PFDN1
STK3	MMP2	CSNK2A1
STK3	MMP2	ARMC6
STK3	MMP2	C1orf123
STK3	MMP2	EWSR1
STK3	MMP2	ALDOC
STK3	MMP2	BOLA2
STK3	MMP2	PPA1
STK3	MMP2	CCDC101
STK3	MMP2	WDR1
STK3	MMP2	ACAT1
STK3	MMP2	COPS8
STK3	MMP2	ARCN1
STK3	MMP2	ME2
STK3	MMP2	RPS5
STK3	MMP2	MAP4
STK3	MMP2	FAM129B
STK3	MMP2	HSD17B4
STK3	MMP2	TMEM17
STK3	MMP2	PTRHD1
STK3	MMP2	SEC22B
STK3	MMP2	IPO7
STK3	MMP2	ANXA2P2
STK3	MMP2	GPR56
STK3	MMP2	LOC440563
STK3	MMP2	FBN2
STK3	MMP2	GALK1
STK3	MMP2	MTPN
STK3	MMP2	SPAG9
STK3	MMP2	MTCH2
STK3	MMP2	RPL17
STK3	MMP2	RFC5
STK3	MMP2	HIST1H2AD
STK3	MMP2	GLRX3
STK3	MMP2	IGF2BP1
STK3	MMP2	SNRPG
STK3	MMP2	SNRPE
STK3	MMP2	SPTAN1
STK3	MMP2	HN1L
STK3	MMP2	C17orf25
STK3	MMP2	PRKCSH
STK3	MMP2	DKFZp686L04275
STK3	MMP2	AK1
STK3	MMP2	GCS1
STK3	MMP2	RPN1
STK3	MMP2	DKFZp686A04192
STK3	MMP2	TUBB8
STK3	MMP2	ABI1
STK3	MMP2	GOT1
STK3	MMP2	MRPL12
STK3	MMP2	CALCB
STK3	MMP2	ABCA4
STK3	MMP2	SH3BGRL3
STK3	MMP2	GLUD2
STK3	MMP2	MCM7
STK3	MMP2	CCT3
STK3	MMP2	FLJ00279
STK3	MMP2	PREB
STK3	MMP2	LRRC59
STK3	MMP2	TMEM38B
STK3	MMP2	ME1
STK3	MMP2	MEF2D/DAZAP1
STK3	MMP2	SCRN2
STK3	MMP2	ARL3
STK3	MMP2	C1QC
STK3	MMP2	HMGB3
STK3	MMP2	PPM1F
STK3	MMP2	DKFZp686O05147
STK3	MMP2	FDPS
STK3	MMP2	DHRS2
STK3	MMP2	SRSF7
STK3	MMP2	CCDC86
STK3	MMP2	hCG_2009141
STK3	MMP2	RPL35
STK3	MMP2	DAK
STK3	MMP2	MKKS
STK3	MMP2	RPS27A
STK3	MMP2	TUBA4B
STK3	MMP2	COPB1
STK3	MMP2	GANAB
STK3	MMP2	DKFZp434B0914
STK3	MMP2	UQCRFS1
STK3	MMP2	RAB7A
STK3	MMP2	PRPF40A
STK3	MMP2	PSMD7
STK3	MMP2	ra-a47
STK3	MMP2	PPP2R1B
STK3	MMP2	NPM1
STK3	MMP2	FKBP1A
STK3	MMP2	MBL2
STK3	MMP2	BTF3L4
STK3	MMP2	ATP6V1B2
STK3	MMP2	GLRX
STK3	MMP2	FN3KRP
STK3	MMP2	PDS5A
STK3	MMP2	VAT1
STK3	MMP2	LRRC47
STK3	MMP2	ARPC2
STK3	MMP2	SLC17A6
STK3	MMP2	TXNDC12
STK3	MMP2	CAP1
STK3	MMP2	CADM1
STK3	MMP2	DDAH2
STK3	MMP2	TMEM43
STK3	MMP2	PICALM
STK3	MMP2	ADH5
STK3	MMP2	LOC392884
STK3	MMP2	RNH1
STK3	MMP2	ANKK1
STK3	MMP2	NDUFAF2
STK3	MMP2	SNRPA
STK3	MMP2	GSS
STK3	MMP2	GRM4
STK3	MMP2	LGALS1
STK3	MMP2	mer5
STK3	MMP2	MARS
STK3	MMP2	PSMB2
STK3	MMP2	PSME1
STK3	MMP2	OR5P3
STK3	MMP2	YB-1
STK3	MMP2	PHGDH
STK3	MMP2	PSMF1
STK3	MMP2	MT1X
STK3	MMP2	ANXA6
STK3	MMP2	HIST1H2AH
STK3	MMP2	HIST1H2AJ
STK3	MMP2	ST13P5
STK3	MMP2	OR56A3
STK3	MMP2	CDH13
STK3	MMP2	EIF4G3
STK3	MMP2	FAM136A
STK3	MMP2	HNRNPA1L2
STK3	MMP2	HIST1H2AA
STK3	MMP2	PRAF2
STK3	MMP2	GSPT1
STK3	MMP2	HSP90AA5P
STK3	MMP2	FEN1
STK3	MMP2	OSGEP
STK3	MMP2	ST13P4
STK3	MMP2	RPUSD2
STK3	MMP2	SYT14L
STK3	MMP2	ZW10
STK3	MMP2	SARNP
STK3	MMP2	DLD
STK3	MMP2	DCTN1
STK3	MMP2	RPL3L
STK3	MMP2	IGF2BP2
STK3	MMP2	PFDN6
STK3	MMP2	C11orf73
STK3	MMP2	RECK
STK3	MMP2	KPNB1
STK3	MMP2	DUX4
STK3	MMP2	HEATR1
STK3	MMP2	ALB
STK3	MMP2	DKFZp586B1621
[truncated: 48,250 more rows]
