# Supplementary material for: The exploration of network motifs as potential drug targets from post-translational regulatory networks
Source: Sci Rep. 2016 Feb 8;6:20558. doi: 10.1038/srep20558 (PMC4744934; doi:10.1038/srep20558)
Supplement: Supplementary Table S6 [file srep20558-s7.txt]

Supplementary Table S6. Motif VI identified with the FANMOD tool.
The detailed information about member proteins of motif VI.
Protein 1	Protein 2	Protein 3
AKT1	WEE1	HTRA2
AKT1	WEE1	USP8
AKT1	BAZ1B	HTRA2
AKT1	BAZ1B	USP8
AKT1	HTRA2	TERF1
AKT1	HTRA2	CDKN1A
AKT1	HTRA2	KANK2
AKT1	HTRA2	LSP1
AKT1	HTRA2	RPS6
AKT1	HTRA2	PTPN1
AKT1	HTRA2	ALDOA
AKT1	HTRA2	ABLIM1
AKT1	HTRA2	ZYX
AKT1	HTRA2	MLL
AKT1	HTRA2	SH3RF1
AKT1	HTRA2	PLCB3
AKT1	HTRA2	CHERP
AKT1	HTRA2	CDK17
AKT1	HTRA2	CDK16
AKT1	HTRA2	PRRC2B
AKT1	HTRA2	PANK4
AKT1	HTRA2	HNRNPC
AKT1	HTRA2	RANBP3
AKT1	HTRA2	TRAP1
AKT1	HTRA2	LMNA
AKT1	HTRA2	RAC1
AKT1	HTRA2	GPATCH8
AKT1	HTRA2	THRA
AKT1	HTRA2	SLC9A1
AKT1	HTRA2	PTPN3
AKT1	HTRA2	AR
AKT1	HTRA2	RARA
AKT1	HTRA2	TNKS1BP1
AKT1	HTRA2	CDC42EP1
AKT1	HTRA2	YBX1
AKT1	HTRA2	NR4A1
AKT1	HTRA2	MAP1B
AKT1	HTRA2	TP53RK
AKT1	HTRA2	PDE3B
AKT1	HTRA2	TBC1D4
AKT1	HTRA2	CDKN1B
AKT1	HTRA2	TRIP12
AKT1	HTRA2	MDM4
AKT1	HTRA2	RPL3
AKT1	HTRA2	HNRNPA1
AKT1	HTRA2	CFLAR
AKT1	HTRA2	S1PR1
AKT1	HTRA2	PLXNB1
AKT1	HTRA2	CD2AP
AKT1	HTRA2	NEDD4L
AKT1	HTRA2	BAD
AKT1	HTRA2	REPS2
AKT1	HTRA2	PAK1
AKT1	HTRA2	EIF4ENIF1
AKT1	HTRA2	MXD1
AKT1	HTRA2	TCF12
AKT1	HTRA2	PTEN
AKT1	HTRA2	IRS1
AKT1	HTRA2	AKNA
AKT1	HTRA2	CARHSP1
AKT1	HTRA2	SYN1
AKT1	HTRA2	IRS2
AKT1	HTRA2	MAP1S
AKT1	HTRA2	NDRG2
AKT1	HTRA2	EZH2
AKT1	HTRA2	PLCG1
AKT1	HTRA2	SEC16A
AKT1	HTRA2	SNRNP200
AKT1	HTRA2	DMXL2
AKT1	HTRA2	ZC3HC1
AKT1	HTRA2	RAF1
AKT1	HTRA2	SGTA
AKT1	HTRA2	MAPK8IP1
AKT1	HTRA2	PTS
AKT1	HTRA2	CHFR
AKT1	HTRA2	LBR
AKT1	HTRA2	ERBB2
AKT1	HTRA2	ANKRD2
AKT1	HTRA2	PFKFB2
AKT1	HTRA2	MDM2
AKT1	HTRA2	ITGB3
AKT1	HTRA2	CHUK
AKT1	HTRA2	ADAM22
AKT1	HTRA2	IRX6
AKT1	HTRA2	EXOSC10
AKT1	HTRA2	FANCA
AKT1	HTRA2	PPIG
AKT1	HTRA2	EIF4B
AKT1	HTRA2	FNBP1
AKT1	HTRA2	RRAD
AKT1	HTRA2	ANKRD12
AKT1	HTRA2	MATR3
AKT1	HTRA2	EIF2C2
AKT1	HTRA2	GIGYF1
AKT1	HTRA2	ACIN1
AKT1	HTRA2	TTC3
AKT1	HTRA2	NCK1
AKT1	HTRA2	PRPF4B
AKT1	HTRA2	ZNF295
AKT1	HTRA2	NF1
AKT1	HTRA2	TRA2B
AKT1	HTRA2	SH3KBP1
AKT1	HTRA2	AMHR2
AKT1	HTRA2	PANK2
AKT1	HTRA2	ITSN1
AKT1	HTRA2	KLC2
AKT1	HTRA2	GAB2
AKT1	HTRA2	FLII
AKT1	HTRA2	SP100
AKT1	HTRA2	ARFIP2
AKT1	HTRA2	SPAG6
AKT1	HTRA2	STK4
AKT1	HTRA2	PPP1CA
AKT1	HTRA2	CREB1
AKT1	HTRA2	ETV1
AKT1	HTRA2	HJURP
AKT1	HTRA2	MECP2
AKT1	HTRA2	PRICKLE3
AKT1	HTRA2	ZZEF1
AKT1	HTRA2	SRGAP2
AKT1	HTRA2	PTPN12
AKT1	HTRA2	HAND1
AKT1	HTRA2	ARID4A
AKT1	HTRA2	ZNF609
AKT1	HTRA2	PFKP
AKT1	HTRA2	AGAP2
AKT1	HTRA2	ZFP36L1
AKT1	HTRA2	TSC2
AKT1	HTRA2	NFATC2
AKT1	HTRA2	DARS
AKT1	HTRA2	YWHAZ
AKT1	HTRA2	RBM8A
AKT1	HTRA2	KIF4A
AKT1	HTRA2	CYP17A1
AKT1	HTRA2	NOS3
AKT1	HTRA2	ZFYVE20
AKT1	HTRA2	SEPT1
AKT1	HTRA2	URI1
AKT1	HTRA2	MESDC1
AKT1	HTRA2	HIST1H2BB
AKT1	HTRA2	CSDC2
AKT1	HTRA2	RYR2
AKT1	HTRA2	NANOS3
AKT1	HTRA2	GTF3C1
AKT1	HTRA2	EP300
AKT1	HTRA2	SMARCC1
AKT1	HTRA2	CHD1L
AKT1	HTRA2	PNISR
AKT1	HTRA2	GLCCI1
AKT1	HTRA2	SRSF10
AKT1	HTRA2	CTNNB1
AKT1	HTRA2	FGF2
AKT1	HTRA2	RGC32
AKT1	HTRA2	CXXC1
AKT1	HTRA2	EMSY
AKT1	HTRA2	IQGAP2
AKT1	HTRA2	RBM12
AKT1	HTRA2	SNW1
AKT1	HTRA2	GABRB2
AKT1	HTRA2	CCNY
AKT1	HTRA2	NKTR
AKT1	HTRA2	ABCF1
AKT1	HTRA2	GOLGA3
AKT1	HTRA2	UBN1
AKT1	HTRA2	ATXN1
AKT1	HTRA2	CBFA2T3
AKT1	HTRA2	BCLAF1
AKT1	HTRA2	XIAP
AKT1	HTRA2	FOXO4
AKT1	HTRA2	CLK4
AKT1	HTRA2	RPS6KA4
AKT1	HTRA2	PRKAA1
AKT1	HTRA2	ELK3
AKT1	HTRA2	U2AF1
AKT1	HTRA2	FAM13A
AKT1	HTRA2	HTATSF1
AKT1	HTRA2	PDE5A
AKT1	HTRA2	RBM15
AKT1	HTRA2	NCOA3
AKT1	HTRA2	LMNB1
AKT1	HTRA2	SCAF11
AKT1	HTRA2	NEK9
AKT1	HTRA2	POLA2
AKT1	HTRA2	HUWE1
AKT1	HTRA2	MAP3K3
AKT1	HTRA2	PYGB
AKT1	HTRA2	STK3
AKT1	HTRA2	HTT
AKT1	HTRA2	PKN1
AKT1	HTRA2	PKN2
AKT1	HTRA2	SHROOM2
AKT1	HTRA2	CDK13
AKT1	HTRA2	IL16
AKT1	HTRA2	HMOX1
AKT1	HTRA2	KIAA1462
AKT1	HTRA2	TWIST1
AKT1	HTRA2	PLEC
AKT1	HTRA2	DLC1
AKT1	HTRA2	DTNBP1
AKT1	HTRA2	MAP2
AKT1	HTRA2	NCF1
AKT1	HTRA2	NUP93
AKT1	HTRA2	ACAP1
AKT1	HTRA2	BRD2
AKT1	HTRA2	ALYREF
AKT1	HTRA2	CAMKK2
AKT1	HTRA2	MAP3K11
AKT1	HTRA2	GATA1
AKT1	HTRA2	LHX3
AKT1	HTRA2	RPS3
AKT1	HTRA2	SH2D3A
AKT1	HTRA2	GTF2F1
AKT1	HTRA2	FOXO1
AKT1	HTRA2	SRSF2
AKT1	HTRA2	PPP1R1A
AKT1	HTRA2	CTPS
AKT1	HTRA2	FLNC
AKT1	HTRA2	SIGLEC10
AKT1	HTRA2	EHBP1L1
AKT1	HTRA2	HSPB1
AKT1	HTRA2	CHEK1
AKT1	HTRA2	FLNA
AKT1	HTRA2	RNF19A
AKT1	HTRA2	EIF2AK3
AKT1	HTRA2	VCP
AKT1	HTRA2	AHNAK
AKT1	HTRA2	COL17A1
AKT1	HTRA2	INPP4A
AKT1	HTRA2	HDAC4
AKT1	HTRA2	IRAK1
AKT1	HTRA2	YAP1
AKT1	HTRA2	PNN
AKT1	HTRA2	PHIP
AKT1	HTRA2	CCPG1
AKT1	HTRA2	PRKCD
AKT1	HTRA2	RAB3IP
AKT1	HTRA2	SLC27A2
AKT1	HTRA2	SRPK2
AKT1	HTRA2	THRAP3
AKT1	HTRA2	FAM21D
AKT1	HTRA2	MICAL1
AKT1	HTRA2	LMNB2
AKT1	HTRA2	CD44
AKT1	HTRA2	PRKACA
AKT1	HTRA2	TAOK2
AKT1	HTRA2	MST1R
AKT1	HTRA2	BRCA1
AKT1	HTRA2	TMPO
AKT1	HTRA2	NELF
AKT1	HTRA2	PDE3A
AKT1	HTRA2	DDX23
AKT1	HTRA2	SMG6
AKT1	HTRA2	IL6ST
AKT1	HTRA2	ETV5
AKT1	HTRA2	MAP3K7
AKT1	HTRA2	USP24
AKT1	HTRA2	SON
AKT1	HTRA2	CCDC88A
AKT1	HTRA2	CLASRP
AKT1	HTRA2	NT5C
AKT1	HTRA2	HAND2
AKT1	HTRA2	MAPT
AKT1	HTRA2	PRKRA
AKT1	HTRA2	BEGAIN
AKT1	HTRA2	EIF4EBP1
AKT1	HTRA2	EDC3
AKT1	HTRA2	FOXG1
AKT1	HTRA2	SRRM1
AKT1	HTRA2	BCL2L11
AKT1	HTRA2	HSP90AA1
AKT1	HTRA2	FOXO3
AKT1	HTRA2	PFKFB3
AKT1	HTRA2	LIMK1
AKT1	HTRA2	MAP3K5
AKT1	HTRA2	SLC20A1
AKT1	HTRA2	DISP2
AKT1	HTRA2	CMTM4
AKT1	HTRA2	EIF3A
AKT1	HTRA2	CBY1
AKT1	HTRA2	GATA2
AKT1	HTRA2	TAL1
AKT1	HTRA2	SLC4A2
AKT1	HTRA2	EEF2K
AKT1	HTRA2	PALM2
AKT1	HTRA2	SPEN
AKT1	HTRA2	ADRB2
AKT1	HTRA2	SH2B2
AKT1	HTRA2	KIF1B
AKT1	HTRA2	FOXA2
AKT1	HTRA2	SAP30
AKT1	HTRA2	NHS
AKT1	HTRA2	MYO5A
AKT1	HTRA2	OPRM1
AKT1	HTRA2	TJP2
AKT1	HTRA2	TBC1D1
AKT1	HTRA2	PALLD
AKT1	HTRA2	CDC42SE1
AKT1	HTRA2	ESR1
AKT1	HTRA2	TPCN1
AKT1	HTRA2	MAP4K4
AKT1	HTRA2	SKI
AKT1	HTRA2	KHSRP
AKT1	HTRA2	NCF4
AKT1	HTRA2	TOPBP1
AKT1	HTRA2	PDCD4
AKT1	HTRA2	SSFA2
AKT1	HTRA2	ANKS1A
AKT1	HTRA2	RNF11
AKT1	HTRA2	TERT
AKT1	HTRA2	TRA2A
AKT1	HTRA2	RFFL
AKT1	HTRA2	GYS1
AKT1	HTRA2	ITPR3
AKT1	HTRA2	EZR
AKT1	HTRA2	ACLY
AKT1	HTRA2	SRSF7
AKT1	HTRA2	DGCR2
AKT1	HTRA2	MAP3K8
AKT1	HTRA2	NUAK1
AKT1	HTRA2	WDHD1
AKT1	HTRA2	CDC25C
AKT1	HTRA2	CDC25B
AKT1	HTRA2	NES
AKT1	HTRA2	DNMT1
AKT1	HTRA2	ILF3
AKT1	HTRA2	LMO7
AKT1	HTRA2	SGTB
AKT1	HTRA2	SOS1
AKT1	HTRA2	KHDRBS1
AKT1	HTRA2	SRRM2
AKT1	HTRA2	MS4A1
AKT1	HTRA2	WNK1
AKT1	HTRA2	GAB1
AKT1	HTRA2	ARHGEF6
AKT1	HTRA2	VEPH1
AKT1	HTRA2	SRSF5
AKT1	HTRA2	SRSF9
AKT1	HTRA2	DLGAP2
AKT1	HTRA2	USP8
AKT1	HTRA2	FTSJD1
AKT1	HTRA2	ADCY6
AKT1	HTRA2	ARPP21
AKT1	HTRA2	IRF2BPL
AKT1	HTRA2	BCL10
AKT1	HTRA2	AKT1S1
AKT1	HTRA2	PEA15
AKT1	HTRA2	ARHGEF2
AKT1	HTRA2	CDK12
AKT1	HTRA2	CCT2
AKT1	HTRA2	GSK3B
AKT1	HTRA2	KRT19
AKT1	HTRA2	GSK3A
AKT1	HTRA2	SYTL1
AKT1	HTRA2	SMARCC2
AKT1	HTRA2	METTL1
AKT1	HTRA2	CLK2
AKT1	HTRA2	CLK3
AKT1	HTRA2	KLC1
AKT1	HTRA2	NFATC1
AKT1	HTRA2	KIF1A
AKT1	HTRA2	NIPBL
AKT1	HTRA2	SREK1
AKT1	HTRA2	CELF1
AKT1	HTRA2	SRSF3
AKT1	HTRA2	BRAF
AKT1	HTRA2	FYN
AKT1	TP53RK	USP8
AKT1	PAK1	USP8
AKT1	RAF1	USP8
AKT1	ERBB2	USP8
AKT1	CHUK	USP8
AKT1	PRPF4B	USP8
AKT1	STK4	USP8
AKT1	LATS1	USP8
AKT1	CLK4	USP8
AKT1	RPS6KA4	USP8
AKT1	PRKAA1	USP8
AKT1	NEK9	USP8
AKT1	MAP3K3	USP8
AKT1	STK3	USP8
AKT1	PKN1	USP8
AKT1	PKN2	USP8
AKT1	CAMKK2	USP8
AKT1	MAP3K11	USP8
AKT1	GTF2F1	USP8
AKT1	CHEK1	USP8
AKT1	EIF2AK3	USP8
AKT1	IRAK1	USP8
AKT1	PRKCD	USP8
AKT1	SRPK2	USP8
AKT1	PRKACA	USP8
AKT1	TAOK2	USP8
AKT1	MST1R	USP8
AKT1	MAP3K7	USP8
AKT1	LIMK1	USP8
AKT1	MAP3K5	USP8
AKT1	EEF2K	USP8
AKT1	MAP4K4	USP8
AKT1	MAP3K8	USP8
AKT1	NUAK1	USP8
AKT1	WNK1	USP8
AKT1	USP8	TERF1
AKT1	USP8	CDKN1A
AKT1	USP8	KANK2
AKT1	USP8	LSP1
AKT1	USP8	RPS6
AKT1	USP8	PTPN1
AKT1	USP8	ALDOA
AKT1	USP8	ABLIM1
AKT1	USP8	ZYX
AKT1	USP8	MLL
AKT1	USP8	SH3RF1
AKT1	USP8	PLCB3
AKT1	USP8	CHERP
AKT1	USP8	CDK17
AKT1	USP8	CDK16
AKT1	USP8	PRRC2B
AKT1	USP8	PANK4
AKT1	USP8	HNRNPC
AKT1	USP8	RANBP3
AKT1	USP8	TRAP1
AKT1	USP8	LMNA
AKT1	USP8	RAC1
AKT1	USP8	GPATCH8
AKT1	USP8	THRA
AKT1	USP8	SLC9A1
AKT1	USP8	PTPN3
AKT1	USP8	AR
AKT1	USP8	RARA
AKT1	USP8	TNKS1BP1
AKT1	USP8	CDC42EP1
AKT1	USP8	YBX1
AKT1	USP8	NR4A1
AKT1	USP8	MAP1B
AKT1	USP8	PDE3B
AKT1	USP8	TBC1D4
AKT1	USP8	CDKN1B
AKT1	USP8	TRIP12
AKT1	USP8	MDM4
AKT1	USP8	RPL3
AKT1	USP8	HNRNPA1
AKT1	USP8	CFLAR
AKT1	USP8	S1PR1
AKT1	USP8	PLXNB1
AKT1	USP8	CD2AP
AKT1	USP8	NEDD4L
AKT1	USP8	BAD
AKT1	USP8	REPS2
AKT1	USP8	EIF4ENIF1
AKT1	USP8	MXD1
AKT1	USP8	TCF12
AKT1	USP8	PTEN
AKT1	USP8	IRS1
AKT1	USP8	AKNA
AKT1	USP8	CARHSP1
AKT1	USP8	SYN1
AKT1	USP8	IRS2
AKT1	USP8	MAP1S
AKT1	USP8	NDRG2
AKT1	USP8	EZH2
AKT1	USP8	PLCG1
AKT1	USP8	SEC16A
AKT1	USP8	SNRNP200
AKT1	USP8	DMXL2
AKT1	USP8	ZC3HC1
AKT1	USP8	SGTA
AKT1	USP8	MAPK8IP1
AKT1	USP8	PTS
AKT1	USP8	CHFR
AKT1	USP8	LBR
AKT1	USP8	ANKRD2
AKT1	USP8	PFKFB2
AKT1	USP8	MDM2
AKT1	USP8	ITGB3
AKT1	USP8	ADAM22
AKT1	USP8	IRX6
AKT1	USP8	EXOSC10
AKT1	USP8	FANCA
AKT1	USP8	PPIG
AKT1	USP8	EIF4B
AKT1	USP8	FNBP1
AKT1	USP8	RRAD
AKT1	USP8	ANKRD12
AKT1	USP8	MATR3
AKT1	USP8	EIF2C2
AKT1	USP8	GIGYF1
AKT1	USP8	ACIN1
AKT1	USP8	TTC3
AKT1	USP8	NCK1
AKT1	USP8	ZNF295
AKT1	USP8	NF1
AKT1	USP8	TRA2B
AKT1	USP8	SH3KBP1
AKT1	USP8	AMHR2
AKT1	USP8	PANK2
AKT1	USP8	ITSN1
AKT1	USP8	KLC2
AKT1	USP8	GAB2
AKT1	USP8	FLII
AKT1	USP8	SP100
AKT1	USP8	ARFIP2
AKT1	USP8	SPAG6
AKT1	USP8	PPP1CA
AKT1	USP8	CREB1
AKT1	USP8	ETV1
AKT1	USP8	HJURP
AKT1	USP8	MECP2
AKT1	USP8	PRICKLE3
AKT1	USP8	ZZEF1
AKT1	USP8	SRGAP2
AKT1	USP8	PTPN12
AKT1	USP8	HAND1
AKT1	USP8	ARID4A
AKT1	USP8	ZNF609
AKT1	USP8	PFKP
AKT1	USP8	AGAP2
AKT1	USP8	ZFP36L1
AKT1	USP8	TSC2
AKT1	USP8	NFATC2
AKT1	USP8	DARS
AKT1	USP8	YWHAZ
AKT1	USP8	RBM8A
AKT1	USP8	KIF4A
AKT1	USP8	CYP17A1
AKT1	USP8	NOS3
AKT1	USP8	ZFYVE20
AKT1	USP8	SEPT1
AKT1	USP8	URI1
AKT1	USP8	MESDC1
AKT1	USP8	HIST1H2BB
AKT1	USP8	CSDC2
AKT1	USP8	RYR2
AKT1	USP8	NANOS3
AKT1	USP8	GTF3C1
AKT1	USP8	EP300
AKT1	USP8	SMARCC1
AKT1	USP8	CHD1L
AKT1	USP8	PNISR
AKT1	USP8	GLCCI1
AKT1	USP8	SRSF10
AKT1	USP8	CTNNB1
AKT1	USP8	FGF2
AKT1	USP8	RGC32
AKT1	USP8	CXXC1
AKT1	USP8	EMSY
AKT1	USP8	IQGAP2
AKT1	USP8	RBM12
AKT1	USP8	SNW1
AKT1	USP8	GABRB2
AKT1	USP8	CCNY
AKT1	USP8	NKTR
AKT1	USP8	ABCF1
AKT1	USP8	GOLGA3
AKT1	USP8	UBN1
AKT1	USP8	ATXN1
AKT1	USP8	CBFA2T3
AKT1	USP8	BCLAF1
AKT1	USP8	XIAP
AKT1	USP8	FOXO4
AKT1	USP8	ELK3
AKT1	USP8	U2AF1
AKT1	USP8	FAM13A
AKT1	USP8	HTATSF1
AKT1	USP8	PDE5A
AKT1	USP8	RBM15
AKT1	USP8	NCOA3
AKT1	USP8	LMNB1
AKT1	USP8	SCAF11
AKT1	USP8	POLA2
AKT1	USP8	HUWE1
AKT1	USP8	PYGB
AKT1	USP8	HTT
AKT1	USP8	SHROOM2
AKT1	USP8	CDK13
AKT1	USP8	IL16
AKT1	USP8	HMOX1
AKT1	USP8	KIAA1462
AKT1	USP8	TWIST1
AKT1	USP8	PLEC
AKT1	USP8	DLC1
AKT1	USP8	DTNBP1
AKT1	USP8	MAP2
AKT1	USP8	NCF1
AKT1	USP8	NUP93
AKT1	USP8	ACAP1
AKT1	USP8	BRD2
AKT1	USP8	ALYREF
AKT1	USP8	GATA1
AKT1	USP8	LHX3
AKT1	USP8	RPS3
AKT1	USP8	SH2D3A
AKT1	USP8	FOXO1
AKT1	USP8	SRSF2
AKT1	USP8	PPP1R1A
AKT1	USP8	CTPS
AKT1	USP8	FLNC
AKT1	USP8	SIGLEC10
AKT1	USP8	VIM
AKT1	USP8	EHBP1L1
AKT1	USP8	HSPB1
AKT1	USP8	FLNA
AKT1	USP8	RNF19A
AKT1	USP8	VCP
AKT1	USP8	AHNAK
AKT1	USP8	COL17A1
AKT1	USP8	INPP4A
AKT1	USP8	HDAC4
AKT1	USP8	YAP1
AKT1	USP8	PNN
AKT1	USP8	PHIP
AKT1	USP8	CCPG1
AKT1	USP8	RAB3IP
AKT1	USP8	SLC27A2
AKT1	USP8	THRAP3
AKT1	USP8	FAM21D
AKT1	USP8	MICAL1
AKT1	USP8	LMNB2
AKT1	USP8	CD44
AKT1	USP8	BRCA1
AKT1	USP8	TMPO
AKT1	USP8	NELF
AKT1	USP8	PDE3A
AKT1	USP8	DDX23
AKT1	USP8	SMG6
AKT1	USP8	IL6ST
AKT1	USP8	ETV5
AKT1	USP8	USP24
AKT1	USP8	SON
AKT1	USP8	CCDC88A
AKT1	USP8	CLASRP
AKT1	USP8	NT5C
AKT1	USP8	HAND2
AKT1	USP8	MAPT
AKT1	USP8	PRKRA
AKT1	USP8	BEGAIN
AKT1	USP8	EIF4EBP1
AKT1	USP8	EDC3
AKT1	USP8	FOXG1
AKT1	USP8	SRRM1
AKT1	USP8	BCL2L11
AKT1	USP8	HSP90AA1
AKT1	USP8	FOXO3
AKT1	USP8	PFKFB3
AKT1	USP8	SLC20A1
AKT1	USP8	DISP2
AKT1	USP8	CMTM4
AKT1	USP8	EIF3A
AKT1	USP8	CBY1
AKT1	USP8	GATA2
AKT1	USP8	TAL1
AKT1	USP8	SLC4A2
AKT1	USP8	PALM2
AKT1	USP8	SPEN
AKT1	USP8	ADRB2
AKT1	USP8	SH2B2
AKT1	USP8	KIF1B
AKT1	USP8	FOXA2
AKT1	USP8	SAP30
AKT1	USP8	NHS
AKT1	USP8	MYO5A
AKT1	USP8	OPRM1
AKT1	USP8	TJP2
AKT1	USP8	TBC1D1
AKT1	USP8	PALLD
AKT1	USP8	CDC42SE1
AKT1	USP8	ESR1
AKT1	USP8	TPCN1
AKT1	USP8	SKI
AKT1	USP8	KHSRP
AKT1	USP8	NCF4
AKT1	USP8	TOPBP1
AKT1	USP8	PDCD4
AKT1	USP8	SSFA2
AKT1	USP8	ANKS1A
AKT1	USP8	RNF11
AKT1	USP8	TERT
AKT1	USP8	TRA2A
AKT1	USP8	RFFL
AKT1	USP8	GYS1
AKT1	USP8	ITPR3
AKT1	USP8	EZR
AKT1	USP8	ACLY
AKT1	USP8	SRSF7
AKT1	USP8	DGCR2
AKT1	USP8	WDHD1
AKT1	USP8	CDC25C
AKT1	USP8	CDC25B
AKT1	USP8	NES
AKT1	USP8	DNMT1
AKT1	USP8	ILF3
AKT1	USP8	LMO7
AKT1	USP8	SGTB
AKT1	USP8	SOS1
AKT1	USP8	KHDRBS1
AKT1	USP8	SRRM2
AKT1	USP8	MS4A1
AKT1	USP8	GAB1
AKT1	USP8	ARHGEF6
AKT1	USP8	VEPH1
AKT1	USP8	SRSF5
AKT1	USP8	SRSF9
AKT1	USP8	DLGAP2
AKT1	USP8	FTSJD1
AKT1	USP8	ADCY6
AKT1	USP8	ARPP21
AKT1	USP8	IRF2BPL
AKT1	USP8	BCL10
AKT1	USP8	AKT1S1
AKT1	USP8	PEA15
AKT1	USP8	ARHGEF2
AKT1	USP8	CDK12
AKT1	USP8	CCT2
AKT1	USP8	GSK3B
AKT1	USP8	KRT19
AKT1	USP8	GSK3A
AKT1	USP8	SYTL1
AKT1	USP8	SMARCC2
AKT1	USP8	METTL1
AKT1	USP8	CLK2
AKT1	USP8	CLK3
AKT1	USP8	KLC1
AKT1	USP8	NFATC1
AKT1	USP8	KIF1A
AKT1	USP8	NIPBL
AKT1	USP8	SREK1
AKT1	USP8	CELF1
AKT1	USP8	SRSF3
AKT1	USP8	BRAF
AKT1	USP8	FYN
AKT1	PKD1	TERF1
AKT1	PKD1	CDKN1A
AKT1	PKD1	KANK2
AKT1	PKD1	LSP1
AKT1	PKD1	RPS6
AKT1	PKD1	PTPN1
AKT1	PKD1	ALDOA
AKT1	PKD1	ABLIM1
AKT1	PKD1	ZYX
AKT1	PKD1	MLL
AKT1	PKD1	SH3RF1
AKT1	PKD1	PLCB3
AKT1	PKD1	CHERP
AKT1	PKD1	CDK17
AKT1	PKD1	CDK16
AKT1	PKD1	PRRC2B
AKT1	PKD1	PANK4
AKT1	PKD1	HNRNPC
AKT1	PKD1	RANBP3
AKT1	PKD1	WEE1
AKT1	PKD1	TRAP1
AKT1	PKD1	LMNA
AKT1	PKD1	RAC1
AKT1	PKD1	GPATCH8
AKT1	PKD1	THRA
AKT1	PKD1	SLC9A1
AKT1	PKD1	BAZ1B
AKT1	PKD1	PTPN3
AKT1	PKD1	AR
AKT1	PKD1	RARA
AKT1	PKD1	HTRA2
AKT1	PKD1	TNKS1BP1
AKT1	PKD1	CDC42EP1
AKT1	PKD1	YBX1
AKT1	PKD1	NR4A1
AKT1	PKD1	MAP1B
AKT1	PKD1	TP53RK
AKT1	PKD1	PDE3B
AKT1	PKD1	TBC1D4
AKT1	PKD1	CDKN1B
AKT1	PKD1	TRIP12
AKT1	PKD1	MDM4
AKT1	PKD1	RPL3
AKT1	PKD1	HNRNPA1
AKT1	PKD1	CFLAR
AKT1	PKD1	S1PR1
AKT1	PKD1	PLXNB1
AKT1	PKD1	CD2AP
AKT1	PKD1	NEDD4L
AKT1	PKD1	BAD
AKT1	PKD1	REPS2
AKT1	PKD1	PAK1
AKT1	PKD1	EIF4ENIF1
AKT1	PKD1	MXD1
AKT1	PKD1	TCF12
AKT1	PKD1	PTEN
AKT1	PKD1	IRS1
AKT1	PKD1	AKNA
AKT1	PKD1	CARHSP1
AKT1	PKD1	SYN1
AKT1	PKD1	IRS2
AKT1	PKD1	MAP1S
AKT1	PKD1	NDRG2
AKT1	PKD1	EZH2
AKT1	PKD1	PLCG1
AKT1	PKD1	SEC16A
AKT1	PKD1	SNRNP200
AKT1	PKD1	DMXL2
AKT1	PKD1	ZC3HC1
AKT1	PKD1	RAF1
AKT1	PKD1	SGTA
AKT1	PKD1	MAPK8IP1
AKT1	PKD1	PTS
AKT1	PKD1	CHFR
AKT1	PKD1	LBR
AKT1	PKD1	ERBB2
AKT1	PKD1	ANKRD2
AKT1	PKD1	PFKFB2
AKT1	PKD1	MDM2
AKT1	PKD1	ITGB3
AKT1	PKD1	CHUK
AKT1	PKD1	ADAM22
AKT1	PKD1	IRX6
AKT1	PKD1	EXOSC10
AKT1	PKD1	FANCA
AKT1	PKD1	PPIG
AKT1	PKD1	EIF4B
AKT1	PKD1	FNBP1
AKT1	PKD1	RRAD
AKT1	PKD1	ANKRD12
AKT1	PKD1	MATR3
AKT1	PKD1	EIF2C2
AKT1	PKD1	GIGYF1
AKT1	PKD1	ACIN1
AKT1	PKD1	TTC3
AKT1	PKD1	NCK1
AKT1	PKD1	PRPF4B
AKT1	PKD1	ZNF295
AKT1	PKD1	NF1
AKT1	PKD1	TRA2B
AKT1	PKD1	SH3KBP1
AKT1	PKD1	AMHR2
AKT1	PKD1	PANK2
AKT1	PKD1	ITSN1
AKT1	PKD1	KLC2
AKT1	PKD1	GAB2
AKT1	PKD1	FLII
AKT1	PKD1	SP100
AKT1	PKD1	ARFIP2
AKT1	PKD1	SPAG6
AKT1	PKD1	STK4
AKT1	PKD1	PPP1CA
AKT1	PKD1	CREB1
AKT1	PKD1	ETV1
AKT1	PKD1	HJURP
AKT1	PKD1	MECP2
AKT1	PKD1	PRICKLE3
AKT1	PKD1	ZZEF1
AKT1	PKD1	SRGAP2
AKT1	PKD1	PTPN12
AKT1	PKD1	HAND1
AKT1	PKD1	ARID4A
AKT1	PKD1	ZNF609
AKT1	PKD1	PFKP
AKT1	PKD1	AGAP2
AKT1	PKD1	ZFP36L1
AKT1	PKD1	TSC2
AKT1	PKD1	NFATC2
AKT1	PKD1	DARS
AKT1	PKD1	YWHAZ
AKT1	PKD1	RBM8A
AKT1	PKD1	KIF4A
AKT1	PKD1	CYP17A1
AKT1	PKD1	NOS3
AKT1	PKD1	ZFYVE20
AKT1	PKD1	SEPT1
AKT1	PKD1	URI1
AKT1	PKD1	MESDC1
AKT1	PKD1	HIST1H2BB
AKT1	PKD1	CSDC2
AKT1	PKD1	RYR2
AKT1	PKD1	NANOS3
AKT1	PKD1	GTF3C1
AKT1	PKD1	EP300
AKT1	PKD1	SMARCC1
AKT1	PKD1	LATS1
AKT1	PKD1	CHD1L
AKT1	PKD1	PNISR
AKT1	PKD1	GLCCI1
AKT1	PKD1	SRSF10
AKT1	PKD1	CTNNB1
AKT1	PKD1	FGF2
AKT1	PKD1	RGC32
AKT1	PKD1	CXXC1
AKT1	PKD1	EMSY
AKT1	PKD1	IQGAP2
AKT1	PKD1	RBM12
AKT1	PKD1	SNW1
AKT1	PKD1	GABRB2
AKT1	PKD1	CCNY
AKT1	PKD1	NKTR
AKT1	PKD1	ABCF1
AKT1	PKD1	GOLGA3
AKT1	PKD1	UBN1
AKT1	PKD1	ATXN1
AKT1	PKD1	CBFA2T3
AKT1	PKD1	BCLAF1
AKT1	PKD1	XIAP
AKT1	PKD1	FOXO4
AKT1	PKD1	CLK4
AKT1	PKD1	RPS6KA4
AKT1	PKD1	PRKAA1
AKT1	PKD1	ELK3
AKT1	PKD1	U2AF1
AKT1	PKD1	FAM13A
AKT1	PKD1	HTATSF1
AKT1	PKD1	PDE5A
AKT1	PKD1	RBM15
AKT1	PKD1	NCOA3
AKT1	PKD1	LMNB1
AKT1	PKD1	SCAF11
AKT1	PKD1	NEK9
AKT1	PKD1	POLA2
AKT1	PKD1	HUWE1
AKT1	PKD1	MAP3K3
AKT1	PKD1	PYGB
AKT1	PKD1	STK3
AKT1	PKD1	HTT
AKT1	PKD1	PKN1
AKT1	PKD1	PKN2
AKT1	PKD1	SHROOM2
AKT1	PKD1	CDK13
AKT1	PKD1	IL16
AKT1	PKD1	HMOX1
AKT1	PKD1	KIAA1462
AKT1	PKD1	TWIST1
AKT1	PKD1	PLEC
AKT1	PKD1	DLC1
AKT1	PKD1	DTNBP1
AKT1	PKD1	MAP2
AKT1	PKD1	NUP93
AKT1	PKD1	ACAP1
AKT1	PKD1	BRD2
AKT1	PKD1	ALYREF
AKT1	PKD1	CAMKK2
AKT1	PKD1	MAP3K11
AKT1	PKD1	GATA1
AKT1	PKD1	LHX3
AKT1	PKD1	RPS3
AKT1	PKD1	SH2D3A
AKT1	PKD1	GTF2F1
AKT1	PKD1	FOXO1
AKT1	PKD1	SRSF2
AKT1	PKD1	PPP1R1A
AKT1	PKD1	CTPS
AKT1	PKD1	FLNC
AKT1	PKD1	SIGLEC10
AKT1	PKD1	VIM
AKT1	PKD1	EHBP1L1
AKT1	PKD1	CHEK1
AKT1	PKD1	FLNA
AKT1	PKD1	RNF19A
AKT1	PKD1	EIF2AK3
AKT1	PKD1	VCP
AKT1	PKD1	AHNAK
AKT1	PKD1	COL17A1
AKT1	PKD1	INPP4A
AKT1	PKD1	HDAC4
AKT1	PKD1	IRAK1
AKT1	PKD1	YAP1
AKT1	PKD1	PNN
AKT1	PKD1	PHIP
AKT1	PKD1	CCPG1
AKT1	PKD1	PRKCD
AKT1	PKD1	RAB3IP
AKT1	PKD1	SLC27A2
AKT1	PKD1	SRPK2
AKT1	PKD1	THRAP3
AKT1	PKD1	FAM21D
AKT1	PKD1	MICAL1
AKT1	PKD1	LMNB2
AKT1	PKD1	CD44
AKT1	PKD1	TAOK2
AKT1	PKD1	MST1R
AKT1	PKD1	BRCA1
AKT1	PKD1	TMPO
AKT1	PKD1	NELF
AKT1	PKD1	PDE3A
AKT1	PKD1	DDX23
AKT1	PKD1	SMG6
AKT1	PKD1	IL6ST
AKT1	PKD1	ETV5
AKT1	PKD1	MAP3K7
AKT1	PKD1	USP24
AKT1	PKD1	SON
AKT1	PKD1	CCDC88A
AKT1	PKD1	CLASRP
AKT1	PKD1	NT5C
AKT1	PKD1	HAND2
AKT1	PKD1	MAPT
AKT1	PKD1	PRKRA
AKT1	PKD1	BEGAIN
AKT1	PKD1	EIF4EBP1
AKT1	PKD1	EDC3
AKT1	PKD1	FOXG1
AKT1	PKD1	SRRM1
AKT1	PKD1	BCL2L11
AKT1	PKD1	HSP90AA1
AKT1	PKD1	FOXO3
AKT1	PKD1	PFKFB3
AKT1	PKD1	LIMK1
AKT1	PKD1	MAP3K5
AKT1	PKD1	SLC20A1
AKT1	PKD1	DISP2
AKT1	PKD1	CMTM4
AKT1	PKD1	EIF3A
AKT1	PKD1	CBY1
AKT1	PKD1	GATA2
AKT1	PKD1	TAL1
AKT1	PKD1	SLC4A2
AKT1	PKD1	EEF2K
AKT1	PKD1	PALM2
AKT1	PKD1	SPEN
AKT1	PKD1	ADRB2
AKT1	PKD1	SH2B2
AKT1	PKD1	KIF1B
AKT1	PKD1	FOXA2
AKT1	PKD1	SAP30
AKT1	PKD1	NHS
AKT1	PKD1	MYO5A
AKT1	PKD1	OPRM1
AKT1	PKD1	TJP2
AKT1	PKD1	TBC1D1
AKT1	PKD1	PALLD
AKT1	PKD1	CDC42SE1
AKT1	PKD1	ESR1
AKT1	PKD1	TPCN1
AKT1	PKD1	MAP4K4
AKT1	PKD1	SKI
AKT1	PKD1	KHSRP
AKT1	PKD1	TOPBP1
AKT1	PKD1	PDCD4
AKT1	PKD1	SSFA2
AKT1	PKD1	ANKS1A
AKT1	PKD1	RNF11
AKT1	PKD1	TERT
AKT1	PKD1	TRA2A
AKT1	PKD1	RFFL
AKT1	PKD1	GYS1
AKT1	PKD1	ITPR3
AKT1	PKD1	EZR
AKT1	PKD1	ACLY
AKT1	PKD1	SRSF7
AKT1	PKD1	DGCR2
AKT1	PKD1	MAP3K8
AKT1	PKD1	NUAK1
AKT1	PKD1	WDHD1
AKT1	PKD1	CDC25C
AKT1	PKD1	CDC25B
AKT1	PKD1	NES
AKT1	PKD1	DNMT1
AKT1	PKD1	ILF3
AKT1	PKD1	LMO7
AKT1	PKD1	SGTB
AKT1	PKD1	SOS1
AKT1	PKD1	KHDRBS1
AKT1	PKD1	SRRM2
AKT1	PKD1	MS4A1
AKT1	PKD1	WNK1
AKT1	PKD1	GAB1
AKT1	PKD1	ARHGEF6
AKT1	PKD1	VEPH1
AKT1	PKD1	SRSF5
AKT1	PKD1	SRSF9
AKT1	PKD1	DLGAP2
AKT1	PKD1	USP8
AKT1	PKD1	FTSJD1
AKT1	PKD1	ADCY6
AKT1	PKD1	ARPP21
AKT1	PKD1	IRF2BPL
AKT1	PKD1	BCL10
AKT1	PKD1	AKT1S1
AKT1	PKD1	PEA15
AKT1	PKD1	ARHGEF2
AKT1	PKD1	CDK12
AKT1	PKD1	CCT2
AKT1	PKD1	GSK3B
AKT1	PKD1	KRT19
AKT1	PKD1	GSK3A
AKT1	PKD1	SYTL1
AKT1	PKD1	SMARCC2
AKT1	PKD1	METTL1
AKT1	PKD1	CLK2
AKT1	PKD1	CLK3
AKT1	PKD1	KLC1
AKT1	PKD1	NFATC1
AKT1	PKD1	KIF1A
AKT1	PKD1	NIPBL
AKT1	PKD1	SREK1
AKT1	PKD1	CELF1
AKT1	PKD1	SRSF3
AKT1	PKD1	BRAF
AKT1	PKD1	FYN
BAZ1B	PKD1	H2AFX
HTRA2	LATS1	VIM
HTRA2	LATS1	TRIM28
HTRA2	LATS1	KIAA1967
HTRA2	LATS1	EEF1A1
HTRA2	LATS1	EIF4G1
HTRA2	LATS1	APP
HTRA2	LATS1	ACTA1
HTRA2	LATS1	TUBB
HTRA2	LATS1	ALDH1A2
HTRA2	LATS1	CAD
HTRA2	LATS1	VPS4B
HTRA2	LATS1	TUBB6
HTRA2	LATS1	PDXDC1
HTRA2	LATS1	HSD17B10
HTRA2	LATS1	TUBA1A
HTRA2	LATS1	BIRC2
HTRA2	PKD1	LATS1
HTRA2	PKD1	VIM
HTRA2	PKD1	TRIM28
HTRA2	PKD1	KIAA1967
HTRA2	PKD1	EEF1A1
HTRA2	PKD1	EIF4G1
HTRA2	PKD1	APP
HTRA2	PKD1	ACTA1
HTRA2	PKD1	TUBB
HTRA2	PKD1	ALDH1A2
HTRA2	PKD1	CAD
HTRA2	PKD1	VPS4B
HTRA2	PKD1	TUBB6
HTRA2	PKD1	PDXDC1
HTRA2	PKD1	HSD17B10
HTRA2	PKD1	TUBA1A
HTRA2	PKD1	BIRC2
CASP9	RAF1	STK4
CASP9	RAF1	GATA1
CASP9	RAF1	VIM
CASP9	RAF1	SRPK2
CASP9	RAF1	RB1
CASP9	RAF1	PRKCH
CASP9	RAF1	PCYT1A
CASP9	RAF1	ASMTL
CASP9	STK4	GATA1
CASP9	STK4	VIM
CASP9	STK4	SRPK2
CASP9	STK4	RB1
CASP9	STK4	PRKCH
CASP9	STK4	PCYT1A
CASP9	STK4	ASMTL
CASP9	SRPK2	GATA1
CASP9	SRPK2	VIM
CASP9	SRPK2	RB1
CASP9	SRPK2	PRKCH
CASP9	SRPK2	PCYT1A
CASP9	SRPK2	ASMTL
CASP9	PKD1	RAF1
CASP9	PKD1	STK4
CASP9	PKD1	GATA1
CASP9	PKD1	VIM
CASP9	PKD1	SRPK2
CASP9	PKD1	RB1
CASP9	PKD1	PRKCH
CASP9	PKD1	PCYT1A
CASP9	PKD1	ASMTL
CASP9	PRKCH	GATA1
CASP9	PRKCH	VIM
CASP9	PRKCH	RB1
CASP9	PRKCH	PCYT1A
CASP9	PRKCH	ASMTL
PAK1	PKD1	BAD
PAK1	PKD1	SYN1
PAK1	PKD1	RAF1
PAK1	PKD1	ILK
PAK1	PKD1	FOXO1
PAK1	PKD1	VIM
PAK1	PKD1	FLNA
PAK1	PKD1	BCL2L11
PAK1	PKD1	LIMK1
PAK1	PKD1	SPEN
PAK1	PKD1	ESR1
PAK1	PKD1	ARHGEF2
PAK1	PKD1	BRAF
PAK1	PKD1	HIST1H3A
PAK1	PKD1	PXN
PAK1	PKD1	H3F3A
PAK1	PKD1	AURKA
PAK1	PKD1	CTTN
PAK1	PKD1	MYLK
PAK1	PKD1	GNAZ
PAK1	PKD1	GIT1
PAK1	PKD1	TBCB
PAK1	PKD1	MAP2K1
PAK1	PKD1	PA2G4
PAK1	PKD1	DES
PAK1	PKD1	ARPC1B
PAK1	PKD1	PCBP1
PAK1	PKD1	STMN1
PAK1	PKD1	ELF3
PAK1	PKD1	PGAM1
PAK1	PKD1	NF2
PAK1	PKD1	FOXL2
PAK1	PKD1	PGM1
PAK1	PKD1	ITGB3BP
PAK1	PKD1	NET1
PAK1	PKD1	PLK1
PAK1	PKD1	FXR1
PAK1	PKD1	MYL9
PAK1	PKD1	CTBP1
PAK1	PKD1	ARHGDIA
PAK1	PKD1	SNAI1
PAK1	PKD1	DYNLL1
PAK1	PKD1	MAP3K1
RAF1	PKD1	BAD
RAF1	PKD1	MYC
RAF1	PKD1	MAP2K2
RAF1	PKD1	PPP1R12A
ERBB2	PKD1	PLXNB1
ERBB2	PKD1	IRS2
ERBB2	PKD1	GAB2
ERBB2	PKD1	TSC2
ERBB2	PKD1	CTNNB1
ERBB2	PKD1	PALM2
ERBB2	PKD1	GAB1
ERBB2	PKD1	ARHGEF6
ERBB2	PKD1	PDHA1
ERBB2	PKD1	CSF2RB
ERBB2	PKD1	TEC
ERBB2	PKD1	ANXA1
ERBB2	PKD1	TYK2
ERBB2	PKD1	DCTN1
ERBB2	PKD1	KCNA2
ERBB2	PKD1	FYB
ERBB2	PKD1	ATXN2L
ERBB2	PKD1	PTPRE
ERBB2	PKD1	MAPKAPK2
ERBB2	PKD1	PDLIM1
ERBB2	PKD1	BRSK1
ERBB2	PKD1	CDK1
ERBB2	PKD1	ERBB3
ERBB2	PKD1	CORO1C
ERBB2	PKD1	NTRK1
ERBB2	PKD1	DLG4
ERBB2	PKD1	EPHB2
ERBB2	PKD1	EPB41
ERBB2	PKD1	LAT
ERBB2	PKD1	MELK
ERBB2	PKD1	HGS
ERBB2	PKD1	SEC24B
ERBB2	PKD1	BAIAP2L1
ERBB2	PKD1	WIPF2
ERBB2	PKD1	SLAMF6
ERBB2	PKD1	RHOA
ERBB2	PKD1	MYH10
ERBB2	PKD1	CGNL1
ERBB2	PKD1	CBR1
ERBB2	PKD1	DOCK7
ERBB2	PKD1	PTPN9
ERBB2	PKD1	RPL31
ERBB2	PKD1	NDUFS7
ERBB2	PKD1	SEMA4B
CHUK	PKD1	CTNNB1
CHUK	PKD1	NCOA3
CHUK	PKD1	FOXO3
CHUK	PKD1	ESR1
CHUK	PKD1	NFKBIA
CHUK	PKD1	IKBKB
CHUK	PKD1	RELA
CHUK	PKD1	CREBBP
CHUK	PKD1	NFKB2
CHUK	PKD1	NCOR2
CHUK	PKD1	NFKB1
CHUK	PKD1	CCND1
CHUK	PKD1	NFKBIB
CHUK	PKD1	REL
CHUK	PKD1	COPS5
PRKD1	CHUK	HABP2
PRKD1	IRAK1	HABP2
PRKD1	IRAK1	CASP8
PRKD1	LIMK1	HABP2
PRKD1	LIMK1	CASP8
PRKD1	MAP4K4	HABP2
PRKD1	BRAF	HABP2
PRKD1	BRAF	CASP8
PRKD1	IKBKB	HABP2
PRKD1	MARK2	HABP2
PRKD1	MARK2	CASP8
PRKD1	PKD1	PLCB3
PRKD1	PKD1	TNKS1BP1
PRKD1	PKD1	CDC42EP1
PRKD1	PKD1	MAP1B
PRKD1	PKD1	BAD
PRKD1	PKD1	IRS1
PRKD1	PKD1	PLCG1
PRKD1	PKD1	MAPK8IP1
PRKD1	PKD1	ITGB3
PRKD1	PKD1	CHUK
PRKD1	PKD1	MATR3
PRKD1	PKD1	CREB1
PRKD1	PKD1	ZFP36L1
PRKD1	PKD1	TSC2
PRKD1	PKD1	KIF4A
PRKD1	PKD1	CTNNB1
PRKD1	PKD1	DLC1
PRKD1	PKD1	EHBP1L1
PRKD1	PKD1	IRAK1
PRKD1	PKD1	BRCA1
PRKD1	PKD1	SON
PRKD1	PKD1	SRRM1
PRKD1	PKD1	FOXO3
PRKD1	PKD1	LIMK1
PRKD1	PKD1	SPEN
PRKD1	PKD1	MAP4K4
PRKD1	PKD1	ITPR3
PRKD1	PKD1	CDC25B
PRKD1	PKD1	SRRM2
PRKD1	PKD1	MS4A1
PRKD1	PKD1	BRAF
PRKD1	PKD1	IKBKB
PRKD1	PKD1	MLLT4
PRKD1	PKD1	ANK2
PRKD1	PKD1	PPP2R5D
PRKD1	PKD1	POU2F1
PRKD1	PKD1	MARK2
PRKD1	PKD1	ANAPC1
PRKD1	PKD1	KIT
PRKD1	PKD1	CTTN
PRKD1	PKD1	ANXA1
PRKD1	PKD1	CREBBP
PRKD1	PKD1	TLR5
PRKD1	PKD1	SACS
PRKD1	PKD1	HSPA9
PRKD1	PKD1	P2RX3
PRKD1	PKD1	PKP1
PRKD1	PKD1	MARCKS
PRKD1	PKD1	TPX2
PRKD1	PKD1	RAB11FIP1
PRKD1	PKD1	IL9R
PRKD1	PKD1	HABP2
PRKD1	PKD1	CDC27
PRKD1	PKD1	VIPR1
PRKD1	PKD1	POM121
PRKD1	PKD1	MED1
PRKD1	PKD1	CSNK1E
PRKD1	PKD1	CDC42EP4
PRKD1	PKD1	DSN1
PRKD1	PKD1	CENPC1
PRKD1	PKD1	RBL2
PRKD1	PKD1	NOSTRIN
PRKD1	PKD1	SPRY2
PRKD1	PKD1	MDC1
PRKD1	PKD1	STAG2
PRKD1	PKD1	EGFR
PRKD1	PKD1	SYNE2
PRKD1	PKD1	CABYR
PRKD1	PKD1	DAPK1
PRKD1	PKD1	TPD52L2
PRKD1	PKD1	OSTM1
PRKD1	PKD1	ZFP36
PRKD1	PKD1	CGN
PRKD1	PKD1	SAFB
PRKD1	PKD1	PAK7
PRKD1	PKD1	NUMA1
PRKD1	PKD1	RHOBTB1
PRKD1	PKD1	C5AR1
PRKD1	PKD1	LCK
PRKD1	PKD1	PKMYT1
PRKD1	PKD1	BLVRA
PRKD1	PKD1	RACGAP1
PRKD1	PKD1	TP53BP1
PRKD1	PKD1	CFL1
PRKD1	PKD1	MIS18BP1
PRKD1	PKD1	SERPINB10
PRKD1	PKD1	PLD2
PRKD1	PKD1	RPS2
PRKD1	PKD1	NPM1
PRKD1	PKD1	PCBP1
PRKD1	PKD1	AAK1
PRKD1	PKD1	HSF1
PRKD1	PKD1	MAP4K1
PRKD1	PKD1	RANGAP1
PRKD1	PKD1	ELAVL1
PRKD1	PKD1	TRPC3
PRKD1	PKD1	H2AFX
PRKD1	PKD1	NDE1
PRKD1	PKD1	SMARCAL1
PRKD1	PKD1	GLI1
PRKD1	PKD1	REPS1
PRKD1	PKD1	LOXHD1
PRKD1	PKD1	SSH3
PRKD1	PKD1	SSH1
PRKD1	PKD1	PI4KB
PRKD1	PKD1	CASP8
PRKD1	PKD1	MAP3K9
PRKD1	PKD1	PIP4K2A
PRKD1	PKD1	CASR
PRKD1	PKD1	AGTR1
PRKD1	PKD1	SNAI1
PRKD1	PKD1	VTN
PRKD1	PKD1	BPIFB1
PRKD1	PKD1	KIF14
PRKD1	PKD1	CFTR
PRKD1	PKD1	SHCBP1
PRKD1	PKD1	FLNB
PRKD1	PKD1	EEF1D
PRKD1	PKD1	RAN
PRKD1	PKD1	DSG2
PRKD1	PKD1	OSBP
PRKD1	PKD1	ZDHHC8
PRKD1	PKD1	UNG
PRKD1	PKD1	EEF1B2
PRKD1	PKD1	AARS
PRKD1	PKD1	NUMB
PRKD1	PKD1	SKIV2L
PRKD1	PKD1	SYNRG
PRKD1	PKD1	TFAP2A
PRKD1	PKD1	PAK6
PRKD1	PKD1	ADRBK1
PRKD1	PKD1	CYP19A1
PRKD1	PKD1	CDC16
PRKD1	PKD1	NUMBL
PRKD1	PKD1	TP53I3
PRKD1	PKD1	SMARCD2
PRKD1	PKD1	RIMS4
PRKD1	PKD1	DNM1L
PRKD1	PKD1	ABCA1
PRKD1	PKD1	VANGL2
PRKD1	PKD1	GPR64
PRKD1	PKD1	TACSTD2
PRKD1	PKD1	MYBPC3
PRKD1	PKD1	SNTB2
PRKD1	PKD1	BNC1
PRKD1	PKD1	KDM5C
PRKD1	PKD1	GGA2
PRKD1	PKD1	PPIA
PRKD1	PKD1	TLR4
PRKD1	PKD1	MBP
PRKD1	PKD1	SPHK2
PRKD1	PKD1	CHPF
PRKD1	PKD1	COL4A3BP
PRKD1	PKD1	SIPA1
PRKD1	PKD1	PTRH2
PRKD1	PKD1	RGS5
PRKD1	PKD1	EPAS1
PRKD1	PKD1	THBS3
PRKD1	PKD1	RGS7
PRKD1	PKD1	SH2D1A
PRKD1	PKD1	C2CD2L
PRKD1	PKD1	MAD2L1
PRKD1	PKD1	CENPB
PRKD1	PKD1	HNMT
PRKD1	KIT	HABP2
PRKD1	KIT	CASP8
PRKD1	HABP2	PLCB3
PRKD1	HABP2	TNKS1BP1
PRKD1	HABP2	CDC42EP1
PRKD1	HABP2	MAP1B
PRKD1	HABP2	BAD
PRKD1	HABP2	IRS1
PRKD1	HABP2	PLCG1
PRKD1	HABP2	MAPK8IP1
PRKD1	HABP2	ITGB3
PRKD1	HABP2	MATR3
PRKD1	HABP2	CREB1
PRKD1	HABP2	ZFP36L1
PRKD1	HABP2	TSC2
PRKD1	HABP2	KIF4A
PRKD1	HABP2	CTNNB1
PRKD1	HABP2	DLC1
PRKD1	HABP2	EHBP1L1
PRKD1	HABP2	HSPB1
PRKD1	HABP2	BRCA1
PRKD1	HABP2	SON
PRKD1	HABP2	SRRM1
PRKD1	HABP2	FOXO3
PRKD1	HABP2	SPEN
PRKD1	HABP2	ITPR3
PRKD1	HABP2	CDC25B
PRKD1	HABP2	SRRM2
PRKD1	HABP2	MS4A1
PRKD1	HABP2	MLLT4
PRKD1	HABP2	HDAC5
PRKD1	HABP2	ANK2
PRKD1	HABP2	PPP2R5D
PRKD1	HABP2	POU2F1
PRKD1	HABP2	ANAPC1
PRKD1	HABP2	CTTN
PRKD1	HABP2	ANXA1
PRKD1	HABP2	CREBBP
PRKD1	HABP2	TLR5
PRKD1	HABP2	SACS
PRKD1	HABP2	HSPA9
PRKD1	HABP2	P2RX3
PRKD1	HABP2	PKP1
PRKD1	HABP2	MARCKS
PRKD1	HABP2	TPX2
PRKD1	HABP2	RAB11FIP1
PRKD1	HABP2	IL9R
PRKD1	HABP2	CDC27
PRKD1	HABP2	VIPR1
PRKD1	HABP2	POM121
PRKD1	HABP2	MED1
PRKD1	HABP2	CSNK1E
PRKD1	HABP2	CDC42EP4
PRKD1	HABP2	DSN1
PRKD1	HABP2	CENPC1
PRKD1	HABP2	RBL2
PRKD1	HABP2	NOSTRIN
PRKD1	HABP2	SPRY2
PRKD1	HABP2	MDC1
PRKD1	HABP2	STAG2
PRKD1	HABP2	EGFR
PRKD1	HABP2	SYNE2
PRKD1	HABP2	CABYR
PRKD1	HABP2	DAPK1
PRKD1	HABP2	TPD52L2
PRKD1	HABP2	OSTM1
PRKD1	HABP2	ZFP36
PRKD1	HABP2	CGN
PRKD1	HABP2	SAFB
PRKD1	HABP2	PAK7
PRKD1	HABP2	NUMA1
PRKD1	HABP2	RHOBTB1
PRKD1	HABP2	C5AR1
PRKD1	HABP2	LCK
PRKD1	HABP2	PKMYT1
PRKD1	HABP2	BLVRA
PRKD1	HABP2	RACGAP1
PRKD1	HABP2	TP53BP1
PRKD1	HABP2	CFL1
PRKD1	HABP2	MIS18BP1
PRKD1	HABP2	SERPINB10
PRKD1	HABP2	PLD2
PRKD1	HABP2	RPS2
PRKD1	HABP2	NPM1
PRKD1	HABP2	PCBP1
PRKD1	HABP2	AAK1
PRKD1	HABP2	HSF1
PRKD1	HABP2	MAP4K1
PRKD1	HABP2	RANGAP1
PRKD1	HABP2	JUN
PRKD1	HABP2	ELAVL1
PRKD1	HABP2	TRPC3
PRKD1	HABP2	H2AFX
PRKD1	HABP2	NDE1
PRKD1	HABP2	SMARCAL1
PRKD1	HABP2	GLI1
PRKD1	HABP2	REPS1
PRKD1	HABP2	LOXHD1
PRKD1	HABP2	SSH3
PRKD1	HABP2	HDAC7
PRKD1	HABP2	SSH1
PRKD1	HABP2	PI4KB
PRKD1	HABP2	CASP8
PRKD1	HABP2	PPP1R14A
PRKD1	HABP2	MAP3K9
PRKD1	HABP2	PIP4K2A
PRKD1	HABP2	CASR
PRKD1	HABP2	AGTR1
PRKD1	HABP2	SNAI1
PRKD1	HABP2	VTN
PRKD1	HABP2	BPIFB1
PRKD1	HABP2	KIF14
PRKD1	HABP2	CFTR
PRKD1	HABP2	SHCBP1
PRKD1	HABP2	FLNB
PRKD1	HABP2	EEF1D
PRKD1	HABP2	RAN
PRKD1	HABP2	DSG2
PRKD1	HABP2	OSBP
PRKD1	HABP2	ZDHHC8
PRKD1	HABP2	UNG
PRKD1	HABP2	EEF1B2
PRKD1	HABP2	AARS
PRKD1	HABP2	NUMB
PRKD1	HABP2	SKIV2L
PRKD1	HABP2	SYNRG
PRKD1	HABP2	TFAP2A
PRKD1	HABP2	PAK6
PRKD1	HABP2	ADRBK1
PRKD1	HABP2	CYP19A1
PRKD1	HABP2	CDC16
PRKD1	HABP2	NUMBL
PRKD1	HABP2	TP53I3
PRKD1	HABP2	SMARCD2
PRKD1	HABP2	RIMS4
PRKD1	HABP2	DNM1L
PRKD1	HABP2	ABCA1
PRKD1	HABP2	VANGL2
PRKD1	HABP2	GPR64
PRKD1	HABP2	TACSTD2
PRKD1	HABP2	RIN1
PRKD1	HABP2	KIDINS220
PRKD1	HABP2	MYBPC3
PRKD1	HABP2	SNTB2
PRKD1	HABP2	BNC1
PRKD1	HABP2	KDM5C
PRKD1	HABP2	GGA2
PRKD1	HABP2	PPIA
PRKD1	HABP2	TLR4
PRKD1	HABP2	MBP
PRKD1	HABP2	SPHK2
PRKD1	HABP2	CHPF
PRKD1	HABP2	COL4A3BP
PRKD1	HABP2	SIPA1
PRKD1	HABP2	PTRH2
PRKD1	HABP2	RGS5
PRKD1	HABP2	EPAS1
PRKD1	HABP2	THBS3
PRKD1	HABP2	RGS7
PRKD1	HABP2	SH2D1A
PRKD1	HABP2	C2CD2L
PRKD1	HABP2	MAD2L1
PRKD1	HABP2	CENPB
PRKD1	HABP2	HNMT
PRKD1	CSNK1E	CASP8
PRKD1	EGFR	CASP8
PRKD1	DAPK1	CASP8
PRKD1	PAK7	CASP8
PRKD1	LCK	CASP8
PRKD1	PKMYT1	CASP8
PRKD1	BLVRA	CASP8
PRKD1	AAK1	CASP8
PRKD1	MAP4K1	CASP8
PRKD1	CASP8	PLCB3
PRKD1	CASP8	TNKS1BP1
PRKD1	CASP8	CDC42EP1
PRKD1	CASP8	MAP1B
PRKD1	CASP8	BAD
PRKD1	CASP8	IRS1
PRKD1	CASP8	PLCG1
PRKD1	CASP8	MAPK8IP1
PRKD1	CASP8	ITGB3
PRKD1	CASP8	CREB1
PRKD1	CASP8	ZFP36L1
PRKD1	CASP8	TSC2
PRKD1	CASP8	KIF4A
PRKD1	CASP8	CTNNB1
PRKD1	CASP8	DLC1
PRKD1	CASP8	EHBP1L1
PRKD1	CASP8	HSPB1
PRKD1	CASP8	BRCA1
PRKD1	CASP8	SON
PRKD1	CASP8	SRRM1
PRKD1	CASP8	FOXO3
PRKD1	CASP8	SPEN
PRKD1	CASP8	ITPR3
PRKD1	CASP8	CDC25B
PRKD1	CASP8	SRRM2
PRKD1	CASP8	MS4A1
PRKD1	CASP8	MLLT4
PRKD1	CASP8	HDAC5
PRKD1	CASP8	ANK2
PRKD1	CASP8	PPP2R5D
PRKD1	CASP8	POU2F1
PRKD1	CASP8	ANAPC1
PRKD1	CASP8	CTTN
PRKD1	CASP8	ANXA1
PRKD1	CASP8	CREBBP
PRKD1	CASP8	TLR5
PRKD1	CASP8	SACS
PRKD1	CASP8	HSPA9
PRKD1	CASP8	P2RX3
PRKD1	CASP8	PKP1
PRKD1	CASP8	MARCKS
PRKD1	CASP8	TPX2
PRKD1	CASP8	RAB11FIP1
PRKD1	CASP8	IL9R
PRKD1	CASP8	CDC27
PRKD1	CASP8	VIPR1
PRKD1	CASP8	POM121
PRKD1	CASP8	MED1
PRKD1	CASP8	CDC42EP4
PRKD1	CASP8	DSN1
PRKD1	CASP8	CENPC1
PRKD1	CASP8	RBL2
PRKD1	CASP8	NOSTRIN
PRKD1	CASP8	SPRY2
PRKD1	CASP8	MDC1
PRKD1	CASP8	STAG2
PRKD1	CASP8	SYNE2
PRKD1	CASP8	CABYR
PRKD1	CASP8	TPD52L2
PRKD1	CASP8	OSTM1
PRKD1	CASP8	ZFP36
PRKD1	CASP8	CGN
PRKD1	CASP8	SAFB
PRKD1	CASP8	NUMA1
PRKD1	CASP8	RHOBTB1
PRKD1	CASP8	C5AR1
PRKD1	CASP8	RACGAP1
PRKD1	CASP8	TP53BP1
PRKD1	CASP8	CFL1
PRKD1	CASP8	MIS18BP1
PRKD1	CASP8	SERPINB10
PRKD1	CASP8	PLD2
PRKD1	CASP8	RPS2
PRKD1	CASP8	NPM1
PRKD1	CASP8	PCBP1
PRKD1	CASP8	HSF1
PRKD1	CASP8	RANGAP1
PRKD1	CASP8	JUN
PRKD1	CASP8	ELAVL1
PRKD1	CASP8	TRPC3
PRKD1	CASP8	H2AFX
PRKD1	CASP8	NDE1
PRKD1	CASP8	SMARCAL1
PRKD1	CASP8	GLI1
PRKD1	CASP8	REPS1
PRKD1	CASP8	LOXHD1
PRKD1	CASP8	SSH3
PRKD1	CASP8	SSH1
PRKD1	CASP8	PI4KB
PRKD1	CASP8	PPP1R14A
PRKD1	CASP8	MAP3K9
PRKD1	CASP8	PIP4K2A
PRKD1	CASP8	CASR
PRKD1	CASP8	AGTR1
PRKD1	CASP8	SNAI1
PRKD1	CASP8	VTN
PRKD1	CASP8	BPIFB1
PRKD1	CASP8	KIF14
PRKD1	CASP8	CFTR
PRKD1	CASP8	SHCBP1
PRKD1	CASP8	FLNB
PRKD1	CASP8	EEF1D
PRKD1	CASP8	RAN
PRKD1	CASP8	DSG2
PRKD1	CASP8	OSBP
PRKD1	CASP8	ZDHHC8
PRKD1	CASP8	UNG
PRKD1	CASP8	EEF1B2
PRKD1	CASP8	AARS
PRKD1	CASP8	NUMB
PRKD1	CASP8	SKIV2L
PRKD1	CASP8	SYNRG
PRKD1	CASP8	TFAP2A
PRKD1	CASP8	PAK6
PRKD1	CASP8	ADRBK1
PRKD1	CASP8	CYP19A1
PRKD1	CASP8	CDC16
PRKD1	CASP8	NUMBL
PRKD1	CASP8	TP53I3
PRKD1	CASP8	SMARCD2
PRKD1	CASP8	RIMS4
PRKD1	CASP8	DNM1L
PRKD1	CASP8	ABCA1
PRKD1	CASP8	VANGL2
PRKD1	CASP8	GPR64
PRKD1	CASP8	TACSTD2
PRKD1	CASP8	RIN1
PRKD1	CASP8	KIDINS220
PRKD1	CASP8	MYBPC3
PRKD1	CASP8	SNTB2
PRKD1	CASP8	BNC1
PRKD1	CASP8	KDM5C
PRKD1	CASP8	GGA2
PRKD1	CASP8	PPIA
PRKD1	CASP8	TLR4
PRKD1	CASP8	MBP
PRKD1	CASP8	SPHK2
PRKD1	CASP8	CHPF
PRKD1	CASP8	COL4A3BP
PRKD1	CASP8	SIPA1
PRKD1	CASP8	PTRH2
PRKD1	CASP8	RGS5
PRKD1	CASP8	EPAS1
PRKD1	CASP8	THBS3
PRKD1	CASP8	RGS7
PRKD1	CASP8	SH2D1A
PRKD1	CASP8	C2CD2L
PRKD1	CASP8	MAD2L1
PRKD1	CASP8	CENPB
PRKD1	CASP8	HNMT
PRPF4B	PKD1	ELK1
PRPF4B	PKD1	SRSF1
STK4	PKD1	HIST1H2BB
STK4	PKD1	FOXO3
STK4	PKD1	STK38
STK4	PKD1	H2AFX
STK4	PKD1	TNNI3
STK4	PKD1	ABL1
STK4	PKD1	MOB1B
STK4	PKD1	HIST1H2BO
CDK2	HTRA2	CDKN1A
CDK2	HTRA2	KANK2
CDK2	HTRA2	PTPN1
CDK2	HTRA2	ALDOA
CDK2	HTRA2	ABLIM1
CDK2	HTRA2	ZYX
CDK2	HTRA2	MLL
CDK2	HTRA2	CHERP
CDK2	HTRA2	CDK16
CDK2	HTRA2	PRRC2B
CDK2	HTRA2	RANBP3
CDK2	HTRA2	LMNA
CDK2	HTRA2	GPATCH8
CDK2	HTRA2	SLC9A1
CDK2	HTRA2	AR
CDK2	HTRA2	RARA
CDK2	HTRA2	TNKS1BP1
CDK2	HTRA2	NR4A1
CDK2	HTRA2	MAP1B
CDK2	HTRA2	PDE3B
CDK2	HTRA2	TBC1D4
CDK2	HTRA2	CDKN1B
CDK2	HTRA2	TRIP12
CDK2	HTRA2	HNRNPA1
CDK2	HTRA2	CD2AP
CDK2	HTRA2	NEDD4L
CDK2	HTRA2	CASP9
CDK2	HTRA2	PAK1
CDK2	HTRA2	EIF4ENIF1
CDK2	HTRA2	PTEN
CDK2	HTRA2	IRS1
CDK2	HTRA2	CARHSP1
CDK2	HTRA2	SYN1
CDK2	HTRA2	IRS2
CDK2	HTRA2	MAP1S
CDK2	HTRA2	EZH2
CDK2	HTRA2	SEC16A
CDK2	HTRA2	ZC3HC1
CDK2	HTRA2	RAF1
CDK2	HTRA2	SGTA
CDK2	HTRA2	MAPK8IP1
CDK2	HTRA2	LBR
CDK2	HTRA2	ERBB2
CDK2	HTRA2	PPIG
CDK2	HTRA2	EIF4B
CDK2	HTRA2	MATR3
CDK2	HTRA2	GIGYF1
CDK2	HTRA2	ACIN1
CDK2	HTRA2	TTC3
CDK2	HTRA2	PRPF4B
CDK2	HTRA2	ZNF295
CDK2	HTRA2	NF1
CDK2	HTRA2	TRA2B
CDK2	HTRA2	SH3KBP1
CDK2	HTRA2	KLC2
CDK2	HTRA2	GAB2
CDK2	HTRA2	FLII
CDK2	HTRA2	SP100
CDK2	HTRA2	PPP1CA
CDK2	HTRA2	MECP2
CDK2	HTRA2	PRICKLE3
CDK2	HTRA2	ZZEF1
CDK2	HTRA2	PTPN12
CDK2	HTRA2	ARID4A
CDK2	HTRA2	ZNF609
CDK2	HTRA2	TSC2
CDK2	HTRA2	NFATC2
CDK2	HTRA2	YWHAZ
CDK2	HTRA2	KIF4A
CDK2	HTRA2	ZFYVE20
CDK2	HTRA2	GTF3C1
CDK2	HTRA2	EP300
CDK2	HTRA2	SMARCC1
CDK2	HTRA2	PNISR
CDK2	HTRA2	GLCCI1
CDK2	HTRA2	CTNNB1
CDK2	HTRA2	EMSY
CDK2	HTRA2	RBM12
CDK2	HTRA2	SNW1
CDK2	HTRA2	NKTR
CDK2	HTRA2	ABCF1
CDK2	HTRA2	ATXN1
CDK2	HTRA2	BCLAF1
CDK2	HTRA2	FOXO4
CDK2	HTRA2	RPS6KA4
CDK2	HTRA2	ELK3
CDK2	HTRA2	FAM13A
CDK2	HTRA2	HTATSF1
CDK2	HTRA2	RBM15
CDK2	HTRA2	NCOA3
CDK2	HTRA2	LMNB1
CDK2	HTRA2	SCAF11
CDK2	HTRA2	NEK9
CDK2	HTRA2	POLA2
CDK2	HTRA2	HUWE1
CDK2	HTRA2	HTT
CDK2	HTRA2	PKN1
CDK2	HTRA2	PKN2
CDK2	HTRA2	CDK13
CDK2	HTRA2	IL16
CDK2	HTRA2	HMOX1
CDK2	HTRA2	PLEC
CDK2	HTRA2	MAP2
CDK2	HTRA2	NCF1
CDK2	HTRA2	BRD2
CDK2	HTRA2	CAMKK2
CDK2	HTRA2	MAP3K11
CDK2	HTRA2	LHX3
CDK2	HTRA2	RPS3
CDK2	HTRA2	GTF2F1
CDK2	HTRA2	FOXO1
CDK2	HTRA2	SRSF2
CDK2	HTRA2	PPP1R1A
CDK2	HTRA2	CTPS
CDK2	HTRA2	HSPB1
CDK2	HTRA2	CHEK1
CDK2	HTRA2	FLNA
CDK2	HTRA2	AHNAK
CDK2	HTRA2	IRAK1
CDK2	HTRA2	YAP1
CDK2	HTRA2	PHIP
CDK2	HTRA2	THRAP3
CDK2	HTRA2	FAM21D
CDK2	HTRA2	LMNB2
CDK2	HTRA2	CD44
CDK2	HTRA2	BRCA1
CDK2	HTRA2	TMPO
CDK2	HTRA2	PDE3A
CDK2	HTRA2	DDX23
CDK2	HTRA2	IL6ST
CDK2	HTRA2	USP24
CDK2	HTRA2	SON
CDK2	HTRA2	CLASRP
CDK2	HTRA2	MAPT
CDK2	HTRA2	BEGAIN
CDK2	HTRA2	EIF4EBP1
CDK2	HTRA2	SRRM1
CDK2	HTRA2	BCL2L11
CDK2	HTRA2	FOXO3
CDK2	HTRA2	LIMK1
CDK2	HTRA2	MAP3K5
CDK2	HTRA2	SLC20A1
CDK2	HTRA2	TAL1
CDK2	HTRA2	EEF2K
CDK2	HTRA2	PALM2
CDK2	HTRA2	SPEN
CDK2	HTRA2	KIF1B
CDK2	HTRA2	SAP30
CDK2	HTRA2	NHS
CDK2	HTRA2	TJP2
CDK2	HTRA2	ESR1
CDK2	HTRA2	MAP4K4
CDK2	HTRA2	TOPBP1
CDK2	HTRA2	PDCD4
CDK2	HTRA2	SSFA2
CDK2	HTRA2	TERT
CDK2	HTRA2	TRA2A
CDK2	HTRA2	GYS1
CDK2	HTRA2	ACLY
CDK2	HTRA2	SRSF7
CDK2	HTRA2	CDC25C
CDK2	HTRA2	CDC25B
CDK2	HTRA2	NES
CDK2	HTRA2	DNMT1
CDK2	HTRA2	ILF3
CDK2	HTRA2	LMO7
CDK2	HTRA2	SOS1
CDK2	HTRA2	KHDRBS1
CDK2	HTRA2	SRRM2
CDK2	HTRA2	MS4A1
CDK2	HTRA2	WNK1
CDK2	HTRA2	GAB1
CDK2	HTRA2	ARHGEF6
CDK2	HTRA2	SRSF5
CDK2	HTRA2	SRSF9
CDK2	HTRA2	DLGAP2
CDK2	HTRA2	USP8
CDK2	HTRA2	ADCY6
CDK2	HTRA2	IRF2BPL
CDK2	HTRA2	AKT1S1
CDK2	HTRA2	ARHGEF2
CDK2	HTRA2	CDK12
CDK2	HTRA2	GSK3B
CDK2	HTRA2	SMARCC2
CDK2	HTRA2	CLK3
CDK2	HTRA2	NFATC1
CDK2	HTRA2	NIPBL
CDK2	HTRA2	SRSF3
CDK2	HTRA2	BRAF
CDK2	HTRA2	INCENP
CDK2	HTRA2	STAT5B
CDK2	HTRA2	PXN
CDK2	HTRA2	SGK1
CDK2	HTRA2	EIF5B
CDK2	HTRA2	PPHLN1
CDK2	HTRA2	BSN
CDK2	HTRA2	SELP
CDK2	HTRA2	ADAM17
CDK2	HTRA2	LIMK2
CDK2	HTRA2	APC
CDK2	HTRA2	RREB1
CDK2	HTRA2	TCF20
CDK2	HTRA2	MIB2
CDK2	HTRA2	DLGAP1
CDK2	HTRA2	MLLT4
CDK2	HTRA2	MARK1
CDK2	HTRA2	EMD
CDK2	HTRA2	KIF23
CDK2	HTRA2	PCLO
CDK2	HTRA2	ASPM
CDK2	HTRA2	ANK2
CDK2	HTRA2	PPP1R1B
CDK2	HTRA2	OPRD1
CDK2	HTRA2	CRYAA
CDK2	HTRA2	HIST1H1C
CDK2	HTRA2	LCP2
CDK2	HTRA2	CEBPB
CDK2	HTRA2	RPS6KA5
CDK2	HTRA2	ELK1
CDK2	HTRA2	SRF
CDK2	HTRA2	STAT1
CDK2	HTRA2	RELA
[truncated: 286,517 more rows]
