# Supplementary material for: The exploration of network motifs as potential drug targets from post-translational regulatory networks
Source: Sci Rep. 2016 Feb 8;6:20558. doi: 10.1038/srep20558 (PMC4744934; doi:10.1038/srep20558)
Supplement: Supplementary Table S7 [file srep20558-s8.xls]

## Sheet: Supplementary Table S7
Supplementary Table S7. The motif types in which kinases/phosphatases and proteases act as drug targets.
Kinase/phosphatase/protease acting as drug target	Motif type
ELANE	V; VI
HSPA5	V; VI
PCSK2	VI
PCSK1	VI
CPE	V; VI
IKBKB	II; IV; V; VI
AKT1	I; II; III; IV; V; VI
PTK2B	V; VI
ARAF	V; VI
NTRK1	V; VI
NTRK2	V; VI
ERBB2	II; III; IV; V; VI
IGF1R	II; III; IV; V; VI
CTSD	V; VI
FGFR4	V; VI
FGFR2	IV; V; VI
FGFR3	V; VI
FGFR1	III; IV; V; VI
KIT	III; V; VI
ACE2	V; VI
MMP14	IV; V; VI
MMP16	V; VI
MMP17	VI
MMP11	V; VI
MMP12	V; VI
MMP13	V; VI
METAP2	II; VI
MMP19	VI
ST14	V; VI
ADRBK1	III; V; VI
ADRBK2	V; VI
ABL2	V; VI
PIK3R1	II; V; VI
ACVRL1	V; VI
CHUK	II; III; IV; V; VI
BLVRA	V; VI
F11	V; VI
TNK2	V; VI
F10	V; VI
ANPEP	VI
PROC	V; VI
LCK	I; II; V; VI
PDGFRB	II; III; IV; V; VI
PDGFRA	IV; V; VI
EPHA2	V; VI
RET	III; IV; V; VI
REN	V; VI
ABL1	II; III; IV; V; VI
FLT4	V; VI
IDE	VI
RAF1	II; III; IV; V; VI
FLT3	V; VI
FLT1	V; VI
ENPEP	VI
ACVR1B	V; VI
CSF1R	III; IV; V; VI
MAPK3	I; II; III; IV; V; VI
MAPK1	I; II; III; IV; V; VI
KDR	V; VI
DNPEP	V; VI
SRC	I; II; III; IV; V; VI
CTRB1	VI
MTOR	V; VI
SRPK2	IV; V; VI
F2	V; VI
ALK	V; VI
F7	V; VI
F9	IV; V; VI
PLG	V; VI
MME	II; III; V; VI
PREP	V; VI
KARS	III; IV; V; VI
ACVR1	VI
EGFR	II; III; IV; V; VI
PRKAA1	III; IV; V; VI
PRSS1	V; VI
INSR	II; III; IV; V; VI
YES1	II; V; VI
CMPK1	V; VI
FYN	I; II; III; IV; V; VI
DPP4	VI
PIM1	VI
PRKCA	II; III; IV; V; VI
PRKCB	III; V; VI
PLAU	IV; V; VI
PLAT	VI
HPN	VI
PDPK1	V; VI
MMP25	V; VI
MMP24	VI
MMP26	VI
MMP20	VI
BRAF	IV; V; VI
MMP8	VI
MMP9	II; V; VI
C1S	VI
MMP7	VI
MMP2	II; III; IV; V; VI
MMP3	V; VI
MMP1	V; VI
