# Supplementary material for: The exploration of network motifs as potential drug targets from post-translational regulatory networks
Source: Sci Rep. 2016 Feb 8;6:20558. doi: 10.1038/srep20558 (PMC4744934; doi:10.1038/srep20558)
Supplement: Supplementary Table S8 [file srep20558-s9.xls]

## Sheet: Supplementary Table S8a
Supplementary Table S8a. Cases of motif I that can be used as targets of multi-target agents or combinatorial drugs, where the drugs target the interacting protein pairs tend to share similar therapeutic effects. The first three columns list proteins in motif; the fourth and fifth columns are interacting protein pair targeted by drugs; the sixth is the therapeutic similarity denoted by the first …
Protein 1	Protein 2	Protein 3	Target of drug 1	Target of drug 2	Therapeutic similarity between drug 1 and drug 2 (First level of ATC code)	Are drug 1 and drug 2 the same? (If so, DrugBank ID)
FYN	SRC	ADAM15	FYN	SRC	L:1.0	DB01254
LCK	FYN	ADAM15	LCK	FYN	L:1.0	DB01254
LCK	SRC	MUC1	LCK	SRC	L:1.0	DB01254
LCK	SRC	ADAM15	LCK	SRC	L:1.0	DB01254

## Sheet: Supplementary Table S8b
Supplementary Table S8b. Cases of motif II that can be used as targets of multi-target agents or combinatorial drugs, where the drugs target the interacting protein pairs tend to share similar therapeutic effects. The first three columns list proteins in motif; the fourth and fifth columns are interacting protein pair targeted by drugs; the sixth is the therapeutic similarity denoted by the first…
Protein 1	Protein 2	Protein 3	Target of drug 1	Target of drug 2	Therapeutic similarity between drug 1 and drug 2 (First level of ATC code)	Are drug 1 and drug 2 the same? (If so, DrugBank ID)
PRKCA	INSR	CAPN1	PRKCA	INSR	A:0.625
CASP8	CHUK	IKBKB	CHUK	IKBKB	A:0.75	Y, DB00795; DB00244
EPHB2	MMP2	MMP9	MMP2	MMP9	C:0.5	Y, DB00786; DB01197
MUC1	EGFR	ERBB2	EGFR	ERBB2	L:0.607	Y, DB01259; DB00072
MUC1	ABL1	EGFR	ABL1	EGFR	L:0.607
CASP3	AKT1	FYN	AKT1	FYN	L:0.75
MAPK1	CASP9	RAF1	MAPK1	RAF1	L:0.75
MUC1	SRC	ABL1	SRC	ABL1	L:0.75	Y, DB01254
MUC1	LCK	ABL1	LCK	ABL1	L:0.75	Y, DB01254
ADAM15	FYN	ABL1	FYN	ABL1	L:0.75	Y, DB01254
ADAM15	SRC	ABL1	SRC	ABL1	L:0.75	Y, DB01254
ADAM15	LCK	ABL1	LCK	ABL1	L:0.75	Y, DB01254
MUC1	SRC	EGFR	SRC	EGFR	L:0.857
FYN	CASP3	PDGFRB	FYN	PDGFRB	L:0.9	Y, DB01254
FYN	PDGFRB	CASP8	FYN	PDGFRB	L:0.9	Y, DB01254
FYN	CASP3	SRC	FYN	SRC	L:1.0	Y, DB01254
FYN	SRC	CASP8	FYN	SRC	L:1.0	Y, DB01254
FYN	IGF1R	CASP8	FYN	IGF1R	N/A
FYN	IGF1R	ADAM15	FYN	IGF1R	N/A
SRC	IGF1R	MUC1	SRC	IGF1R	N/A
SRC	IGF1R	ADAM15	SRC	IGF1R	N/A
ABL1	INSR	CASP9	ABL1	INSR	N/A
ABL1	IGF1R	MUC1	ABL1	IGF1R	N/A
ABL1	IGF1R	ADAM15	ABL1	IGF1R	N/A
N/A means there's no similar therapeutic effect between the drugs targeting the protein pair.

## Sheet: Supplementary Table S8c
Supplementary Table S8c. Cases of motif III that can be used as targets of multi-target agents or combinatorial drugs, where the drugs target the interacting protein pairs tend to share similar therapeutic effects. The first three columns list proteins in motif; the fourth and fifth columns are interacting protein pair targeted by drugs; the sixth is the therapeutic similarity denoted by the firs…
Protein 1	Protein 2	Protein 3	Target of drug 1	Target of drug 2	Therapeutic similarity between drug 1 and drug 2 (First level of ATC code)	Are drug 1 and drug 2 the same? (If so, DrugBank ID)
PRKCA	CAPN1	PRKCB	PRKCB	PRKCA	A:0.75	DB00163
MUC1	ABL1	PDGFRB	ABL1	PDGFRB	L:0.65	Y, DB00619; DB01254
AKT1	CASP3	SRC	SRC	AKT1	L:0.75
MUC1	EGFR	PDGFRB	EGFR	PDGFRB	L:0.757; D:0.171
KIT	PRKCA	ADAM17	KIT	PRKCA	N/A
CAPN1	PRKCA	MMP2	PRKCA	MMP2	N/A
ABL1	IGF1R	CASP8	ABL1	IGF1R	N/A
CSF1R	INSR	ADAM17	CSF1R	INSR	N/A
FGFR1	MMP2	RPS6KA1	FGFR1	MMP2	N/A
FGFR1	MMP2	HMBS	FGFR1	MMP2	N/A
ADRBK1	CAPN2	PRKCA	PRKCA	ADRBK1	N/A
N/A means there's no similar therapeutic effect between the drugs targeting the protein pair.

## Sheet: Supplementary Table S8d
Supplementary Table S8d. Cases of motif IV that can be used as targets of multi-target agents or combinatorial drugs, where the drugs target the interacting protein pairs tend to share similar therapeutic effects. The first three columns list proteins in motif; the fourth and fifth columns are interacting protein pair targeted by drugs; the sixth is the therapeutic similarity denoted by the first…
Protein 1	Protein 2	Protein 3	Target of drug 1	Target of drug 2	Therapeutic similarity between drug 1 and drug 2 (First level of ATC code)	Are drug 1 and drug 2 the same? (If so, DrugBank ID)
PRKCA	INSR	ADAM17	PRKCA	INSR	A:0.625
INSR	IGF1R	CPA6	INSR	IGF1R	A:0.675;H:0.1625	Y, DB00030; DB00046; DB00071; DB00047; DB01277
INSR	IGF1R	TPP2	INSR	IGF1R	A:0.675;H:0.1625	Y, DB00030; DB00046; DB00071; DB00047; DB01277
INSR	IGF1R	USP4	INSR	IGF1R	A:0.675;H:0.1625	Y, DB00030; DB00046; DB00071; DB00047; DB01277
AKT1	CASP3	ERBB2	AKT1	ERBB2	L:0.5
CASP9	MAPK3	RAF1	MAPK3	RAF1	L:0.75
FYN	CASP3	ABL1	FYN	ABL1	L:0.75	Y, DB01254
FYN	CASP8	ABL1	FYN	ABL1	L:0.75	Y, DB01254
AKT1	CASP3	CHUK	AKT1	CHUK	N/A
PRKCA	PRKCZ	MMP2	PRKCA	MMP2	N/A
MMP2	FGFR1	RPS6KA3	MMP2	FGFR1	N/A
MMP2	MMP14	TGM2	MMP2	MMP14	N/A	Y, DB00786
INSR	ABL1	CPA6	INSR	ABL1	N/A
INSR	CSF1R	CAPN1	INSR	CSF1R	N/A
SRC	IGF1R	CASP8	SRC	IGF1R	N/A
SRC	IGF1R	CYLD	SRC	IGF1R	N/A
ABL1	IGF1R	CPA6	ABL1	IGF1R	N/A
ABL1	IGF1R	CMA1	ABL1	IGF1R	N/A
N/A means there's no similar therapeutic effect between the drugs targeting the protein pair.

## Sheet: Supplementary Table S8e
Supplementary Table S8e. Cases of motif V that can be used as targets of multi-target agents or combinatorial drugs, where the drugs target the interacting protein pairs tend to share similar therapeutic effects. The first three columns list proteins in motif; the fourth and fifth columns are interacting protein pair targeted by drugs; the sixth is the therapeutic similarity denoted by the first …
Protein 1	Protein 2	Protein 3	Target of drug 1	Target of drug 2	Therapeutic similarity between drug 1 and drug 2 (First level of ATC code)	Are drug 1 and drug 2 the same? (If so, DrugBank ID)
PRKAA1	EGFR	TPP2	PRKAA1	EGFR	A:0.238
PRKAA1	EGFR	USP9X	PRKAA1	EGFR	A:0.238
PRKAA1	EGFR	MMP14	PRKAA1	EGFR	A:0.238
PRKCA	EGFR	TPP2	PRKCA	EGFR	A:0.321
PRKCA	EGFR	USP9X	PRKCA	EGFR	A:0.321
PRKCA	EGFR	MMP14	PRKCA	EGFR	A:0.321
HMBS	PRKCA	EGFR	PRKCA	EGFR	A:0.321
IGF1R	EGFR	USP9X	IGF1R	EGFR	A:0.371
IGF1R	EGFR	MMP14	IGF1R	EGFR	A:0.371
FURIN	IGF1R	EGFR	IGF1R	EGFR	A:0.371
INSR	EGFR	USP9X	INSR	EGFR	A:0.446
INSR	EGFR	MMP14	INSR	EGFR	A:0.446
FURIN	INSR	EGFR	INSR	EGFR	A:0.446
IGF1R	PRKAA1	STAMBP	IGF1R	PRKAA1	A:0.466
IGF1R	PRKAA1	CAPN1	IGF1R	PRKAA1	A:0.466
IGF1R	PRKAA1	PSEN1	IGF1R	PRKAA1	A:0.466
FURIN	IGF1R	PRKAA1	IGF1R	PRKAA1	A:0.466
SLC7A6OS	IGF1R	PRKAA1	IGF1R	PRKAA1	A:0.466
PRKCA	IKBKB	CYLD	PRKCA	IKBKB	A:0.5
PRKCA	IKBKB	TNIP1	PRKCA	IKBKB	A:0.5
CAPN2	PRKCA	IKBKB	PRKCA	IKBKB	A:0.5
HMBS	PRKCA	IKBKB	PRKCA	IKBKB	A:0.5
INSR	PRKAA1	STAMBP	INSR	PRKAA1	A:0.542
INSR	PRKAA1	PSEN1	INSR	PRKAA1	A:0.542
FURIN	INSR	PRKAA1	INSR	PRKAA1	A:0.542
SLC7A6OS	INSR	PRKAA1	INSR	PRKAA1	A:0.542
IGF1R	PRKCA	ADAM17	IGF1R	PRKCA	A:0.55
IGF1R	PRKCA	PSEN1	IGF1R	PRKCA	A:0.55
IGF1R	PRKCA	PLAU	IGF1R	PRKCA	A:0.55
FURIN	IGF1R	PRKCA	IGF1R	PRKCA	A:0.55
SLC7A6OS	IGF1R	PRKCA	IGF1R	PRKCA	A:0.55
INSR	IKBKB	CYLD	INSR	IKBKB	A:0.625
INSR	IKBKB	TNIP1	INSR	IKBKB	A:0.625
FURIN	INSR	IKBKB	INSR	IKBKB	A:0.625
SLC7A6OS	INSR	IKBKB	INSR	IKBKB	A:0.625
PRKCB	PRKCA	ADAM17	PRKCB	PRKCA	A:0.75	Y, DB00163
PRKCB	PRKCA	PLAU	PRKCB	PRKCA	A:0.75	Y, DB00163
CHUK	IKBKB	CYLD	CHUK	IKBKB	A:0.75	Y, DB00795; DB00244
CHUK	IKBKB	TNIP1	CHUK	IKBKB	A:0.75	Y, DB00795; DB00244
CASP3	CHUK	IKBKB	CHUK	IKBKB	A:0.75	Y, DB00795; DB00244
USP11	CHUK	IKBKB	CHUK	IKBKB	A:0.75	Y, DB00795; DB00244
IGF1R	PRKCB	PSEN1	IGF1R	PRKCB	A:0.8
IGF1R	PRKCB	LTA4H	IGF1R	PRKCB	A:0.8
IGF1R	PRKCB	CASP6	IGF1R	PRKCB	A:0.8
FURIN	IGF1R	PRKCB	IGF1R	PRKCB	A:0.8
SLC7A6OS	IGF1R	PRKCB	IGF1R	PRKCB	A:0.8
INSR	PRKCB	MMP2	INSR	PRKCB	A:0.875
INSR	PRKCB	PSEN1	INSR	PRKCB	A:0.875
INSR	PRKCB	CASP6	INSR	PRKCB	A:0.875
FURIN	INSR	PRKCB	INSR	PRKCB	A:0.875
SLC7A6OS	INSR	PRKCB	INSR	PRKCB	A:0.875
PRKCD	F2	F7	F2	F7	B:0.542	Y, DB00100; DB00170
NEK2	F2	F7	F2	F7	B:0.542	Y, DB00100; DB00170
F10	F2	PAK2	F10	F2	B:0.708	Y, DB00100; DB00170
PRKCD	F2	F11	F2	F11	B:0.875	Y, DB00100
NEK2	F2	F11	F2	F11	B:0.875	Y, DB00100
MAPK1	EGFR	TPP2	MAPK1	EGFR	C:0.321; D:0.321; L:0.607
MAPK1	EGFR	USP9X	MAPK1	EGFR	C:0.321; D:0.321; L:0.607
MAPK1	EGFR	MMP14	MAPK1	EGFR	C:0.321; D:0.321; L:0.607
CDK2	MMP2	MMP9	MMP2	MMP9	C:0.5	Y, DB00786; DB01197
STK3	MMP2	MMP9	MMP2	MMP9	C:0.5	Y, DB00786; DB01197
PRKCD	MMP2	MMP9	MMP2	MMP9	C:0.5	Y, DB00786; DB01197
GSK3B	MMP2	MMP9	MMP2	MMP9	C:0.5	Y, DB00786; DB01197
STK11	MMP2	MMP9	MMP2	MMP9	C:0.5	Y, DB00786; DB01197
PRKCG	MMP2	MMP9	MMP2	MMP9	C:0.5	Y, DB00786; DB01197
PRKCB	MMP2	MMP9	MMP2	MMP9	C:0.5	Y, DB00786; DB01197
PRKCA	MMP2	MMP9	MMP2	MMP9	C:0.5	Y, DB00786; DB01197
NEK2	MMP2	MMP9	MMP2	MMP9	C:0.5	Y, DB00786; DB01197
PRKCE	MMP2	MMP9	MMP2	MMP9	C:0.5	Y, DB00786; DB01197
PRKCQ	MMP2	MMP9	MMP2	MMP9	C:0.5	Y, DB00786; DB01197
PRKCZ	MMP2	MMP9	MMP2	MMP9	C:0.5	Y, DB00786; DB01197
TGFBR2	MMP2	MMP9	MMP2	MMP9	C:0.5	Y, DB00786; DB01197
MOK	MMP2	MMP9	MMP2	MMP9	C:0.5	Y, DB00786; DB01197
PRKCH	MMP2	MMP9	MMP2	MMP9	C:0.5	Y, DB00786; DB01197
IGF1R	MMP2	MMP9	MMP2	MMP9	C:0.5	Y, DB00786; DB01197
PAK2	MMP2	MMP9	MMP2	MMP9	C:0.5	Y, DB00786; DB01197
CSNK2A2	MMP2	MMP9	MMP2	MMP9	C:0.5	Y, DB00786; DB01197
DMPK	MMP2	MMP9	MMP2	MMP9	C:0.5	Y, DB00786; DB01197
AURKB	MMP2	MMP9	MMP2	MMP9	C:0.5	Y, DB00786; DB01197
CASP3	ABL1	ABL2	ABL1	ABL2	L:0.5	Y, DB01254; DB00171
GZMB	ABL1	ABL2	ABL1	ABL2	L:0.5	Y, DB01254; DB00171
CASP10	ABL1	ABL2	ABL1	ABL2	L:0.5	Y, DB01254; DB00171
CASP8	ABL1	ABL2	ABL1	ABL2	L:0.5	Y, DB01254; DB00171
CASP7	ABL1	ABL2	ABL1	ABL2	L:0.5	Y, DB01254; DB00171
CASP6	ABL1	ABL2	ABL1	ABL2	L:0.5	Y, DB01254; DB00171
HMBS	AKT1	ERBB2	AKT1	ERBB2	L:0.5
USP8	EGFR	ERBB2	EGFR	ERBB2	L:0.607	Y, DB01259; DB00072
STAMBP	EGFR	ERBB2	EGFR	ERBB2	L:0.607	Y, DB01259; DB00072
CAPN2	EGFR	ERBB2	EGFR	ERBB2	L:0.607	Y, DB01259; DB00072
USP18	EGFR	ERBB2	EGFR	ERBB2	L:0.607	Y, DB01259; DB00072
SLC7A6OS	EGFR	ERBB2	EGFR	ERBB2	L:0.607	Y, DB01259; DB00072
PRSS8	EGFR	ERBB2	EGFR	ERBB2	L:0.607	Y, DB01259; DB00072
GZMB	ABL1	EGFR	ABL1	EGFR	L:0.607
CASP10	ABL1	EGFR	ABL1	EGFR	L:0.607
MMP2	MAPK3	EGFR	MAPK3	EGFR	L:0.607
CASP8	ABL1	EGFR	ABL1	EGFR	L:0.607
ABL1	EGFR	TPP2	ABL1	EGFR	L:0.607
ABL1	EGFR	USP9X	ABL1	EGFR	L:0.607
MAPK3	EGFR	TPP2	MAPK3	EGFR	L:0.607
MAPK3	EGFR	USP9X	MAPK3	EGFR	L:0.607
MAPK3	EGFR	MMP14	MAPK3	EGFR	L:0.607
CASP6	ABL1	EGFR	ABL1	EGFR	L:0.607
HMBS	ABL1	EGFR	ABL1	EGFR	L:0.607
HMBS	MAPK3	EGFR	MAPK3	EGFR	L:0.607
CASP3	SRC	IKBKB	SRC	IKBKB	L:0.625
SRC	IKBKB	TNIP1	SRC	IKBKB	L:0.625
HMBS	SRC	IKBKB	SRC	IKBKB	L:0.625
GZMB	ABL1	PDGFRB	ABL1	PDGFRB	L:0.65	Y, DB00619; DB01254
CASP10	ABL1	PDGFRB	ABL1	PDGFRB	L:0.65	Y, DB00619; DB01254
CASP7	ABL1	PDGFRB	ABL1	PDGFRB	L:0.65	Y, DB00619; DB01254
ABL1	PDGFRB	TPP2	ABL1	PDGFRB	L:0.65	Y, DB00619; DB01254
CASP6	ABL1	PDGFRB	ABL1	PDGFRB	L:0.65	Y, DB00619; DB01254
CASP3	ABL1	KIT	ABL1	KIT	L:0.65	Y, DB00619; DB01254; DB04868
GZMB	ABL1	KIT	ABL1	KIT	L:0.65	Y, DB00619; DB01254; DB04868
CASP8	ABL1	KIT	ABL1	KIT	L:0.65	Y, DB00619; DB01254; DB04868
CASP7	ABL1	KIT	ABL1	KIT	L:0.65	Y, DB00619; DB01254; DB04868
ABL1	KIT	MALT1	ABL1	KIT	L:0.65	Y, DB00619; DB01254; DB04868
ABL1	KIT	PARK7	ABL1	KIT	L:0.65	Y, DB00619; DB01254; DB04868
ABL1	KIT	TPP2	ABL1	KIT	L:0.65	Y, DB00619; DB01254; DB04868
CASP6	ABL1	KIT	ABL1	KIT	L:0.65	Y, DB00619; DB01254; DB04868
HMBS	ABL1	KIT	ABL1	KIT	L:0.65	Y, DB00619; DB01254; DB04868
ADAM17	KIT	PDGFRA	KIT	PDGFRA	L:0.733	Y, DB00619; DB01268
ADAM17	CSF1R	ABL1	CSF1R	ABL1	L:0.75	Y, DB00619
CSF1R	ABL1	ADAM8	CSF1R	ABL1	L:0.75	Y, DB00619
CSF1R	ABL1	CPA6	CSF1R	ABL1	L:0.75	Y, DB00619
CSF1R	ABL1	STAMBP	CSF1R	ABL1	L:0.75	Y, DB00619
CSF1R	ABL1	CMA1	CSF1R	ABL1	L:0.75	Y, DB00619
CSF1R	ABL1	MMP14	CSF1R	ABL1	L:0.75	Y, DB00619
FYN	ABL1	ADAM8	FYN	ABL1	L:0.75	Y, DB01254
FYN	ABL1	CPA6	FYN	ABL1	L:0.75	Y, DB01254
FYN	ABL1	STAMBP	FYN	ABL1	L:0.75	Y, DB01254
FYN	ABL1	CMA1	FYN	ABL1	L:0.75	Y, DB01254
FYN	ABL1	MMP14	FYN	ABL1	L:0.75	Y, DB01254
SRC	ABL1	ADAM8	SRC	ABL1	L:0.75	Y, DB01254
SRC	ABL1	CPA6	SRC	ABL1	L:0.75	Y, DB01254
SRC	ABL1	STAMBP	SRC	ABL1	L:0.75	Y, DB01254
SRC	ABL1	CMA1	SRC	ABL1	L:0.75	Y, DB01254
LCK	ABL1	ADAM8	LCK	ABL1	L:0.75	Y, DB01254
LCK	ABL1	CPA6	LCK	ABL1	L:0.75	Y, DB01254
LCK	ABL1	STAMBP	LCK	ABL1	L:0.75	Y, DB01254
LCK	ABL1	CMA1	LCK	ABL1	L:0.75	Y, DB01254
LCK	ABL1	MMP14	LCK	ABL1	L:0.75	Y, DB01254
CASP3	RET	MAPK1	RET	MAPK1	L:0.75
CASP3	MAPK3	RAF1	MAPK3	RAF1	L:0.75
CASP3	MAPK3	LCK	MAPK3	LCK	L:0.75
ADAM17	CSF1R	ERBB2	CSF1R	ERBB2	L:0.75
RET	MAPK1	ADAM17	RET	MAPK1	L:0.75
RET	MAPK1	ESPL1	RET	MAPK1	L:0.75
RET	MAPK1	CAPN2	RET	MAPK1	L:0.75
MMP2	MAPK3	RAF1	MAPK3	RAF1	L:0.75
MMP2	MAPK3	BRAF	MAPK3	BRAF	L:0.75
MMP2	MAPK3	LCK	MAPK3	LCK	L:0.75
SRC	AKT1	HTRA2	SRC	AKT1	L:0.75
SRC	AKT1	USP8	SRC	AKT1	L:0.75
HMBS	MAPK3	BRAF	MAPK3	BRAF	L:0.75
USP8	EGFR	PDGFRB	EGFR	PDGFRB	L:0.757; D:0.171
STAMBP	EGFR	PDGFRB	EGFR	PDGFRB	L:0.757; D:0.171
EGFR	PDGFRB	CASP8	EGFR	PDGFRB	L:0.757; D:0.171
CAPN2	EGFR	PDGFRB	EGFR	PDGFRB	L:0.757; D:0.171
CASP7	EGFR	PDGFRB	EGFR	PDGFRB	L:0.757; D:0.171
USP18	EGFR	PDGFRB	EGFR	PDGFRB	L:0.757; D:0.171
SLC7A6OS	EGFR	PDGFRB	EGFR	PDGFRB	L:0.757; D:0.171
PRSS8	EGFR	PDGFRB	EGFR	PDGFRB	L:0.757; D:0.171
ADAM17	KIT	PDGFRB	KIT	PDGFRB	L:0.8	Y, DB00398; DB01254; DB01268; DB00619
KIT	PDGFRB	CASP8	KIT	PDGFRB	L:0.8	Y, DB00398; DB01254; DB01268; DB00619
KIT	PDGFRB	MUC1	KIT	PDGFRB	L:0.8	Y, DB00398; DB01254; DB01268; DB00619
PDGFRA	SRC	CASP8	PDGFRA	SRC	L:0.833
PDGFRA	SRC	USP9X	PDGFRA	SRC	L:0.833
PDGFRA	SRC	CYLD	PDGFRA	SRC	L:0.833
PDGFRA	SRC	MMP14	PDGFRA	SRC	L:0.833
ADAM17	CSF1R	EGFR	CSF1R	EGFR	L:0.857
SRC	EGFR	TPP2	SRC	EGFR	L:0.857
CSF1R	EGFR	TPP2	CSF1R	EGFR	L:0.857
CSF1R	EGFR	USP9X	CSF1R	EGFR	L:0.857
CSF1R	EGFR	MMP14	CSF1R	EGFR	L:0.857
HMBS	SRC	EGFR	SRC	EGFR	L:0.857
CASP3	SRC	KIT	SRC	KIT	L:0.9	Y, DB01254
PDGFRB	SRC	USP9X	PDGFRB	SRC	L:0.9	Y, DB01254
PDGFRB	SRC	CYLD	PDGFRB	SRC	L:0.9	Y, DB01254
PDGFRB	SRC	MMP14	PDGFRB	SRC	L:0.9	Y, DB01254
SRC	KIT	ADAM8	SRC	KIT	L:0.9	Y, DB01254
SRC	KIT	MALT1	SRC	KIT	L:0.9	Y, DB01254
SRC	KIT	CASP10	SRC	KIT	L:0.9	Y, DB01254
SRC	KIT	PARK7	SRC	KIT	L:0.9	Y, DB01254
SRC	KIT	CPA6	SRC	KIT	L:0.9	Y, DB01254
SRC	KIT	TPP2	SRC	KIT	L:0.9	Y, DB01254
LCK	KIT	ADAM8	LCK	KIT	L:0.9	Y, DB01254
LCK	KIT	MALT1	LCK	KIT	L:0.9	Y, DB01254
LCK	KIT	CASP10	LCK	KIT	L:0.9	Y, DB01254
LCK	KIT	PARK7	LCK	KIT	L:0.9	Y, DB01254
LCK	KIT	CPA6	LCK	KIT	L:0.9	Y, DB01254
LCK	KIT	TPP2	LCK	KIT	L:0.9	Y, DB01254
HMBS	SRC	KIT	SRC	KIT	L:0.9	Y, DB01254
HMBS	LCK	KIT	LCK	KIT	L:0.9	Y, DB01254
CASP3	RET	PDPK1	RET	PDPK1	L:1.0
CASP3	SRC	PDPK1	SRC	PDPK1	L:1.0
CASP3	SRC	PTK2B	SRC	PTK2B	L:1.0
ADAM17	CSF1R	FYN	CSF1R	FYN	L:1.0
ADAM17	CSF1R	SRC	CSF1R	SRC	L:1.0
ADAM17	CSF1R	LCK	CSF1R	LCK	L:1.0
CSF1R	SRC	CASP8	CSF1R	SRC	L:1.0
CSF1R	SRC	USP9X	CSF1R	SRC	L:1.0
CSF1R	SRC	CYLD	CSF1R	SRC	L:1.0
CSF1R	SRC	MMP14	CSF1R	SRC	L:1.0
HMBS	FYN	PTK2B	FYN	PTK2B	L:1.0
HMBS	SRC	RET	SRC	RET	L:1.0
HMBS	SRC	PDPK1	SRC	PDPK1	L:1.0
HMBS	SRC	PTK2B	SRC	PTK2B	L:1.0
PRKCD	F2	PROC	F2	PROC	N/A	Y, DB00170
NEK2	F2	PROC	F2	PROC	N/A	Y, DB00170
AKT1	PRKAA1	STAMBP	AKT1	PRKAA1	N/A	Y, DB00171
AKT1	PRKAA1	CAPN1	AKT1	PRKAA1	N/A	Y, DB00171
AKT1	PRKAA1	PSEN1	AKT1	PRKAA1	N/A	Y, DB00171
CASP3	ABL1	PRKAA1	ABL1	PRKAA1	N/A	Y, DB00171
CASP3	ABL1	ADRBK1	ABL1	ADRBK1	N/A	Y, DB00171
GZMB	ABL1	PRKAA1	ABL1	PRKAA1	N/A	Y, DB00171
GZMB	ABL1	ALK	ABL1	ALK	N/A	Y, DB00171
GZMB	ABL1	ADRBK1	ABL1	ADRBK1	N/A	Y, DB00171
CASP10	ABL1	PRKAA1	ABL1	PRKAA1	N/A	Y, DB00171
CASP10	ABL1	ALK	ABL1	ALK	N/A	Y, DB00171
CASP10	ABL1	ADRBK1	ABL1	ADRBK1	N/A	Y, DB00171
CASP8	ABL1	PRKAA1	ABL1	PRKAA1	N/A	Y, DB00171
CASP8	ABL1	ALK	ABL1	ALK	N/A	Y, DB00171
CASP8	ABL1	ADRBK1	ABL1	ADRBK1	N/A	Y, DB00171
CASP7	ABL1	PRKAA1	ABL1	PRKAA1	N/A	Y, DB00171
CASP7	ABL1	ALK	ABL1	ALK	N/A	Y, DB00171
CASP7	ABL1	ADRBK1	ABL1	ADRBK1	N/A	Y, DB00171
ABL1	PRKAA1	CAPN1	ABL1	PRKAA1	N/A	Y, DB00171
ABL1	PRKAA1	PSEN1	ABL1	PRKAA1	N/A	Y, DB00171
CASP6	ABL1	PRKAA1	ABL1	PRKAA1	N/A	Y, DB00171
CASP6	ABL1	ALK	ABL1	ALK	N/A	Y, DB00171
CASP6	ABL1	ADRBK1	ABL1	ADRBK1	N/A	Y, DB00171
HMBS	AKT1	PRKAA1	AKT1	PRKAA1	N/A	Y, DB00171
HMBS	ABL1	PRKAA1	ABL1	PRKAA1	N/A	Y, DB00171
HMBS	ABL1	ALK	ABL1	ALK	N/A	Y, DB00171
CDK2	MMP2	MMP13	MMP2	MMP13	N/A	Y, DB00786
STK3	MMP2	MMP13	MMP2	MMP13	N/A	Y, DB00786
PRKCD	MMP2	MMP13	MMP2	MMP13	N/A	Y, DB00786
GSK3B	MMP2	MMP13	MMP2	MMP13	N/A	Y, DB00786
STK11	MMP2	MMP13	MMP2	MMP13	N/A	Y, DB00786
PRKCG	MMP2	MMP13	MMP2	MMP13	N/A	Y, DB00786
PRKCG	MMP14	MMP13	MMP14	MMP13	N/A	Y, DB00786
PRKCB	MMP2	MMP13	MMP2	MMP13	N/A	Y, DB00786
PRKCA	MMP2	MMP13	MMP2	MMP13	N/A	Y, DB00786
NEK2	MMP2	MMP13	MMP2	MMP13	N/A	Y, DB00786
PRKCE	MMP2	MMP13	MMP2	MMP13	N/A	Y, DB00786
PRKCQ	MMP2	MMP13	MMP2	MMP13	N/A	Y, DB00786
EGFR	MMP14	MMP13	MMP14	MMP13	N/A	Y, DB00786
SRC	MMP14	MMP13	MMP14	MMP13	N/A	Y, DB00786
PRKCZ	MMP2	MMP13	MMP2	MMP13	N/A	Y, DB00786
TGFBR2	MMP2	MMP13	MMP2	MMP13	N/A	Y, DB00786
MOK	MMP2	MMP13	MMP2	MMP13	N/A	Y, DB00786
PRKCH	MMP2	MMP13	MMP2	MMP13	N/A	Y, DB00786
ABL1	MMP14	MMP13	MMP14	MMP13	N/A	Y, DB00786
IGF1R	MMP2	MMP13	MMP2	MMP13	N/A	Y, DB00786
PAK2	MMP2	MMP13	MMP2	MMP13	N/A	Y, DB00786
CSNK2A2	MMP2	MMP13	MMP2	MMP13	N/A	Y, DB00786
DMPK	MMP2	MMP13	MMP2	MMP13	N/A	Y, DB00786
AURKB	MMP2	MMP13	MMP2	MMP13	N/A	Y, DB00786
MMP3	MMP2	WNK1	MMP3	MMP2	N/A	Y, DB00786
MMP3	MMP2	GSK3A	MMP3	MMP2	N/A	Y, DB00786
MMP3	MMP2	IKBKB	MMP3	MMP2	N/A	Y, DB00786
MMP3	MMP2	RIPK1	MMP3	MMP2	N/A	Y, DB00786
MMP3	MMP2	MAP2K1	MMP3	MMP2	N/A	Y, DB00786
MMP3	MMP2	TGM2	MMP3	MMP2	N/A	Y, DB00786
MMP3	MMP2	RPS6KA1	MMP3	MMP2	N/A	Y, DB00786
MMP3	MMP2	RPS6KA3	MMP3	MMP2	N/A	Y, DB00786
MMP3	MMP2	BLVRA	MMP3	MMP2	N/A	Y, DB00786
MMP3	MMP2	MAPK3	MMP3	MMP2	N/A	Y, DB00786
MMP3	MMP2	EPHB1	MMP3	MMP2	N/A	Y, DB00786
MMP3	MMP2	HSPA5	MMP3	MMP2	N/A	Y, DB00786
MAP2K4	PRKCB	MMP2	PRKCB	MMP2	N/A
MAP2K4	PRKCA	MMP2	PRKCA	MMP2	N/A
MAP2K4	INSR	MMP12	INSR	MMP12	N/A
MAP2K4	IGF1R	MMP2	IGF1R	MMP2	N/A
MAP2K4	IGF1R	MMP16	IGF1R	MMP16	N/A
MAP2K4	MMP9	PLG	MMP9	PLG	N/A
PRKAA1	KIT	ADAM8	PRKAA1	KIT	N/A
PRKAA1	KIT	MALT1	PRKAA1	KIT	N/A
PRKAA1	KIT	CASP10	PRKAA1	KIT	N/A
PRKAA1	KIT	PARK7	PRKAA1	KIT	N/A
PRKAA1	KIT	CPA6	PRKAA1	KIT	N/A
PRKAA1	KIT	TPP2	PRKAA1	KIT	N/A
STK3	MMP2	MAPK3	MMP2	MAPK3	N/A
PRKCD	MMP2	MAPK3	MMP2	MAPK3	N/A
PRKCD	PLG	MMP14	PLG	MMP14	N/A
PRKCD	PLG	MMP1	PLG	MMP1	N/A
PRKCD	PLG	MMP13	PLG	MMP13	N/A
MAP4K4	INSR	MMP12	INSR	MMP12	N/A
USP8	EGFR	FGFR1	EGFR	FGFR1	N/A
CASP3	PDGFRB	FGFR1	PDGFRB	FGFR1	N/A
CASP3	EGFR	FGFR1	EGFR	FGFR1	N/A
CASP3	SRC	ADRBK1	SRC	ADRBK1	N/A
CASP3	ABL1	PRKCB	ABL1	PRKCB	N/A
CASP3	ABL1	FGFR1	ABL1	FGFR1	N/A
CASP3	ABL1	FGFR3	ABL1	FGFR3	N/A
CASP3	KARS	LCK	KARS	LCK	N/A
CASP3	KARS	PTK2B	KARS	PTK2B	N/A
ADAM17	CSF1R	FGFR1	CSF1R	FGFR1	N/A
STK11	MMP2	MAPK3	MMP2	MAPK3	N/A
GZMB	ABL1	PRKCB	ABL1	PRKCB	N/A
GZMB	ABL1	FGFR3	ABL1	FGFR3	N/A
PRKCG	MMP2	MAPK3	MMP2	MAPK3	N/A
CASP10	ABL1	PRKCB	ABL1	PRKCB	N/A
CASP10	ABL1	FGFR1	ABL1	FGFR1	N/A
CASP10	ABL1	FGFR3	ABL1	FGFR3	N/A
PRKCB	AKT1	HTRA2	PRKCB	AKT1	N/A
PRKCB	AKT1	USP8	PRKCB	AKT1	N/A
PRKCB	MMP2	ALDOA	PRKCB	MMP2	N/A
PRKCB	MMP2	TRAP1	PRKCB	MMP2	N/A
PRKCB	MMP2	YBX1	PRKCB	MMP2	N/A
PRKCB	MMP2	RPL3	PRKCB	MMP2	N/A
PRKCB	MMP2	CARHSP1	PRKCB	MMP2	N/A
PRKCB	MMP2	MAP1S	PRKCB	MMP2	N/A
PRKCB	MMP2	MATR3	PRKCB	MMP2	N/A
PRKCB	MMP2	DARS	PRKCB	MMP2	N/A
PRKCB	MMP2	HIST1H2BB	PRKCB	MMP2	N/A
PRKCB	MMP2	RBM12	PRKCB	MMP2	N/A
PRKCB	MMP2	ALYREF	PRKCB	MMP2	N/A
PRKCB	MMP2	RPS3	PRKCB	MMP2	N/A
PRKCB	MMP2	CTPS	PRKCB	MMP2	N/A
PRKCB	MMP2	VCP	PRKCB	MMP2	N/A
PRKCB	MMP2	EIF3A	PRKCB	MMP2	N/A
PRKCB	MMP2	ACLY	PRKCB	MMP2	N/A
PRKCB	MMP2	NES	PRKCB	MMP2	N/A
PRKCB	MMP2	CCT2	PRKCB	MMP2	N/A
PRKCB	MMP2	SRSF3	PRKCB	MMP2	N/A
PRKCB	MMP2	EIF5B	PRKCB	MMP2	N/A
PRKCB	MMP2	IKBKB	PRKCB	MMP2	N/A
PRKCB	MMP2	PDHA1	PRKCB	MMP2	N/A
PRKCB	MMP2	NDRG1	PRKCB	MMP2	N/A
PRKCB	MMP2	SUB1	PRKCB	MMP2	N/A
PRKCB	MMP2	HIST1H1C	PRKCB	MMP2	N/A
PRKCB	MMP2	HIST3H2A	PRKCB	MMP2	N/A
PRKCB	MMP2	HIST1H2AG	PRKCB	MMP2	N/A
PRKCB	MMP2	SH3GL1	PRKCB	MMP2	N/A
PRKCB	MMP2	RPS25	PRKCB	MMP2	N/A
PRKCB	MMP2	UBA1	PRKCB	MMP2	N/A
PRKCB	MMP2	CCAR1	PRKCB	MMP2	N/A
PRKCB	MMP2	MANF	PRKCB	MMP2	N/A
PRKCB	MMP2	CALR	PRKCB	MMP2	N/A
PRKCB	MMP2	GOLGB1	PRKCB	MMP2	N/A
PRKCB	MMP2	HIST2H2BE	PRKCB	MMP2	N/A
PRKCB	MMP2	DDB1	PRKCB	MMP2	N/A
PRKCB	MMP2	EIF2S3	PRKCB	MMP2	N/A
PRKCB	MMP2	H2BFS	PRKCB	MMP2	N/A
PRKCB	MMP2	ATIC	PRKCB	MMP2	N/A
PRKCB	MMP2	PSMB1	PRKCB	MMP2	N/A
PRKCB	MMP2	NUP153	PRKCB	MMP2	N/A
PRKCB	MMP2	HSP90B1	PRKCB	MMP2	N/A
PRKCB	MMP2	HNRNPH2	PRKCB	MMP2	N/A
PRKCB	MMP2	MYH9	PRKCB	MMP2	N/A
PRKCB	MMP2	HIST1H1T	PRKCB	MMP2	N/A
PRKCB	MMP2	PSMA2	PRKCB	MMP2	N/A
PRKCB	MMP2	HNRNPA0	PRKCB	MMP2	N/A
PRKCB	MMP2	RRM2	PRKCB	MMP2	N/A
PRKCB	MMP2	PSMD12	PRKCB	MMP2	N/A
PRKCB	MMP2	DYNC1H1	PRKCB	MMP2	N/A
PRKCB	MMP2	DCTN2	PRKCB	MMP2	N/A
PRKCB	MMP2	FARSB	PRKCB	MMP2	N/A
PRKCB	MMP2	HMGCS1	PRKCB	MMP2	N/A
PRKCB	MMP2	PARK7	PRKCB	MMP2	N/A
PRKCB	MMP2	HSPA9	PRKCB	MMP2	N/A
PRKCB	MMP2	APEX1	PRKCB	MMP2	N/A
PRKCB	MMP2	KRT18	PRKCB	MMP2	N/A
PRKCB	MMP2	CKM	PRKCB	MMP2	N/A
PRKCB	MMP2	HIST1H1A	PRKCB	MMP2	N/A
PRKCB	MMP2	USP10	PRKCB	MMP2	N/A
PRKCB	MMP2	RPL38	PRKCB	MMP2	N/A
PRKCB	MMP2	LONP1	PRKCB	MMP2	N/A
PRKCB	MMP2	HIST1H2BD	PRKCB	MMP2	N/A
PRKCB	MMP2	VDAC1	PRKCB	MMP2	N/A
PRKCB	MMP2	DDX5	PRKCB	MMP2	N/A
PRKCB	MMP2	NCAPH	PRKCB	MMP2	N/A
PRKCB	MMP2	RSL1D1	PRKCB	MMP2	N/A
PRKCB	MMP2	EPRS	PRKCB	MMP2	N/A
PRKCB	MMP2	MAP2K1	PRKCB	MMP2	N/A
PRKCB	MMP2	IQGAP1	PRKCB	MMP2	N/A
PRKCB	MMP2	TGM2	PRKCB	MMP2	N/A
PRKCB	MMP2	G3BP1	PRKCB	MMP2	N/A
PRKCB	MMP2	PDLIM1	PRKCB	MMP2	N/A
PRKCB	MMP2	PA2G4	PRKCB	MMP2	N/A
PRKCB	MMP2	EIF3F	PRKCB	MMP2	N/A
PRKCB	MMP2	CHD1	PRKCB	MMP2	N/A
PRKCB	MMP2	HMGB1	PRKCB	MMP2	N/A
PRKCB	MMP2	HNRNPH1	PRKCB	MMP2	N/A
PRKCB	MMP2	S100A11	PRKCB	MMP2	N/A
PRKCB	MMP2	PRKAR2A	PRKCB	MMP2	N/A
PRKCB	MMP2	PRC1	PRKCB	MMP2	N/A
PRKCB	MMP2	XRCC5	PRKCB	MMP2	N/A
PRKCB	MMP2	KRT8	PRKCB	MMP2	N/A
PRKCB	MMP2	DNAJC9	PRKCB	MMP2	N/A
PRKCB	MMP2	PHB	PRKCB	MMP2	N/A
PRKCB	MMP2	RPS6KA1	PRKCB	MMP2	N/A
PRKCB	MMP2	RPS6KA3	PRKCB	MMP2	N/A
PRKCB	MMP2	MAPRE1	PRKCB	MMP2	N/A
PRKCB	MMP2	TPR	PRKCB	MMP2	N/A
PRKCB	MMP2	XRCC6	PRKCB	MMP2	N/A
PRKCB	MMP2	CFL1	PRKCB	MMP2	N/A
PRKCB	MMP2	DYNLT1	PRKCB	MMP2	N/A
PRKCB	MMP2	APP	PRKCB	MMP2	N/A
PRKCB	MMP2	UBA2	PRKCB	MMP2	N/A
PRKCB	MMP2	HDGF	PRKCB	MMP2	N/A
PRKCB	MMP2	TLN1	PRKCB	MMP2	N/A
PRKCB	MMP2	CALD1	PRKCB	MMP2	N/A
PRKCB	MMP2	TOMM70A	PRKCB	MMP2	N/A
PRKCB	MMP2	NAV2	PRKCB	MMP2	N/A
PRKCB	MMP2	RAD23A	PRKCB	MMP2	N/A
PRKCB	MMP2	PCBP2	PRKCB	MMP2	N/A
PRKCB	MMP2	PCBP1	PRKCB	MMP2	N/A
PRKCB	MMP2	USP7	PRKCB	MMP2	N/A
PRKCB	MMP2	NSUN2	PRKCB	MMP2	N/A
PRKCB	MMP2	SND1	PRKCB	MMP2	N/A
PRKCB	MMP2	SRSF11	PRKCB	MMP2	N/A
PRKCB	MMP2	PGK1	PRKCB	MMP2	N/A
PRKCB	MMP2	BAG3	PRKCB	MMP2	N/A
PRKCB	MMP2	H2AFX	PRKCB	MMP2	N/A
PRKCB	MMP2	C1QA	PRKCB	MMP2	N/A
PRKCB	MMP2	PARP1	PRKCB	MMP2	N/A
PRKCB	MMP2	MYL12A	PRKCB	MMP2	N/A
PRKCB	MMP2	RPS14	PRKCB	MMP2	N/A
PRKCB	MMP2	PGAM1	PRKCB	MMP2	N/A
PRKCB	MMP2	MYL9	PRKCB	MMP2	N/A
PRKCB	MMP2	CTBP1	PRKCB	MMP2	N/A
PRKCB	MMP2	ARHGDIA	PRKCB	MMP2	N/A
PRKCB	MMP2	PFAS	PRKCB	MMP2	N/A
PRKCB	MMP2	CFL2	PRKCB	MMP2	N/A
PRKCB	MMP2	QDPR	PRKCB	MMP2	N/A
PRKCB	MMP2	GLO1	PRKCB	MMP2	N/A
PRKCB	MMP2	MYL12B	PRKCB	MMP2	N/A
PRKCB	MMP2	CCT6A	PRKCB	MMP2	N/A
PRKCB	MMP2	DDX47	PRKCB	MMP2	N/A
PRKCB	MMP2	DDX18	PRKCB	MMP2	N/A
PRKCB	MMP2	DIAPH1	PRKCB	MMP2	N/A
PRKCB	MMP2	HIST1H2BL	PRKCB	MMP2	N/A
PRKCB	MMP2	MCM6	PRKCB	MMP2	N/A
PRKCB	MMP2	PABPC3	PRKCB	MMP2	N/A
PRKCB	MMP2	VARS	PRKCB	MMP2	N/A
PRKCB	MMP2	UGGT1	PRKCB	MMP2	N/A
PRKCB	MMP2	ITPA	PRKCB	MMP2	N/A
PRKCB	MMP2	GDI2	PRKCB	MMP2	N/A
PRKCB	MMP2	HINT1	PRKCB	MMP2	N/A
PRKCB	MMP2	PPP1CB	PRKCB	MMP2	N/A
PRKCB	MMP2	ANXA3	PRKCB	MMP2	N/A
PRKCB	MMP2	XPO7	PRKCB	MMP2	N/A
PRKCB	MMP2	CS	PRKCB	MMP2	N/A
PRKCB	MMP2	MIF	PRKCB	MMP2	N/A
PRKCB	MMP2	CAPNS1	PRKCB	MMP2	N/A
PRKCB	MMP2	CDC5L	PRKCB	MMP2	N/A
PRKCB	MMP2	HADHA	PRKCB	MMP2	N/A
PRKCB	MMP2	SART1	PRKCB	MMP2	N/A
PRKCB	MMP2	STIP1	PRKCB	MMP2	N/A
PRKCB	MMP2	HSPE1	PRKCB	MMP2	N/A
PRKCB	MMP2	SUPT16H	PRKCB	MMP2	N/A
PRKCB	MMP2	PHPT1	PRKCB	MMP2	N/A
PRKCB	MMP2	CORO7	PRKCB	MMP2	N/A
PRKCB	MMP2	RPL23	PRKCB	MMP2	N/A
PRKCB	MMP2	RAN	PRKCB	MMP2	N/A
PRKCB	MMP2	CUL5	PRKCB	MMP2	N/A
PRKCB	MMP2	HADHB	PRKCB	MMP2	N/A
PRKCB	MMP2	CIRBP	PRKCB	MMP2	N/A
PRKCB	MMP2	MDH1	PRKCB	MMP2	N/A
PRKCB	MMP2	FSCN1	PRKCB	MMP2	N/A
PRKCB	MMP2	MPST	PRKCB	MMP2	N/A
PRKCB	MMP2	A2M	PRKCB	MMP2	N/A
PRKCB	MMP2	SEC24C	PRKCB	MMP2	N/A
PRKCB	MMP2	CCT7	PRKCB	MMP2	N/A
PRKCB	MMP2	ZNF259	PRKCB	MMP2	N/A
PRKCB	MMP2	TUBA4A	PRKCB	MMP2	N/A
PRKCB	MMP2	RPS11	PRKCB	MMP2	N/A
PRKCB	MMP2	LDHB	PRKCB	MMP2	N/A
PRKCB	MMP2	ANP32E	PRKCB	MMP2	N/A
PRKCB	MMP2	UROD	PRKCB	MMP2	N/A
PRKCB	MMP2	PURA	PRKCB	MMP2	N/A
PRKCB	MMP2	EEF2	PRKCB	MMP2	N/A
PRKCB	MMP2	GOT2	PRKCB	MMP2	N/A
PRKCB	MMP2	RCN2	PRKCB	MMP2	N/A
PRKCB	MMP2	EEF1A2	PRKCB	MMP2	N/A
PRKCB	MMP2	CAST	PRKCB	MMP2	N/A
PRKCB	MMP2	KIF5B	PRKCB	MMP2	N/A
PRKCB	MMP2	ACTR2	PRKCB	MMP2	N/A
PRKCB	MMP2	EIF3I	PRKCB	MMP2	N/A
PRKCB	MMP2	PSMD11	PRKCB	MMP2	N/A
PRKCB	MMP2	CCT4	PRKCB	MMP2	N/A
PRKCB	MMP2	CCT8	PRKCB	MMP2	N/A
PRKCB	MMP2	ENO2	PRKCB	MMP2	N/A
PRKCB	MMP2	HNRNPF	PRKCB	MMP2	N/A
PRKCB	MMP2	EFTUD2	PRKCB	MMP2	N/A
PRKCB	MMP2	DLG3	PRKCB	MMP2	N/A
PRKCB	MMP2	LEPREL4	PRKCB	MMP2	N/A
PRKCB	MMP2	PDCD6IP	PRKCB	MMP2	N/A
PRKCB	MMP2	TOP1	PRKCB	MMP2	N/A
PRKCB	MMP2	SLC25A6	PRKCB	MMP2	N/A
PRKCB	MMP2	SLC25A4	PRKCB	MMP2	N/A
PRKCB	MMP2	HSPA4	PRKCB	MMP2	N/A
PRKCB	MMP2	NDUFAB1	PRKCB	MMP2	N/A
PRKCB	MMP2	ASNS	PRKCB	MMP2	N/A
PRKCB	MMP2	HNRNPR	PRKCB	MMP2	N/A
PRKCB	MMP2	AHCY	PRKCB	MMP2	N/A
PRKCB	MMP2	DDX39A	PRKCB	MMP2	N/A
PRKCB	MMP2	PGD	PRKCB	MMP2	N/A
PRKCB	MMP2	VTA1	PRKCB	MMP2	N/A
PRKCB	MMP2	NNT	PRKCB	MMP2	N/A
PRKCB	MMP2	PIN1	PRKCB	MMP2	N/A
PRKCB	MMP2	TFG	PRKCB	MMP2	N/A
PRKCB	MMP2	ESD	PRKCB	MMP2	N/A
PRKCB	MMP2	CNDP2	PRKCB	MMP2	N/A
PRKCB	MMP2	SLC25A5	PRKCB	MMP2	N/A
PRKCB	MMP2	NAP1L1	PRKCB	MMP2	N/A
PRKCB	MMP2	TAGLN2	PRKCB	MMP2	N/A
PRKCB	MMP2	SSBP1	PRKCB	MMP2	N/A
PRKCB	MMP2	HNRNPL	PRKCB	MMP2	N/A
PRKCB	MMP2	ACADSB	PRKCB	MMP2	N/A
PRKCB	MMP2	SCAMP1	PRKCB	MMP2	N/A
PRKCB	MMP2	ACTA1	PRKCB	MMP2	N/A
PRKCB	MMP2	EEF1B2	PRKCB	MMP2	N/A
PRKCB	MMP2	LSM2	PRKCB	MMP2	N/A
PRKCB	MMP2	H2AFV	PRKCB	MMP2	N/A
PRKCB	MMP2	SF3A1	PRKCB	MMP2	N/A
PRKCB	MMP2	KISS1	PRKCB	MMP2	N/A
PRKCB	MMP2	PSMC1	PRKCB	MMP2	N/A
PRKCB	MMP2	PPP5C	PRKCB	MMP2	N/A
PRKCB	MMP2	PSMC3	PRKCB	MMP2	N/A
PRKCB	MMP2	TCP1	PRKCB	MMP2	N/A
PRKCB	MMP2	DHX15	PRKCB	MMP2	N/A
PRKCB	MMP2	EIF3C	PRKCB	MMP2	N/A
PRKCB	MMP2	ACTN4	PRKCB	MMP2	N/A
PRKCB	MMP2	RPL7A	PRKCB	MMP2	N/A
PRKCB	MMP2	IPO5	PRKCB	MMP2	N/A
PRKCB	MMP2	AKR1B1	PRKCB	MMP2	N/A
PRKCB	MMP2	PSMB7	PRKCB	MMP2	N/A
PRKCB	MMP2	CNN2	PRKCB	MMP2	N/A
PRKCB	MMP2	TARS	PRKCB	MMP2	N/A
PRKCB	MMP2	SMC3	PRKCB	MMP2	N/A
PRKCB	MMP2	ECI2	PRKCB	MMP2	N/A
PRKCB	MMP2	RPL5	PRKCB	MMP2	N/A
PRKCB	MMP2	PRPF8	PRKCB	MMP2	N/A
PRKCB	MMP2	ERCC5	PRKCB	MMP2	N/A
PRKCB	MMP2	IDH1	PRKCB	MMP2	N/A
PRKCB	MMP2	LCP1	PRKCB	MMP2	N/A
PRKCB	MMP2	DBI	PRKCB	MMP2	N/A
PRKCB	MMP2	GMPS	PRKCB	MMP2	N/A
PRKCB	MMP2	KATNB1	PRKCB	MMP2	N/A
PRKCB	MMP2	WARS	PRKCB	MMP2	N/A
PRKCB	MMP2	FKBP4	PRKCB	MMP2	N/A
PRKCB	MMP2	COPA	PRKCB	MMP2	N/A
PRKCB	MMP2	ADSS	PRKCB	MMP2	N/A
PRKCB	MMP2	AARS	PRKCB	MMP2	N/A
PRKCB	MMP2	EIF4A1	PRKCB	MMP2	N/A
PRKCB	MMP2	PYGL	PRKCB	MMP2	N/A
PRKCB	MMP2	DCXR	PRKCB	MMP2	N/A
PRKCB	MMP2	BIRC6	PRKCB	MMP2	N/A
PRKCB	MMP2	PFN1	PRKCB	MMP2	N/A
PRKCB	MMP2	COX5A	PRKCB	MMP2	N/A
PRKCB	MMP2	ASS1	PRKCB	MMP2	N/A
PRKCB	MMP2	SORD	PRKCB	MMP2	N/A
PRKCB	MMP2	RAB1B	PRKCB	MMP2	N/A
PRKCB	MMP2	HDGFRP3	PRKCB	MMP2	N/A
PRKCB	MMP2	GLUD1	PRKCB	MMP2	N/A
PRKCB	MMP2	PFDN5	PRKCB	MMP2	N/A
PRKCB	MMP2	WDR33	PRKCB	MMP2	N/A
PRKCB	MMP2	MVP	PRKCB	MMP2	N/A
PRKCB	MMP2	HSPD1	PRKCB	MMP2	N/A
PRKCB	MMP2	PGM2	PRKCB	MMP2	N/A
PRKCB	MMP2	CDC37	PRKCB	MMP2	N/A
PRKCB	MMP2	PTPN23	PRKCB	MMP2	N/A
PRKCB	MMP2	PSMB4	PRKCB	MMP2	N/A
PRKCB	MMP2	WBP11	PRKCB	MMP2	N/A
PRKCB	MMP2	NUP205	PRKCB	MMP2	N/A
PRKCB	MMP2	COPS3	PRKCB	MMP2	N/A
PRKCB	MMP2	FASN	PRKCB	MMP2	N/A
PRKCB	MMP2	ACAT2	PRKCB	MMP2	N/A
PRKCB	MMP2	RPL4	PRKCB	MMP2	N/A
PRKCB	MMP2	ENO3	PRKCB	MMP2	N/A
PRKCB	MMP2	SKIV2L	PRKCB	MMP2	N/A
PRKCB	MMP2	XRCC1	PRKCB	MMP2	N/A
PRKCB	MMP2	RPL13	PRKCB	MMP2	N/A
PRKCB	MMP2	YWHAH	PRKCB	MMP2	N/A
PRKCB	MMP2	U2AF2	PRKCB	MMP2	N/A
PRKCB	MMP2	ETFA	PRKCB	MMP2	N/A
PRKCB	MMP2	PRKAR2B	PRKCB	MMP2	N/A
PRKCB	MMP2	XPO1	PRKCB	MMP2	N/A
PRKCB	MMP2	ALDH7A1	PRKCB	MMP2	N/A
PRKCB	MMP2	MVD	PRKCB	MMP2	N/A
PRKCB	MMP2	HIST1H1E	PRKCB	MMP2	N/A
PRKCB	MMP2	MAPK3	PRKCB	MMP2	N/A
PRKCB	MMP2	MAPK3	MMP2	MAPK3	N/A
PRKCB	MMP2	CBR1	PRKCB	MMP2	N/A
PRKCB	MMP2	EPHB1	PRKCB	MMP2	N/A
PRKCB	MMP2	ARF1	PRKCB	MMP2	N/A
PRKCB	MMP2	SULT1C4	PRKCB	MMP2	N/A
PRKCB	MMP2	PSMD3	PRKCB	MMP2	N/A
PRKCB	MMP2	MCM3	PRKCB	MMP2	N/A
PRKCB	MMP2	HIST1H2BK	PRKCB	MMP2	N/A
PRKCB	MMP2	ATP6V1A	PRKCB	MMP2	N/A
PRKCB	MMP2	HSPA4L	PRKCB	MMP2	N/A
PRKCB	MMP2	FARSA	PRKCB	MMP2	N/A
PRKCB	MMP2	MDH2	PRKCB	MMP2	N/A
PRKCB	MMP2	YARS	PRKCB	MMP2	N/A
PRKCB	MMP2	ACTR1A	PRKCB	MMP2	N/A
PRKCB	MMP2	COPE	PRKCB	MMP2	N/A
PRKCB	MMP2	ARF3	PRKCB	MMP2	N/A
PRKCB	MMP2	TARDBP	PRKCB	MMP2	N/A
PRKCB	MMP2	UQCRC2	PRKCB	MMP2	N/A
PRKCB	MMP2	ARF4	PRKCB	MMP2	N/A
PRKCB	MMP2	MTHFD1	PRKCB	MMP2	N/A
PRKCB	MMP2	EIF4A3	PRKCB	MMP2	N/A
PRKCB	MMP2	BRIX1	PRKCB	MMP2	N/A
PRKCB	MMP2	PGPEP1	PRKCB	MMP2	N/A
PRKCB	MMP2	PRPSAP2	PRKCB	MMP2	N/A
PRKCB	MMP2	LARS	PRKCB	MMP2	N/A
PRKCB	MMP2	STRAP	PRKCB	MMP2	N/A
PRKCB	MMP2	CKB	PRKCB	MMP2	N/A
PRKCB	MMP2	CRYZ	PRKCB	MMP2	N/A
PRKCB	MMP2	TUBB	PRKCB	MMP2	N/A
PRKCB	MMP2	ACTR1B	PRKCB	MMP2	N/A
PRKCB	MMP2	COPS5	PRKCB	MMP2	N/A
PRKCB	MMP2	CAD	PRKCB	MMP2	N/A
PRKCB	MMP2	MBP	PRKCB	MMP2	N/A
PRKCB	MMP2	GORASP2	PRKCB	MMP2	N/A
PRKCB	MMP2	RPLP2	PRKCB	MMP2	N/A
PRKCB	MMP2	TUBB2A	PRKCB	MMP2	N/A
PRKCB	MMP2	TUBB3	PRKCB	MMP2	N/A
PRKCB	MMP2	ABCE1	PRKCB	MMP2	N/A
PRKCB	MMP2	SEPT2	PRKCB	MMP2	N/A
PRKCB	MMP2	H2AFZ	PRKCB	MMP2	N/A
PRKCB	MMP2	RPLP0	PRKCB	MMP2	N/A
PRKCB	MMP2	HAPLN1	PRKCB	MMP2	N/A
PRKCB	MMP2	UBQLN2	PRKCB	MMP2	N/A
PRKCB	MMP2	CTGF	PRKCB	MMP2	N/A
PRKCB	MMP2	HDLBP	PRKCB	MMP2	N/A
PRKCB	MMP2	NUDCD3	PRKCB	MMP2	N/A
PRKCB	MMP2	C1QB	PRKCB	MMP2	N/A
PRKCB	MMP2	NDUFA10	PRKCB	MMP2	N/A
PRKCB	MMP2	GNPNAT1	PRKCB	MMP2	N/A
PRKCB	MMP2	NACA	PRKCB	MMP2	N/A
PRKCB	MMP2	COL3A1	PRKCB	MMP2	N/A
PRKCB	MMP2	PAICS	PRKCB	MMP2	N/A
PRKCB	MMP2	HSPA5	PRKCB	MMP2	N/A
PRKCB	MMP2	PRDX6	PRKCB	MMP2	N/A
PRKCB	MMP2	ACTC1	PRKCB	MMP2	N/A
PRKCB	MMP2	ABHD10	PRKCB	MMP2	N/A
PRKCB	MMP2	APRT	PRKCB	MMP2	N/A
PRKCB	MMP2	PSMB3	PRKCB	MMP2	N/A
PRKCB	MMP2	RPL27A	PRKCB	MMP2	N/A
PRKCB	MMP2	ATP5A1	PRKCB	MMP2	N/A
PRKCB	MMP2	PRDX1	PRKCB	MMP2	N/A
PRKCB	MMP2	RPL8	PRKCB	MMP2	N/A
PRKCB	MMP2	PGRMC1	PRKCB	MMP2	N/A
PRKCB	MMP2	PRDX2	PRKCB	MMP2	N/A
PRKCB	MMP2	SNRPN	PRKCB	MMP2	N/A
PRKCB	MMP2	MCM5	PRKCB	MMP2	N/A
PRKCB	MMP2	HARS	PRKCB	MMP2	N/A
PRKCB	MMP2	RAB14	PRKCB	MMP2	N/A
PRKCB	MMP2	YWHAQ	PRKCB	MMP2	N/A
PRKCB	MMP2	DDX21	PRKCB	MMP2	N/A
PRKCB	MMP2	TCOF1	PRKCB	MMP2	N/A
PRKCB	MMP2	HSPA2	PRKCB	MMP2	N/A
PRKCB	MMP2	TUBA1B	PRKCB	MMP2	N/A
PRKCB	MMP2	VCAN	PRKCB	MMP2	N/A
PRKCB	MMP2	CTSB	PRKCB	MMP2	N/A
PRKCB	MMP2	DYNC1I2	PRKCB	MMP2	N/A
PRKCB	MMP2	SSB	PRKCB	MMP2	N/A
PRKCB	MMP2	PSMA4	PRKCB	MMP2	N/A
PRKCB	MMP2	PSMA5	PRKCB	MMP2	N/A
PRKCB	MMP2	PSMB5	PRKCB	MMP2	N/A
PRKCB	MMP2	PGM3	PRKCB	MMP2	N/A
PRKCB	MMP2	BAG2	PRKCB	MMP2	N/A
PRKCB	MMP2	HIST1H2BO	PRKCB	MMP2	N/A
PRKCB	MMP2	UBE2A	PRKCB	MMP2	N/A
PRKCB	MMP2	PER1	PRKCB	MMP2	N/A
PRKCB	MMP2	BASP1	PRKCB	MMP2	N/A
PRKCB	MMP2	MACF1	PRKCB	MMP2	N/A
PRKCB	MMP2	PPM1G	PRKCB	MMP2	N/A
PRKCB	MMP2	PSMD2	PRKCB	MMP2	N/A
PRKCB	MMP2	LIG1	PRKCB	MMP2	N/A
PRKCB	MMP2	TBCE	PRKCB	MMP2	N/A
PRKCB	MMP2	TPD52	PRKCB	MMP2	N/A
PRKCB	MMP2	EIF3H	PRKCB	MMP2	N/A
PRKCB	MMP2	SRP72	PRKCB	MMP2	N/A
PRKCB	MMP2	EIF3G	PRKCB	MMP2	N/A
PRKCB	MMP2	COL1A1	PRKCB	MMP2	N/A
PRKCB	MMP2	DEK	PRKCB	MMP2	N/A
PRKCB	MMP2	NOC3L	PRKCB	MMP2	N/A
PRKCB	MMP2	STRN4	PRKCB	MMP2	N/A
PRKCB	MMP2	RAD23B	PRKCB	MMP2	N/A
PRKCB	MMP2	BAP18	PRKCB	MMP2	N/A
PRKCB	MMP2	HIST1H1B	PRKCB	MMP2	N/A
PRKCB	MMP2	PDCD10	PRKCB	MMP2	N/A
PRKCB	MMP2	EIF1	PRKCB	MMP2	N/A
PRKCB	MMP2	CPNE3	PRKCB	MMP2	N/A
PRKCB	MMP2	P4HB	PRKCB	MMP2	N/A
PRKCB	MMP2	IMMT	PRKCB	MMP2	N/A
PRKCB	MMP2	NARS	PRKCB	MMP2	N/A
PRKCB	MMP2	COX4I1	PRKCB	MMP2	N/A
PRKCB	MMP2	MMP9	PRKCB	MMP2	N/A
PRKCB	MMP2	RPS8	PRKCB	MMP2	N/A
PRKCB	MMP2	AIMP1	PRKCB	MMP2	N/A
PRKCB	MMP2	GAPDH	PRKCB	MMP2	N/A
PRKCB	MMP2	ACTG1	PRKCB	MMP2	N/A
PRKCB	MMP2	PRL	PRKCB	MMP2	N/A
PRKCB	MMP2	HIST2H2AA3	PRKCB	MMP2	N/A
PRKCB	MMP2	RAB5C	PRKCB	MMP2	N/A
PRKCB	MMP2	HIST1H2AC	PRKCB	MMP2	N/A
PRKCB	MMP2	HMGN2	PRKCB	MMP2	N/A
PRKCB	MMP2	PDIA3	PRKCB	MMP2	N/A
PRKCB	MMP2	TUBB6	PRKCB	MMP2	N/A
PRKCB	MMP2	IGFBP3	PRKCB	MMP2	N/A
PRKCB	MMP2	PTGES3	PRKCB	MMP2	N/A
PRKCB	MMP2	CLIC1	PRKCB	MMP2	N/A
PRKCB	MMP2	EIF3K	PRKCB	MMP2	N/A
PRKCB	MMP2	TMSB10	PRKCB	MMP2	N/A
PRKCB	MMP2	SAE1	PRKCB	MMP2	N/A
PRKCB	MMP2	ILF2	PRKCB	MMP2	N/A
PRKCB	MMP2	UBQLN4	PRKCB	MMP2	N/A
PRKCB	MMP2	TUBB4A	PRKCB	MMP2	N/A
PRKCB	MMP2	NEDD1	PRKCB	MMP2	N/A
PRKCB	MMP2	TUBA1C	PRKCB	MMP2	N/A
PRKCB	MMP2	TXN	PRKCB	MMP2	N/A
PRKCB	MMP2	SLC1A5	PRKCB	MMP2	N/A
PRKCB	MMP2	RPLP1	PRKCB	MMP2	N/A
PRKCB	MMP2	ST13	PRKCB	MMP2	N/A
PRKCB	MMP2	EBNA1BP2	PRKCB	MMP2	N/A
PRKCB	MMP2	GPI	PRKCB	MMP2	N/A
PRKCB	MMP2	APMAP	PRKCB	MMP2	N/A
PRKCB	MMP2	CHMP2B	PRKCB	MMP2	N/A
PRKCB	MMP2	TMX1	PRKCB	MMP2	N/A
PRKCB	MMP2	TPT1	PRKCB	MMP2	N/A
PRKCB	MMP2	USO1	PRKCB	MMP2	N/A
PRKCB	MMP2	VPS4A	PRKCB	MMP2	N/A
PRKCB	MMP2	VAPA	PRKCB	MMP2	N/A
PRKCB	MMP2	TLN2	PRKCB	MMP2	N/A
PRKCB	MMP2	SHMT2	PRKCB	MMP2	N/A
PRKCB	MMP2	ACAN	PRKCB	MMP2	N/A
PRKCB	MMP2	CCL7	PRKCB	MMP2	N/A
PRKCB	MMP2	COL1A2	PRKCB	MMP2	N/A
PRKCB	MMP2	SAA1;	PRKCB	MMP2	N/A
PRKCB	MMP2	COL2A1	PRKCB	MMP2	N/A
PRKCB	MMP2	EDN1	PRKCB	MMP2	N/A
PRKCB	MMP2	CTSZ	PRKCB	MMP2	N/A
PRKCB	MMP2	CXCL12	PRKCB	MMP2	N/A
PRKCB	MMP2	IL1B	PRKCB	MMP2	N/A
PRKCB	MMP2	CST3	PRKCB	MMP2	N/A
PRKCB	MMP2	DNPEP	PRKCB	MMP2	N/A
PRKCB	MMP2	NPEPPS	PRKCB	MMP2	N/A
PRKCB	MMP2	SNRPF	PRKCB	MMP2	N/A
PRKCB	MMP2	DLAT	PRKCB	MMP2	N/A
PRKCB	MMP2	BCAP31	PRKCB	MMP2	N/A
PRKCB	MMP2	TUBB1	PRKCB	MMP2	N/A
PRKCB	MMP2	TUBA1A	PRKCB	MMP2	N/A
PRKCB	MMP2	HSPA1A	PRKCB	MMP2	N/A
PRKCB	MMP2	RPS4X	PRKCB	MMP2	N/A
PRKCB	MMP2	RPS15	PRKCB	MMP2	N/A
PRKCB	MMP2	HIST1H2BH	PRKCB	MMP2	N/A
PRKCB	MMP2	EEF1A	PRKCB	MMP2	N/A
PRKCB	MMP2	HIST3H2BB	PRKCB	MMP2	N/A
PRKCB	MMP2	ACTG2	PRKCB	MMP2	N/A
PRKCB	MMP2	PRDX3	PRKCB	MMP2	N/A
PRKCB	MMP2	TUBA8	PRKCB	MMP2	N/A
PRKCB	MMP2	RPL9	PRKCB	MMP2	N/A
PRKCB	MMP2	HIST2H2BF	PRKCB	MMP2	N/A
PRKCB	MMP2	UCHL1	PRKCB	MMP2	N/A
PRKCB	MMP2	PHB2	PRKCB	MMP2	N/A
PRKCB	MMP2	TUBA3E	PRKCB	MMP2	N/A
PRKCB	MMP2	HSPA8	PRKCB	MMP2	N/A
PRKCB	MMP2	HIST1H2BN	PRKCB	MMP2	N/A
PRKCB	MMP2	SOD1	PRKCB	MMP2	N/A
PRKCB	MMP2	EEF1A1P5	PRKCB	MMP2	N/A
PRKCB	MMP2	HIST1H2BC	PRKCB	MMP2	N/A
PRKCB	MMP2	HIST1H4A	PRKCB	MMP2	N/A
PRKCB	MMP2	PGAM2	PRKCB	MMP2	N/A
PRKCB	MMP2	C1QBP	PRKCB	MMP2	N/A
PRKCB	MMP2	RPS21	PRKCB	MMP2	N/A
PRKCB	MMP2	DKFZp686A1668	PRKCB	MMP2	N/A
PRKCB	MMP2	HSP90AA2	PRKCB	MMP2	N/A
PRKCB	MMP2	UBE2L3	PRKCB	MMP2	N/A
PRKCB	MMP2	PPP2R1A	PRKCB	MMP2	N/A
PRKCB	MMP2	HIST1H2BJ	PRKCB	MMP2	N/A
PRKCB	MMP2	HNRNPUL2	PRKCB	MMP2	N/A
PRKCB	MMP2	ECHS1	PRKCB	MMP2	N/A
PRKCB	MMP2	PGAM4	PRKCB	MMP2	N/A
PRKCB	MMP2	ACTA2	PRKCB	MMP2	N/A
PRKCB	MMP2	BXDC2	PRKCB	MMP2	N/A
PRKCB	MMP2	PKM2	PRKCB	MMP2	N/A
PRKCB	MMP2	C22orf28	PRKCB	MMP2	N/A
PRKCB	MMP2	ACTB	PRKCB	MMP2	N/A
PRKCB	MMP2	HSP90AB2P	PRKCB	MMP2	N/A
PRKCB	MMP2	DKFZp781L0540	PRKCB	MMP2	N/A
PRKCB	MMP2	TUBB4B	PRKCB	MMP2	N/A
PRKCB	MMP2	EEF1G	PRKCB	MMP2	N/A
PRKCB	MMP2	TUBB2B	PRKCB	MMP2	N/A
PRKCB	MMP2	HSP90AB3P	PRKCB	MMP2	N/A
PRKCB	MMP2	HSPA6	PRKCB	MMP2	N/A
PRKCB	MMP2	ATP5B	PRKCB	MMP2	N/A
PRKCB	MMP2	EDC4	PRKCB	MMP2	N/A
PRKCB	MMP2	FLNB	PRKCB	MMP2	N/A
PRKCB	MMP2	HSPA1L	PRKCB	MMP2	N/A
PRKCB	MMP2	NCL	PRKCB	MMP2	N/A
PRKCB	MMP2	NEDD8	PRKCB	MMP2	N/A
PRKCB	MMP2	DCN	PRKCB	MMP2	N/A
PRKCB	MMP2	SPARC	PRKCB	MMP2	N/A
PRKCB	MMP2	MMP13	PRKCB	MMP2	N/A
PRKCB	MMP2	RPS4Y1	PRKCB	MMP2	N/A
PRKCB	MMP2	PSAP	PRKCB	MMP2	N/A
PRKCB	MMP2	LOC154880	PRKCB	MMP2	N/A
PRKCB	MMP2	FKBP3	PRKCB	MMP2	N/A
PRKCB	MMP2	QPRT	PRKCB	MMP2	N/A
PRKCB	MMP2	FSCN3	PRKCB	MMP2	N/A
PRKCB	MMP2	PBGD	PRKCB	MMP2	N/A
PRKCB	MMP2	ARF5	PRKCB	MMP2	N/A
PRKCB	MMP2	SF3B1	PRKCB	MMP2	N/A
PRKCB	MMP2	NUTF2	PRKCB	MMP2	N/A
PRKCB	MMP2	CCT5	PRKCB	MMP2	N/A
PRKCB	MMP2	MOGS	PRKCB	MMP2	N/A
PRKCB	MMP2	WDR61	PRKCB	MMP2	N/A
PRKCB	MMP2	NQO1	PRKCB	MMP2	N/A
PRKCB	MMP2	HIST2H2AB	PRKCB	MMP2	N/A
PRKCB	MMP2	Nbla02942	PRKCB	MMP2	N/A
PRKCB	MMP2	LTN1	PRKCB	MMP2	N/A
PRKCB	MMP2	TFG/ALK	PRKCB	MMP2	N/A
PRKCB	MMP2	PDIP46	PRKCB	MMP2	N/A
PRKCB	MMP2	GARS	PRKCB	MMP2	N/A
PRKCB	MMP2	BLVRB	PRKCB	MMP2	N/A
PRKCB	MMP2	DDT	PRKCB	MMP2	N/A
PRKCB	MMP2	COPG	PRKCB	MMP2	N/A
PRKCB	MMP2	TALDO1	PRKCB	MMP2	N/A
PRKCB	MMP2	ATXN10	PRKCB	MMP2	N/A
PRKCB	MMP2	YWHAE	PRKCB	MMP2	N/A
PRKCB	MMP2	ITGAE	PRKCB	MMP2	N/A
PRKCB	MMP2	PDIA4	PRKCB	MMP2	N/A
PRKCB	MMP2	CLIC4	PRKCB	MMP2	N/A
PRKCB	MMP2	CAPG	PRKCB	MMP2	N/A
PRKCB	MMP2	NFU1	PRKCB	MMP2	N/A
PRKCB	MMP2	TRY6	PRKCB	MMP2	N/A
PRKCB	MMP2	TKT	PRKCB	MMP2	N/A
PRKCB	MMP2	PRPF19	PRKCB	MMP2	N/A
PRKCB	MMP2	PSPH	PRKCB	MMP2	N/A
PRKCB	MMP2	MTX2	PRKCB	MMP2	N/A
PRKCB	MMP2	MYL10	PRKCB	MMP2	N/A
PRKCB	MMP2	DKFZp434G0719	PRKCB	MMP2	N/A
PRKCB	MMP2	UQCRFS1P1	PRKCB	MMP2	N/A
PRKCB	MMP2	TXNDC5	PRKCB	MMP2	N/A
PRKCB	MMP2	FAF2	PRKCB	MMP2	N/A
PRKCB	MMP2	PPAT	PRKCB	MMP2	N/A
PRKCB	MMP2	PAFAH1B2	PRKCB	MMP2	N/A
PRKCB	MMP2	FAM75A6	PRKCB	MMP2	N/A
PRKCB	MMP2	EXOSC7	PRKCB	MMP2	N/A
PRKCB	MMP2	PZP	PRKCB	MMP2	N/A
PRKCB	MMP2	SAR1A	PRKCB	MMP2	N/A
PRKCB	MMP2	AIMP2	PRKCB	MMP2	N/A
PRKCB	MMP2	DDTL	PRKCB	MMP2	N/A
PRKCB	MMP2	PLS3	PRKCB	MMP2	N/A
PRKCB	MMP2	TIGAR	PRKCB	MMP2	N/A
PRKCB	MMP2	NNMT	PRKCB	MMP2	N/A
PRKCB	MMP2	NAE1	PRKCB	MMP2	N/A
PRKCB	MMP2	MLL/CALM	PRKCB	MMP2	N/A
PRKCB	MMP2	CKAP5	PRKCB	MMP2	N/A
PRKCB	MMP2	PRPF6	PRKCB	MMP2	N/A
PRKCB	MMP2	SMU1	PRKCB	MMP2	N/A
PRKCB	MMP2	CPNE1	PRKCB	MMP2	N/A
PRKCB	MMP2	hCG_21984	PRKCB	MMP2	N/A
PRKCB	MMP2	NDUFV1	PRKCB	MMP2	N/A
PRKCB	MMP2	SETD7	PRKCB	MMP2	N/A
PRKCB	MMP2	SMAP	PRKCB	MMP2	N/A
PRKCB	MMP2	ACTBL2	PRKCB	MMP2	N/A
PRKCB	MMP2	CALU	PRKCB	MMP2	N/A
PRKCB	MMP2	LMNA	PRKCB	MMP2	N/A
PRKCB	MMP2	RBM25	PRKCB	MMP2	N/A
PRKCB	MMP2	CYP11A1	PRKCB	MMP2	N/A
PRKCB	MMP2	LETM1	PRKCB	MMP2	N/A
PRKCB	MMP2	EIF5A2	PRKCB	MMP2	N/A
PRKCB	MMP2	MYO18A	PRKCB	MMP2	N/A
PRKCB	MMP2	TYMP	PRKCB	MMP2	N/A
PRKCB	MMP2	SARS	PRKCB	MMP2	N/A
PRKCB	MMP2	HSP90AB4P	PRKCB	MMP2	N/A
PRKCB	MMP2	TNC	PRKCB	MMP2	N/A
PRKCB	MMP2	ATOX1	PRKCB	MMP2	N/A
PRKCB	MMP2	UBE2B	PRKCB	MMP2	N/A
PRKCB	MMP2	ARL6IP5	PRKCB	MMP2	N/A
PRKCB	MMP2	CPVL	PRKCB	MMP2	N/A
PRKCB	MMP2	PAM16	PRKCB	MMP2	N/A
PRKCB	MMP2	PTD004	PRKCB	MMP2	N/A
PRKCB	MMP2	HIST2H2AC	PRKCB	MMP2	N/A
PRKCB	MMP2	NUDT21	PRKCB	MMP2	N/A
PRKCB	MMP2	PRDX4	PRKCB	MMP2	N/A
PRKCB	MMP2	ISOC1	PRKCB	MMP2	N/A
PRKCB	MMP2	NACA2	PRKCB	MMP2	N/A
PRKCB	MMP2	ERRFI1	PRKCB	MMP2	N/A
PRKCB	MMP2	S100A6	PRKCB	MMP2	N/A
PRKCB	MMP2	SERPINE2	PRKCB	MMP2	N/A
PRKCB	MMP2	PPP4C	PRKCB	MMP2	N/A
PRKCB	MMP2	DKFZp686M09245	PRKCB	MMP2	N/A
PRKCB	MMP2	C4orf52	PRKCB	MMP2	N/A
PRKCB	MMP2	MUT	PRKCB	MMP2	N/A
PRKCB	MMP2	D10S102	PRKCB	MMP2	N/A
PRKCB	MMP2	FAH	PRKCB	MMP2	N/A
PRKCB	MMP2	HIST1H2BA	PRKCB	MMP2	N/A
PRKCB	MMP2	TWF2	PRKCB	MMP2	N/A
PRKCB	MMP2	NPC2	PRKCB	MMP2	N/A
PRKCB	MMP2	SEPT9	PRKCB	MMP2	N/A
PRKCB	MMP2	TRIP12	PRKCB	MMP2	N/A
PRKCB	MMP2	HNRNPCL1	PRKCB	MMP2	N/A
PRKCB	MMP2	HIST1H2AB	PRKCB	MMP2	N/A
PRKCB	MMP2	HSSG1	PRKCB	MMP2	N/A
PRKCB	MMP2	PGK2	PRKCB	MMP2	N/A
PRKCB	MMP2	PRSS1	PRKCB	MMP2	N/A
PRKCB	MMP2	PPID	PRKCB	MMP2	N/A
PRKCB	MMP2	GDI1	PRKCB	MMP2	N/A
PRKCB	MMP2	DCTPP1	PRKCB	MMP2	N/A
PRKCB	MMP2	SDHA	PRKCB	MMP2	N/A
PRKCB	MMP2	RPS17	PRKCB	MMP2	N/A
PRKCB	MMP2	DDX19A	PRKCB	MMP2	N/A
PRKCB	MMP2	SLC25A31	PRKCB	MMP2	N/A
PRKCB	MMP2	ARHGAP17	PRKCB	MMP2	N/A
PRKCB	MMP2	PFDN1	PRKCB	MMP2	N/A
PRKCB	MMP2	CSNK2A1	PRKCB	MMP2	N/A
PRKCB	MMP2	ARMC6	PRKCB	MMP2	N/A
PRKCB	MMP2	C1orf123	PRKCB	MMP2	N/A
PRKCB	MMP2	EWSR1	PRKCB	MMP2	N/A
PRKCB	MMP2	ALDOC	PRKCB	MMP2	N/A
PRKCB	MMP2	BOLA2	PRKCB	MMP2	N/A
PRKCB	MMP2	PPA1	PRKCB	MMP2	N/A
PRKCB	MMP2	CCDC101	PRKCB	MMP2	N/A
PRKCB	MMP2	WDR1	PRKCB	MMP2	N/A
PRKCB	MMP2	ACAT1	PRKCB	MMP2	N/A
PRKCB	MMP2	FLNA	PRKCB	MMP2	N/A
PRKCB	MMP2	COPS8	PRKCB	MMP2	N/A
PRKCB	MMP2	ARCN1	PRKCB	MMP2	N/A
PRKCB	MMP2	ME2	PRKCB	MMP2	N/A
PRKCB	MMP2	RPS5	PRKCB	MMP2	N/A
PRKCB	MMP2	MAP4	PRKCB	MMP2	N/A
PRKCB	MMP2	FAM129B	PRKCB	MMP2	N/A
PRKCB	MMP2	HSD17B4	PRKCB	MMP2	N/A
PRKCB	MMP2	TMEM17	PRKCB	MMP2	N/A
PRKCB	MMP2	PTRHD1	PRKCB	MMP2	N/A
PRKCB	MMP2	SEC22B	PRKCB	MMP2	N/A
PRKCB	MMP2	IPO7	PRKCB	MMP2	N/A
PRKCB	MMP2	ANXA2P2	PRKCB	MMP2	N/A
PRKCB	MMP2	GPR56	PRKCB	MMP2	N/A
PRKCB	MMP2	LOC440563	PRKCB	MMP2	N/A
PRKCB	MMP2	FBN2	PRKCB	MMP2	N/A
PRKCB	MMP2	GALK1	PRKCB	MMP2	N/A
PRKCB	MMP2	MTPN	PRKCB	MMP2	N/A
PRKCB	MMP2	SPAG9	PRKCB	MMP2	N/A
PRKCB	MMP2	MTCH2	PRKCB	MMP2	N/A
PRKCB	MMP2	RPL17	PRKCB	MMP2	N/A
PRKCB	MMP2	RFC5	PRKCB	MMP2	N/A
PRKCB	MMP2	HIST1H2AD	PRKCB	MMP2	N/A
PRKCB	MMP2	GLRX3	PRKCB	MMP2	N/A
PRKCB	MMP2	IGF2BP1	PRKCB	MMP2	N/A
PRKCB	MMP2	SNRPG	PRKCB	MMP2	N/A
PRKCB	MMP2	SNRPE	PRKCB	MMP2	N/A
PRKCB	MMP2	SPTAN1	PRKCB	MMP2	N/A
PRKCB	MMP2	HN1L	PRKCB	MMP2	N/A
PRKCB	MMP2	C17orf25	PRKCB	MMP2	N/A
PRKCB	MMP2	PRKCSH	PRKCB	MMP2	N/A
PRKCB	MMP2	DKFZp686L04275	PRKCB	MMP2	N/A
PRKCB	MMP2	AK1	PRKCB	MMP2	N/A
PRKCB	MMP2	GCS1	PRKCB	MMP2	N/A
PRKCB	MMP2	RPN1	PRKCB	MMP2	N/A
PRKCB	MMP2	DKFZp686A04192	PRKCB	MMP2	N/A
PRKCB	MMP2	TUBB8	PRKCB	MMP2	N/A
PRKCB	MMP2	HMBS	PRKCB	MMP2	N/A
PRKCB	MMP2	ABI1	PRKCB	MMP2	N/A
PRKCB	MMP2	GOT1	PRKCB	MMP2	N/A
PRKCB	MMP2	MRPL12	PRKCB	MMP2	N/A
PRKCB	MMP2	CALCB	PRKCB	MMP2	N/A
PRKCB	MMP2	ABCA4	PRKCB	MMP2	N/A
PRKCB	MMP2	SH3BGRL3	PRKCB	MMP2	N/A
PRKCB	MMP2	GLUD2	PRKCB	MMP2	N/A
PRKCB	MMP2	MCM7	PRKCB	MMP2	N/A
PRKCB	MMP2	CCT3	PRKCB	MMP2	N/A
PRKCB	MMP2	FLJ00279	PRKCB	MMP2	N/A
PRKCB	MMP2	PREB	PRKCB	MMP2	N/A
PRKCB	MMP2	LRRC59	PRKCB	MMP2	N/A
PRKCB	MMP2	TMEM38B	PRKCB	MMP2	N/A
PRKCB	MMP2	ME1	PRKCB	MMP2	N/A
PRKCB	MMP2	MEF2D/DAZAP1	PRKCB	MMP2	N/A
PRKCB	MMP2	SCRN2	PRKCB	MMP2	N/A
PRKCB	MMP2	ARL3	PRKCB	MMP2	N/A
PRKCB	MMP2	C1QC	PRKCB	MMP2	N/A
PRKCB	MMP2	HMGB3	PRKCB	MMP2	N/A
PRKCB	MMP2	PPM1F	PRKCB	MMP2	N/A
PRKCB	MMP2	DKFZp686O05147	PRKCB	MMP2	N/A
PRKCB	MMP2	FDPS	PRKCB	MMP2	N/A
PRKCB	MMP2	DHRS2	PRKCB	MMP2	N/A
PRKCB	MMP2	SRSF7	PRKCB	MMP2	N/A
PRKCB	MMP2	CCDC86	PRKCB	MMP2	N/A
PRKCB	MMP2	hCG_2009141	PRKCB	MMP2	N/A
PRKCB	MMP2	RPL35	PRKCB	MMP2	N/A
PRKCB	MMP2	DAK	PRKCB	MMP2	N/A
PRKCB	MMP2	MKKS	PRKCB	MMP2	N/A
PRKCB	MMP2	RPS27A	PRKCB	MMP2	N/A
PRKCB	MMP2	TUBA4B	PRKCB	MMP2	N/A
PRKCB	MMP2	COPB1	PRKCB	MMP2	N/A
PRKCB	MMP2	GANAB	PRKCB	MMP2	N/A
PRKCB	MMP2	DKFZp434B0914	PRKCB	MMP2	N/A
PRKCB	MMP2	UQCRFS1	PRKCB	MMP2	N/A
PRKCB	MMP2	RAB7A	PRKCB	MMP2	N/A
PRKCB	MMP2	PRPF40A	PRKCB	MMP2	N/A
PRKCB	MMP2	PSMD7	PRKCB	MMP2	N/A
PRKCB	MMP2	ra-a47	PRKCB	MMP2	N/A
PRKCB	MMP2	PPP2R1B	PRKCB	MMP2	N/A
PRKCB	MMP2	NPM1	PRKCB	MMP2	N/A
PRKCB	MMP2	FKBP1A	PRKCB	MMP2	N/A
PRKCB	MMP2	MBL2	PRKCB	MMP2	N/A
PRKCB	MMP2	BTF3L4	PRKCB	MMP2	N/A
PRKCB	MMP2	ATP6V1B2	PRKCB	MMP2	N/A
PRKCB	MMP2	GLRX	PRKCB	MMP2	N/A
PRKCB	MMP2	FN3KRP	PRKCB	MMP2	N/A
PRKCB	MMP2	PDS5A	PRKCB	MMP2	N/A
PRKCB	MMP2	VAT1	PRKCB	MMP2	N/A
PRKCB	MMP2	LRRC47	PRKCB	MMP2	N/A
PRKCB	MMP2	ARPC2	PRKCB	MMP2	N/A
PRKCB	MMP2	SLC17A6	PRKCB	MMP2	N/A
PRKCB	MMP2	TXNDC12	PRKCB	MMP2	N/A
PRKCB	MMP2	CAP1	PRKCB	MMP2	N/A
PRKCB	MMP2	CADM1	PRKCB	MMP2	N/A
PRKCB	MMP2	DDAH2	PRKCB	MMP2	N/A
PRKCB	MMP2	TMEM43	PRKCB	MMP2	N/A
PRKCB	MMP2	PICALM	PRKCB	MMP2	N/A
PRKCB	MMP2	ADH5	PRKCB	MMP2	N/A
PRKCB	MMP2	LOC392884	PRKCB	MMP2	N/A
PRKCB	MMP2	RNH1	PRKCB	MMP2	N/A
PRKCB	MMP2	ANKK1	PRKCB	MMP2	N/A
PRKCB	MMP2	NDUFAF2	PRKCB	MMP2	N/A
PRKCB	MMP2	SNRPA	PRKCB	MMP2	N/A
PRKCB	MMP2	GSS	PRKCB	MMP2	N/A
PRKCB	MMP2	GRM4	PRKCB	MMP2	N/A
PRKCB	MMP2	LGALS1	PRKCB	MMP2	N/A
PRKCB	MMP2	mer5	PRKCB	MMP2	N/A
PRKCB	MMP2	MARS	PRKCB	MMP2	N/A
PRKCB	MMP2	PSMB2	PRKCB	MMP2	N/A
PRKCB	MMP2	PSME1	PRKCB	MMP2	N/A
PRKCB	MMP2	OR5P3	PRKCB	MMP2	N/A
PRKCB	MMP2	YB-1	PRKCB	MMP2	N/A
PRKCB	MMP2	PHGDH	PRKCB	MMP2	N/A
PRKCB	MMP2	PSMF1	PRKCB	MMP2	N/A
PRKCB	MMP2	MT1X	PRKCB	MMP2	N/A
PRKCB	MMP2	ANXA6	PRKCB	MMP2	N/A
PRKCB	MMP2	HIST1H2AH	PRKCB	MMP2	N/A
PRKCB	MMP2	HIST1H2AJ	PRKCB	MMP2	N/A
PRKCB	MMP2	ST13P5	PRKCB	MMP2	N/A
PRKCB	MMP2	OR56A3	PRKCB	MMP2	N/A
PRKCB	MMP2	CDH13	PRKCB	MMP2	N/A
PRKCB	MMP2	EIF4G3	PRKCB	MMP2	N/A
PRKCB	MMP2	FAM136A	PRKCB	MMP2	N/A
PRKCB	MMP2	HNRNPA1L2	PRKCB	MMP2	N/A
PRKCB	MMP2	HIST1H2AA	PRKCB	MMP2	N/A
PRKCB	MMP2	PRAF2	PRKCB	MMP2	N/A
PRKCB	MMP2	GSPT1	PRKCB	MMP2	N/A
PRKCB	MMP2	HSP90AA5P	PRKCB	MMP2	N/A
PRKCB	MMP2	FEN1	PRKCB	MMP2	N/A
PRKCB	MMP2	OSGEP	PRKCB	MMP2	N/A
PRKCB	MMP2	ST13P4	PRKCB	MMP2	N/A
PRKCB	MMP2	RPUSD2	PRKCB	MMP2	N/A
PRKCB	MMP2	SYT14L	PRKCB	MMP2	N/A
PRKCB	MMP2	ZW10	PRKCB	MMP2	N/A
PRKCB	MMP2	SARNP	PRKCB	MMP2	N/A
PRKCB	MMP2	DLD	PRKCB	MMP2	N/A
PRKCB	MMP2	DCTN1	PRKCB	MMP2	N/A
PRKCB	MMP2	RPL3L	PRKCB	MMP2	N/A
PRKCB	MMP2	IGF2BP2	PRKCB	MMP2	N/A
PRKCB	MMP2	PFDN6	PRKCB	MMP2	N/A
PRKCB	MMP2	C11orf73	PRKCB	MMP2	N/A
PRKCB	MMP2	RECK	PRKCB	MMP2	N/A
PRKCB	MMP2	KPNB1	PRKCB	MMP2	N/A
PRKCB	MMP2	DUX4	PRKCB	MMP2	N/A
PRKCB	MMP2	HEATR1	PRKCB	MMP2	N/A
PRKCB	MMP2	ALB	PRKCB	MMP2	N/A
PRKCB	MMP2	DKFZp586B1621	PRKCB	MMP2	N/A
PRKCB	MMP2	CSPG4	PRKCB	MMP2	N/A
PRKCB	MMP2	C4orf27	PRKCB	MMP2	N/A
PRKCA	AKT1	HTRA2	PRKCA	AKT1	N/A
PRKCA	AKT1	USP8	PRKCA	AKT1	N/A
PRKCA	MMP2	ALDOA	PRKCA	MMP2	N/A
PRKCA	MMP2	TRAP1	PRKCA	MMP2	N/A
PRKCA	MMP2	YBX1	PRKCA	MMP2	N/A
PRKCA	MMP2	MAP1B	PRKCA	MMP2	N/A
PRKCA	MMP2	RPL3	PRKCA	MMP2	N/A
PRKCA	MMP2	CARHSP1	PRKCA	MMP2	N/A
PRKCA	MMP2	MAP1S	PRKCA	MMP2	N/A
PRKCA	MMP2	MATR3	PRKCA	MMP2	N/A
PRKCA	MMP2	DARS	PRKCA	MMP2	N/A
PRKCA	MMP2	YWHAZ	PRKCA	MMP2	N/A
PRKCA	MMP2	RBM12	PRKCA	MMP2	N/A
PRKCA	MMP2	LMNB1	PRKCA	MMP2	N/A
PRKCA	MMP2	PLEC	PRKCA	MMP2	N/A
PRKCA	MMP2	ALYREF	PRKCA	MMP2	N/A
PRKCA	MMP2	RPS3	PRKCA	MMP2	N/A
PRKCA	MMP2	FLNA	PRKCA	MMP2	N/A
PRKCA	MMP2	VCP	PRKCA	MMP2	N/A
PRKCA	MMP2	EIF3A	PRKCA	MMP2	N/A
PRKCA	MMP2	TMPO	PRKCA	MMP2	N/A
PRKCA	MMP2	ACLY	PRKCA	MMP2	N/A
PRKCA	MMP2	NES	PRKCA	MMP2	N/A
PRKCA	MMP2	ILF3	PRKCA	MMP2	N/A
PRKCA	MMP2	WNK1	PRKCA	MMP2	N/A
PRKCA	MMP2	CCT2	PRKCA	MMP2	N/A
PRKCA	MMP2	SRSF3	PRKCA	MMP2	N/A
PRKCA	MMP2	EIF5B	PRKCA	MMP2	N/A
PRKCA	MMP2	PDHA1	PRKCA	MMP2	N/A
PRKCA	MMP2	HIST1H2BM	PRKCA	MMP2	N/A
PRKCA	MMP2	NDRG1	PRKCA	MMP2	N/A
PRKCA	MMP2	SUB1	PRKCA	MMP2	N/A
PRKCA	MMP2	HIST1H1C	PRKCA	MMP2	N/A
PRKCA	MMP2	LGALS3	PRKCA	MMP2	N/A
PRKCA	MMP2	HIST3H2A	PRKCA	MMP2	N/A
PRKCA	MMP2	HIST1H2AG	PRKCA	MMP2	N/A
PRKCA	MMP2	SH3GL1	PRKCA	MMP2	N/A
PRKCA	MMP2	RPS25	PRKCA	MMP2	N/A
PRKCA	MMP2	CCAR1	PRKCA	MMP2	N/A
PRKCA	MMP2	MANF	PRKCA	MMP2	N/A
PRKCA	MMP2	CALR	PRKCA	MMP2	N/A
PRKCA	MMP2	GOLGB1	PRKCA	MMP2	N/A
PRKCA	MMP2	HIST2H2BE	PRKCA	MMP2	N/A
PRKCA	MMP2	DDB1	PRKCA	MMP2	N/A
PRKCA	MMP2	EIF2S3	PRKCA	MMP2	N/A
PRKCA	MMP2	H2BFS	PRKCA	MMP2	N/A
PRKCA	MMP2	ATIC	PRKCA	MMP2	N/A
PRKCA	MMP2	PSMB1	PRKCA	MMP2	N/A
PRKCA	MMP2	RIPK1	PRKCA	MMP2	N/A
PRKCA	MMP2	NUP153	PRKCA	MMP2	N/A
PRKCA	MMP2	HSP90B1	PRKCA	MMP2	N/A
PRKCA	MMP2	HNRNPH2	PRKCA	MMP2	N/A
PRKCA	MMP2	HIST1H1T	PRKCA	MMP2	N/A
PRKCA	MMP2	PSMA2	PRKCA	MMP2	N/A
PRKCA	MMP2	HNRNPA0	PRKCA	MMP2	N/A
PRKCA	MMP2	RRM2	PRKCA	MMP2	N/A
PRKCA	MMP2	PSMD12	PRKCA	MMP2	N/A
PRKCA	MMP2	DYNC1H1	PRKCA	MMP2	N/A
PRKCA	MMP2	DCTN2	PRKCA	MMP2	N/A
PRKCA	MMP2	FARSB	PRKCA	MMP2	N/A
PRKCA	MMP2	HMGCS1	PRKCA	MMP2	N/A
PRKCA	MMP2	PARK7	PRKCA	MMP2	N/A
PRKCA	MMP2	HSPA9	PRKCA	MMP2	N/A
PRKCA	MMP2	HMGB2	PRKCA	MMP2	N/A
PRKCA	MMP2	APEX1	PRKCA	MMP2	N/A
PRKCA	MMP2	CKM	PRKCA	MMP2	N/A
PRKCA	MMP2	USP10	PRKCA	MMP2	N/A
PRKCA	MMP2	RPL38	PRKCA	MMP2	N/A
PRKCA	MMP2	LONP1	PRKCA	MMP2	N/A
PRKCA	MMP2	HIST1H2BD	PRKCA	MMP2	N/A
PRKCA	MMP2	VDAC1	PRKCA	MMP2	N/A
PRKCA	MMP2	NCAPH	PRKCA	MMP2	N/A
PRKCA	MMP2	RSL1D1	PRKCA	MMP2	N/A
PRKCA	MMP2	EEF1A1	PRKCA	MMP2	N/A
PRKCA	MMP2	EPRS	PRKCA	MMP2	N/A
PRKCA	MMP2	MAP2K1	PRKCA	MMP2	N/A
PRKCA	MMP2	TGM2	PRKCA	MMP2	N/A
PRKCA	MMP2	G3BP1	PRKCA	MMP2	N/A
PRKCA	MMP2	PDLIM1	PRKCA	MMP2	N/A
PRKCA	MMP2	EIF3F	PRKCA	MMP2	N/A
PRKCA	MMP2	CHD1	PRKCA	MMP2	N/A
PRKCA	MMP2	HMGB1	PRKCA	MMP2	N/A
PRKCA	MMP2	S100A11	PRKCA	MMP2	N/A
PRKCA	MMP2	PRKAR2A	PRKCA	MMP2	N/A
PRKCA	MMP2	SAFB	PRKCA	MMP2	N/A
PRKCA	MMP2	PRC1	PRKCA	MMP2	N/A
PRKCA	MMP2	DNAJC9	PRKCA	MMP2	N/A
PRKCA	MMP2	PHB	PRKCA	MMP2	N/A
PRKCA	MMP2	RPS6KA1	PRKCA	MMP2	N/A
PRKCA	MMP2	SF3B2	PRKCA	MMP2	N/A
PRKCA	MMP2	RPS6KA3	PRKCA	MMP2	N/A
PRKCA	MMP2	BLVRA	PRKCA	MMP2	N/A
PRKCA	MMP2	MAPRE1	PRKCA	MMP2	N/A
PRKCA	MMP2	TPR	PRKCA	MMP2	N/A
PRKCA	MMP2	XRCC6	PRKCA	MMP2	N/A
PRKCA	MMP2	CFL1	PRKCA	MMP2	N/A
PRKCA	MMP2	DYNLT1	PRKCA	MMP2	N/A
PRKCA	MMP2	APP	PRKCA	MMP2	N/A
PRKCA	MMP2	UBA2	PRKCA	MMP2	N/A
PRKCA	MMP2	HDGF	PRKCA	MMP2	N/A
PRKCA	MMP2	TLN1	PRKCA	MMP2	N/A
PRKCA	MMP2	CALD1	PRKCA	MMP2	N/A
PRKCA	MMP2	TOMM70A	PRKCA	MMP2	N/A
PRKCA	MMP2	NAV2	PRKCA	MMP2	N/A
PRKCA	MMP2	RAD23A	PRKCA	MMP2	N/A
PRKCA	MMP2	PCBP2	PRKCA	MMP2	N/A
PRKCA	MMP2	PCBP1	PRKCA	MMP2	N/A
PRKCA	MMP2	USP7	PRKCA	MMP2	N/A
PRKCA	MMP2	NSUN2	PRKCA	MMP2	N/A
PRKCA	MMP2	SND1	PRKCA	MMP2	N/A
PRKCA	MMP2	SRSF11	PRKCA	MMP2	N/A
PRKCA	MMP2	PGK1	PRKCA	MMP2	N/A
PRKCA	MMP2	BAG3	PRKCA	MMP2	N/A
PRKCA	MMP2	C1QA	PRKCA	MMP2	N/A
PRKCA	MMP2	PARP1	PRKCA	MMP2	N/A
PRKCA	MMP2	MYL12A	PRKCA	MMP2	N/A
PRKCA	MMP2	HSP90AB1	PRKCA	MMP2	N/A
PRKCA	MMP2	MSN	PRKCA	MMP2	N/A
PRKCA	MMP2	RPS14	PRKCA	MMP2	N/A
PRKCA	MMP2	PGAM1	PRKCA	MMP2	N/A
PRKCA	MMP2	CTBP1	PRKCA	MMP2	N/A
PRKCA	MMP2	PFAS	PRKCA	MMP2	N/A
PRKCA	MMP2	CFL2	PRKCA	MMP2	N/A
PRKCA	MMP2	QDPR	PRKCA	MMP2	N/A
PRKCA	MMP2	GLO1	PRKCA	MMP2	N/A
PRKCA	MMP2	MYL12B	PRKCA	MMP2	N/A
PRKCA	MMP2	CCT6A	PRKCA	MMP2	N/A
PRKCA	MMP2	DDX47	PRKCA	MMP2	N/A
PRKCA	MMP2	DDX18	PRKCA	MMP2	N/A
PRKCA	MMP2	DIAPH1	PRKCA	MMP2	N/A
PRKCA	MMP2	HIST1H2BL	PRKCA	MMP2	N/A
PRKCA	MMP2	MCM6	PRKCA	MMP2	N/A
PRKCA	MMP2	PABPC3	PRKCA	MMP2	N/A
PRKCA	MMP2	VARS	PRKCA	MMP2	N/A
PRKCA	MMP2	UGGT1	PRKCA	MMP2	N/A
PRKCA	MMP2	ITPA	PRKCA	MMP2	N/A
PRKCA	MMP2	GDI2	PRKCA	MMP2	N/A
PRKCA	MMP2	HINT1	PRKCA	MMP2	N/A
PRKCA	MMP2	PPP1CB	PRKCA	MMP2	N/A
PRKCA	MMP2	ANXA3	PRKCA	MMP2	N/A
PRKCA	MMP2	XPO7	PRKCA	MMP2	N/A
PRKCA	MMP2	CS	PRKCA	MMP2	N/A
PRKCA	MMP2	MIF	PRKCA	MMP2	N/A
PRKCA	MMP2	CAPNS1	PRKCA	MMP2	N/A
PRKCA	MMP2	CDC5L	PRKCA	MMP2	N/A
PRKCA	MMP2	HADHA	PRKCA	MMP2	N/A
PRKCA	MMP2	SART1	PRKCA	MMP2	N/A
PRKCA	MMP2	STIP1	PRKCA	MMP2	N/A
PRKCA	MMP2	HSPE1	PRKCA	MMP2	N/A
PRKCA	MMP2	SUPT16H	PRKCA	MMP2	N/A
PRKCA	MMP2	PHPT1	PRKCA	MMP2	N/A
PRKCA	MMP2	CORO7	PRKCA	MMP2	N/A
PRKCA	MMP2	RPL23	PRKCA	MMP2	N/A
PRKCA	MMP2	RAN	PRKCA	MMP2	N/A
PRKCA	MMP2	CUL5	PRKCA	MMP2	N/A
PRKCA	MMP2	HADHB	PRKCA	MMP2	N/A
PRKCA	MMP2	CIRBP	PRKCA	MMP2	N/A
PRKCA	MMP2	MDH1	PRKCA	MMP2	N/A
PRKCA	MMP2	MPST	PRKCA	MMP2	N/A
PRKCA	MMP2	A2M	PRKCA	MMP2	N/A
PRKCA	MMP2	SEC24C	PRKCA	MMP2	N/A
PRKCA	MMP2	CCT7	PRKCA	MMP2	N/A
PRKCA	MMP2	ZNF259	PRKCA	MMP2	N/A
PRKCA	MMP2	TUBA4A	PRKCA	MMP2	N/A
PRKCA	MMP2	RPS11	PRKCA	MMP2	N/A
PRKCA	MMP2	LDHB	PRKCA	MMP2	N/A
PRKCA	MMP2	ANP32E	PRKCA	MMP2	N/A
PRKCA	MMP2	UROD	PRKCA	MMP2	N/A
PRKCA	MMP2	PURA	PRKCA	MMP2	N/A
PRKCA	MMP2	GOT2	PRKCA	MMP2	N/A
PRKCA	MMP2	RCN2	PRKCA	MMP2	N/A
PRKCA	MMP2	EEF1A2	PRKCA	MMP2	N/A
PRKCA	MMP2	CAST	PRKCA	MMP2	N/A
PRKCA	MMP2	KIF5B	PRKCA	MMP2	N/A
PRKCA	MMP2	ACTR2	PRKCA	MMP2	N/A
PRKCA	MMP2	EIF3I	PRKCA	MMP2	N/A
PRKCA	MMP2	PSMD11	PRKCA	MMP2	N/A
PRKCA	MMP2	CCT4	PRKCA	MMP2	N/A
PRKCA	MMP2	CCT8	PRKCA	MMP2	N/A
PRKCA	MMP2	ENO2	PRKCA	MMP2	N/A
PRKCA	MMP2	HNRNPF	PRKCA	MMP2	N/A
PRKCA	MMP2	EFTUD2	PRKCA	MMP2	N/A
PRKCA	MMP2	DLG3	PRKCA	MMP2	N/A
PRKCA	MMP2	LEPREL4	PRKCA	MMP2	N/A
PRKCA	MMP2	PDCD6IP	PRKCA	MMP2	N/A
PRKCA	MMP2	SLC25A6	PRKCA	MMP2	N/A
PRKCA	MMP2	SLC25A4	PRKCA	MMP2	N/A
PRKCA	MMP2	HSPA4	PRKCA	MMP2	N/A
PRKCA	MMP2	NDUFAB1	PRKCA	MMP2	N/A
PRKCA	MMP2	ASNS	PRKCA	MMP2	N/A
PRKCA	MMP2	HNRNPR	PRKCA	MMP2	N/A
PRKCA	MMP2	AHCY	PRKCA	MMP2	N/A
PRKCA	MMP2	DDX39A	PRKCA	MMP2	N/A
PRKCA	MMP2	PGD	PRKCA	MMP2	N/A
PRKCA	MMP2	VTA1	PRKCA	MMP2	N/A
PRKCA	MMP2	NNT	PRKCA	MMP2	N/A
PRKCA	MMP2	PIN1	PRKCA	MMP2	N/A
PRKCA	MMP2	TFG	PRKCA	MMP2	N/A
PRKCA	MMP2	ESD	PRKCA	MMP2	N/A
PRKCA	MMP2	CNDP2	PRKCA	MMP2	N/A
PRKCA	MMP2	SLC25A5	PRKCA	MMP2	N/A
PRKCA	MMP2	NAP1L1	PRKCA	MMP2	N/A
PRKCA	MMP2	TAGLN2	PRKCA	MMP2	N/A
PRKCA	MMP2	SSBP1	PRKCA	MMP2	N/A
PRKCA	MMP2	HNRNPL	PRKCA	MMP2	N/A
PRKCA	MMP2	ACADSB	PRKCA	MMP2	N/A
PRKCA	MMP2	SCAMP1	PRKCA	MMP2	N/A
PRKCA	MMP2	ACTA1	PRKCA	MMP2	N/A
PRKCA	MMP2	EEF1B2	PRKCA	MMP2	N/A
PRKCA	MMP2	LSM2	PRKCA	MMP2	N/A
PRKCA	MMP2	H2AFV	PRKCA	MMP2	N/A
PRKCA	MMP2	SF3A1	PRKCA	MMP2	N/A
PRKCA	MMP2	KISS1	PRKCA	MMP2	N/A
PRKCA	MMP2	PSMC1	PRKCA	MMP2	N/A
PRKCA	MMP2	PPP5C	PRKCA	MMP2	N/A
PRKCA	MMP2	PSMC3	PRKCA	MMP2	N/A
PRKCA	MMP2	TCP1	PRKCA	MMP2	N/A
PRKCA	MMP2	DHX15	PRKCA	MMP2	N/A
PRKCA	MMP2	EIF3C	PRKCA	MMP2	N/A
PRKCA	MMP2	ACTN4	PRKCA	MMP2	N/A
PRKCA	MMP2	RPL7A	PRKCA	MMP2	N/A
PRKCA	MMP2	IPO5	PRKCA	MMP2	N/A
PRKCA	MMP2	AKR1B1	PRKCA	MMP2	N/A
PRKCA	MMP2	PSMB7	PRKCA	MMP2	N/A
PRKCA	MMP2	CNN2	PRKCA	MMP2	N/A
PRKCA	MMP2	TARS	PRKCA	MMP2	N/A
PRKCA	MMP2	SMC3	PRKCA	MMP2	N/A
PRKCA	MMP2	ECI2	PRKCA	MMP2	N/A
PRKCA	MMP2	RPL5	PRKCA	MMP2	N/A
PRKCA	MMP2	PRPF8	PRKCA	MMP2	N/A
PRKCA	MMP2	ERCC5	PRKCA	MMP2	N/A
PRKCA	MMP2	IDH1	PRKCA	MMP2	N/A
PRKCA	MMP2	LCP1	PRKCA	MMP2	N/A
PRKCA	MMP2	DBI	PRKCA	MMP2	N/A
PRKCA	MMP2	GMPS	PRKCA	MMP2	N/A
PRKCA	MMP2	KATNB1	PRKCA	MMP2	N/A
PRKCA	MMP2	WARS	PRKCA	MMP2	N/A
PRKCA	MMP2	FKBP4	PRKCA	MMP2	N/A
PRKCA	MMP2	COPA	PRKCA	MMP2	N/A
PRKCA	MMP2	ADSS	PRKCA	MMP2	N/A
PRKCA	MMP2	AARS	PRKCA	MMP2	N/A
PRKCA	MMP2	EIF4A1	PRKCA	MMP2	N/A
PRKCA	MMP2	PYGL	PRKCA	MMP2	N/A
PRKCA	MMP2	DCXR	PRKCA	MMP2	N/A
PRKCA	MMP2	BIRC6	PRKCA	MMP2	N/A
PRKCA	MMP2	PFN1	PRKCA	MMP2	N/A
PRKCA	MMP2	COX5A	PRKCA	MMP2	N/A
PRKCA	MMP2	ASS1	PRKCA	MMP2	N/A
PRKCA	MMP2	SORD	PRKCA	MMP2	N/A
PRKCA	MMP2	RAB1B	PRKCA	MMP2	N/A
PRKCA	MMP2	HDGFRP3	PRKCA	MMP2	N/A
PRKCA	MMP2	GLUD1	PRKCA	MMP2	N/A
PRKCA	MMP2	PFDN5	PRKCA	MMP2	N/A
PRKCA	MMP2	WDR33	PRKCA	MMP2	N/A
PRKCA	MMP2	MVP	PRKCA	MMP2	N/A
PRKCA	MMP2	HSPD1	PRKCA	MMP2	N/A
PRKCA	MMP2	PGM2	PRKCA	MMP2	N/A
PRKCA	MMP2	CDC37	PRKCA	MMP2	N/A
PRKCA	MMP2	PTPN23	PRKCA	MMP2	N/A
PRKCA	MMP2	PSMB4	PRKCA	MMP2	N/A
PRKCA	MMP2	WBP11	PRKCA	MMP2	N/A
PRKCA	MMP2	NUP205	PRKCA	MMP2	N/A
PRKCA	MMP2	COPS3	PRKCA	MMP2	N/A
PRKCA	MMP2	FASN	PRKCA	MMP2	N/A
PRKCA	MMP2	ACAT2	PRKCA	MMP2	N/A
PRKCA	MMP2	RPL4	PRKCA	MMP2	N/A
PRKCA	MMP2	ENO3	PRKCA	MMP2	N/A
PRKCA	MMP2	SKIV2L	PRKCA	MMP2	N/A
PRKCA	MMP2	XRCC1	PRKCA	MMP2	N/A
PRKCA	MMP2	RPL13	PRKCA	MMP2	N/A
PRKCA	MMP2	U2AF2	PRKCA	MMP2	N/A
PRKCA	MMP2	ETFA	PRKCA	MMP2	N/A
PRKCA	MMP2	PRKAR2B	PRKCA	MMP2	N/A
PRKCA	MMP2	XPO1	PRKCA	MMP2	N/A
PRKCA	MMP2	ALDH7A1	PRKCA	MMP2	N/A
PRKCA	MMP2	MVD	PRKCA	MMP2	N/A
PRKCA	MMP2	HIST1H1E	PRKCA	MMP2	N/A
PRKCA	MMP2	HIST1H1D	PRKCA	MMP2	N/A
PRKCA	MMP2	MAPK3	PRKCA	MMP2	N/A
PRKCA	MMP2	MAPK3	MMP2	MAPK3	N/A
PRKCA	MMP2	CBR1	PRKCA	MMP2	N/A
PRKCA	MMP2	EPHB1	PRKCA	MMP2	N/A
PRKCA	MMP2	ARF1	PRKCA	MMP2	N/A
PRKCA	MMP2	SULT1C4	PRKCA	MMP2	N/A
PRKCA	MMP2	PSMD3	PRKCA	MMP2	N/A
PRKCA	MMP2	MCM3	PRKCA	MMP2	N/A
PRKCA	MMP2	HIST1H2BK	PRKCA	MMP2	N/A
PRKCA	MMP2	ATP6V1A	PRKCA	MMP2	N/A
PRKCA	MMP2	HSPA4L	PRKCA	MMP2	N/A
PRKCA	MMP2	FARSA	PRKCA	MMP2	N/A
PRKCA	MMP2	MDH2	PRKCA	MMP2	N/A
PRKCA	MMP2	YARS	PRKCA	MMP2	N/A
PRKCA	MMP2	ACTR1A	PRKCA	MMP2	N/A
PRKCA	MMP2	COPE	PRKCA	MMP2	N/A
PRKCA	MMP2	ARF3	PRKCA	MMP2	N/A
PRKCA	MMP2	TARDBP	PRKCA	MMP2	N/A
PRKCA	MMP2	UQCRC2	PRKCA	MMP2	N/A
PRKCA	MMP2	ARF4	PRKCA	MMP2	N/A
PRKCA	MMP2	MTHFD1	PRKCA	MMP2	N/A
PRKCA	MMP2	EIF4A3	PRKCA	MMP2	N/A
PRKCA	MMP2	BRIX1	PRKCA	MMP2	N/A
PRKCA	MMP2	PGPEP1	PRKCA	MMP2	N/A
PRKCA	MMP2	PRPSAP2	PRKCA	MMP2	N/A
PRKCA	MMP2	LARS	PRKCA	MMP2	N/A
PRKCA	MMP2	STRAP	PRKCA	MMP2	N/A
PRKCA	MMP2	CKB	PRKCA	MMP2	N/A
PRKCA	MMP2	CRYZ	PRKCA	MMP2	N/A
PRKCA	MMP2	TUBB	PRKCA	MMP2	N/A
PRKCA	MMP2	ACTR1B	PRKCA	MMP2	N/A
PRKCA	MMP2	COPS5	PRKCA	MMP2	N/A
PRKCA	MMP2	CAD	PRKCA	MMP2	N/A
PRKCA	MMP2	MBP	PRKCA	MMP2	N/A
PRKCA	MMP2	GORASP2	PRKCA	MMP2	N/A
PRKCA	MMP2	RPLP2	PRKCA	MMP2	N/A
PRKCA	MMP2	TUBB2A	PRKCA	MMP2	N/A
PRKCA	MMP2	TUBB3	PRKCA	MMP2	N/A
PRKCA	MMP2	ABCE1	PRKCA	MMP2	N/A
PRKCA	MMP2	SEPT2	PRKCA	MMP2	N/A
PRKCA	MMP2	H2AFZ	PRKCA	MMP2	N/A
PRKCA	MMP2	RPLP0	PRKCA	MMP2	N/A
PRKCA	MMP2	HAPLN1	PRKCA	MMP2	N/A
PRKCA	MMP2	UBQLN2	PRKCA	MMP2	N/A
PRKCA	MMP2	CTGF	PRKCA	MMP2	N/A
PRKCA	MMP2	HDLBP	PRKCA	MMP2	N/A
PRKCA	MMP2	NUDCD3	PRKCA	MMP2	N/A
PRKCA	MMP2	C1QB	PRKCA	MMP2	N/A
PRKCA	MMP2	NDUFA10	PRKCA	MMP2	N/A
PRKCA	MMP2	GNPNAT1	PRKCA	MMP2	N/A
PRKCA	MMP2	NACA	PRKCA	MMP2	N/A
PRKCA	MMP2	COL3A1	PRKCA	MMP2	N/A
PRKCA	MMP2	PAICS	PRKCA	MMP2	N/A
PRKCA	MMP2	HSPA5	PRKCA	MMP2	N/A
PRKCA	MMP2	PRDX6	PRKCA	MMP2	N/A
PRKCA	MMP2	ACTC1	PRKCA	MMP2	N/A
PRKCA	MMP2	ABHD10	PRKCA	MMP2	N/A
PRKCA	MMP2	APRT	PRKCA	MMP2	N/A
PRKCA	MMP2	PSMB3	PRKCA	MMP2	N/A
PRKCA	MMP2	RPL27A	PRKCA	MMP2	N/A
PRKCA	MMP2	ATP5A1	PRKCA	MMP2	N/A
PRKCA	MMP2	PRDX1	PRKCA	MMP2	N/A
PRKCA	MMP2	RPL8	PRKCA	MMP2	N/A
PRKCA	MMP2	PGRMC1	PRKCA	MMP2	N/A
PRKCA	MMP2	PRDX2	PRKCA	MMP2	N/A
PRKCA	MMP2	SNRPN	PRKCA	MMP2	N/A
PRKCA	MMP2	MCM5	PRKCA	MMP2	N/A
PRKCA	MMP2	HARS	PRKCA	MMP2	N/A
PRKCA	MMP2	RAB14	PRKCA	MMP2	N/A
PRKCA	MMP2	YWHAQ	PRKCA	MMP2	N/A
PRKCA	MMP2	DDX21	PRKCA	MMP2	N/A
PRKCA	MMP2	TCOF1	PRKCA	MMP2	N/A
PRKCA	MMP2	HSPA2	PRKCA	MMP2	N/A
PRKCA	MMP2	TUBA1B	PRKCA	MMP2	N/A
PRKCA	MMP2	VCAN	PRKCA	MMP2	N/A
PRKCA	MMP2	CTSB	PRKCA	MMP2	N/A
PRKCA	MMP2	DYNC1I2	PRKCA	MMP2	N/A
PRKCA	MMP2	SSB	PRKCA	MMP2	N/A
PRKCA	MMP2	PSMA4	PRKCA	MMP2	N/A
PRKCA	MMP2	PSMA5	PRKCA	MMP2	N/A
PRKCA	MMP2	PSMB5	PRKCA	MMP2	N/A
PRKCA	MMP2	PGM3	PRKCA	MMP2	N/A
PRKCA	MMP2	BAG2	PRKCA	MMP2	N/A
PRKCA	MMP2	HIST1H2BO	PRKCA	MMP2	N/A
PRKCA	MMP2	UBE2A	PRKCA	MMP2	N/A
PRKCA	MMP2	PER1	PRKCA	MMP2	N/A
PRKCA	MMP2	BASP1	PRKCA	MMP2	N/A
PRKCA	MMP2	MACF1	PRKCA	MMP2	N/A
PRKCA	MMP2	PPM1G	PRKCA	MMP2	N/A
PRKCA	MMP2	PSMD2	PRKCA	MMP2	N/A
PRKCA	MMP2	LIG1	PRKCA	MMP2	N/A
PRKCA	MMP2	TBCE	PRKCA	MMP2	N/A
PRKCA	MMP2	TPD52	PRKCA	MMP2	N/A
PRKCA	MMP2	EIF3H	PRKCA	MMP2	N/A
PRKCA	MMP2	SRP72	PRKCA	MMP2	N/A
PRKCA	MMP2	EIF3G	PRKCA	MMP2	N/A
PRKCA	MMP2	COL1A1	PRKCA	MMP2	N/A
PRKCA	MMP2	DEK	PRKCA	MMP2	N/A
PRKCA	MMP2	NOC3L	PRKCA	MMP2	N/A
PRKCA	MMP2	STRN4	PRKCA	MMP2	N/A
PRKCA	MMP2	RAD23B	PRKCA	MMP2	N/A
PRKCA	MMP2	BAP18	PRKCA	MMP2	N/A
PRKCA	MMP2	HIST1H1B	PRKCA	MMP2	N/A
PRKCA	MMP2	PDCD10	PRKCA	MMP2	N/A
PRKCA	MMP2	EIF1	PRKCA	MMP2	N/A
PRKCA	MMP2	CPNE3	PRKCA	MMP2	N/A
PRKCA	MMP2	P4HB	PRKCA	MMP2	N/A
PRKCA	MMP2	IMMT	PRKCA	MMP2	N/A
PRKCA	MMP2	NARS	PRKCA	MMP2	N/A
PRKCA	MMP2	COX4I1	PRKCA	MMP2	N/A
PRKCA	MMP2	MMP9	PRKCA	MMP2	N/A
PRKCA	MMP2	RPS8	PRKCA	MMP2	N/A
PRKCA	MMP2	AIMP1	PRKCA	MMP2	N/A
PRKCA	MMP2	GAPDH	PRKCA	MMP2	N/A
PRKCA	MMP2	ACTG1	PRKCA	MMP2	N/A
PRKCA	MMP2	PRL	PRKCA	MMP2	N/A
PRKCA	MMP2	HIST2H2AA3	PRKCA	MMP2	N/A
PRKCA	MMP2	RAB5C	PRKCA	MMP2	N/A
PRKCA	MMP2	HIST1H2AC	PRKCA	MMP2	N/A
PRKCA	MMP2	PDIA3	PRKCA	MMP2	N/A
PRKCA	MMP2	TUBB6	PRKCA	MMP2	N/A
PRKCA	MMP2	IGFBP3	PRKCA	MMP2	N/A
PRKCA	MMP2	PTGES3	PRKCA	MMP2	N/A
PRKCA	MMP2	CLIC1	PRKCA	MMP2	N/A
PRKCA	MMP2	EIF3K	PRKCA	MMP2	N/A
PRKCA	MMP2	TMSB10	PRKCA	MMP2	N/A
PRKCA	MMP2	SAE1	PRKCA	MMP2	N/A
PRKCA	MMP2	ILF2	PRKCA	MMP2	N/A
PRKCA	MMP2	UBQLN4	PRKCA	MMP2	N/A
PRKCA	MMP2	TUBB4A	PRKCA	MMP2	N/A
PRKCA	MMP2	NEDD1	PRKCA	MMP2	N/A
PRKCA	MMP2	SLC1A5	PRKCA	MMP2	N/A
PRKCA	MMP2	RPLP1	PRKCA	MMP2	N/A
PRKCA	MMP2	ST13	PRKCA	MMP2	N/A
PRKCA	MMP2	EBNA1BP2	PRKCA	MMP2	N/A
PRKCA	MMP2	GPI	PRKCA	MMP2	N/A
PRKCA	MMP2	APMAP	PRKCA	MMP2	N/A
PRKCA	MMP2	CHMP2B	PRKCA	MMP2	N/A
PRKCA	MMP2	TMX1	PRKCA	MMP2	N/A
PRKCA	MMP2	TPT1	PRKCA	MMP2	N/A
PRKCA	MMP2	USO1	PRKCA	MMP2	N/A
PRKCA	MMP2	VPS4A	PRKCA	MMP2	N/A
PRKCA	MMP2	VAPA	PRKCA	MMP2	N/A
PRKCA	MMP2	TLN2	PRKCA	MMP2	N/A
PRKCA	MMP2	SHMT2	PRKCA	MMP2	N/A
PRKCA	MMP2	ACAN	PRKCA	MMP2	N/A
PRKCA	MMP2	CCL7	PRKCA	MMP2	N/A
PRKCA	MMP2	COL1A2	PRKCA	MMP2	N/A
PRKCA	MMP2	SAA1;	PRKCA	MMP2	N/A
PRKCA	MMP2	COL2A1	PRKCA	MMP2	N/A
PRKCA	MMP2	EDN1	PRKCA	MMP2	N/A
PRKCA	MMP2	CTSZ	PRKCA	MMP2	N/A
PRKCA	MMP2	CXCL12	PRKCA	MMP2	N/A
PRKCA	MMP2	IL1B	PRKCA	MMP2	N/A
PRKCA	MMP2	CST3	PRKCA	MMP2	N/A
PRKCA	MMP2	DNPEP	PRKCA	MMP2	N/A
PRKCA	MMP2	NPEPPS	PRKCA	MMP2	N/A
PRKCA	MMP2	SNRPF	PRKCA	MMP2	N/A
PRKCA	MMP2	DLAT	PRKCA	MMP2	N/A
PRKCA	MMP2	BCAP31	PRKCA	MMP2	N/A
PRKCA	MMP2	TUBB1	PRKCA	MMP2	N/A
PRKCA	MMP2	TUBA1A	PRKCA	MMP2	N/A
PRKCA	MMP2	HSPA1A	PRKCA	MMP2	N/A
PRKCA	MMP2	RPS4X	PRKCA	MMP2	N/A
PRKCA	MMP2	RPS15	PRKCA	MMP2	N/A
PRKCA	MMP2	HIST1H2BH	PRKCA	MMP2	N/A
PRKCA	MMP2	EEF1A	PRKCA	MMP2	N/A
PRKCA	MMP2	HIST3H2BB	PRKCA	MMP2	N/A
PRKCA	MMP2	ACTG2	PRKCA	MMP2	N/A
PRKCA	MMP2	PRDX3	PRKCA	MMP2	N/A
PRKCA	MMP2	TUBA8	PRKCA	MMP2	N/A
PRKCA	MMP2	RPL9	PRKCA	MMP2	N/A
PRKCA	MMP2	HIST2H2BF	PRKCA	MMP2	N/A
PRKCA	MMP2	UCHL1	PRKCA	MMP2	N/A
PRKCA	MMP2	PHB2	PRKCA	MMP2	N/A
PRKCA	MMP2	TUBA3E	PRKCA	MMP2	N/A
PRKCA	MMP2	HSPA8	PRKCA	MMP2	N/A
PRKCA	MMP2	HIST1H2BN	PRKCA	MMP2	N/A
PRKCA	MMP2	SOD1	PRKCA	MMP2	N/A
PRKCA	MMP2	EEF1A1P5	PRKCA	MMP2	N/A
PRKCA	MMP2	HIST1H2BC	PRKCA	MMP2	N/A
PRKCA	MMP2	HIST1H4A	PRKCA	MMP2	N/A
PRKCA	MMP2	PGAM2	PRKCA	MMP2	N/A
PRKCA	MMP2	C1QBP	PRKCA	MMP2	N/A
PRKCA	MMP2	RPS21	PRKCA	MMP2	N/A
PRKCA	MMP2	DKFZp686A1668	PRKCA	MMP2	N/A
PRKCA	MMP2	HSP90AA2	PRKCA	MMP2	N/A
PRKCA	MMP2	UBE2L3	PRKCA	MMP2	N/A
PRKCA	MMP2	PPP2R1A	PRKCA	MMP2	N/A
PRKCA	MMP2	HIST1H2BJ	PRKCA	MMP2	N/A
PRKCA	MMP2	HNRNPUL2	PRKCA	MMP2	N/A
PRKCA	MMP2	ECHS1	PRKCA	MMP2	N/A
PRKCA	MMP2	PGAM4	PRKCA	MMP2	N/A
PRKCA	MMP2	ACTA2	PRKCA	MMP2	N/A
PRKCA	MMP2	BXDC2	PRKCA	MMP2	N/A
PRKCA	MMP2	PKM2	PRKCA	MMP2	N/A
PRKCA	MMP2	C22orf28	PRKCA	MMP2	N/A
PRKCA	MMP2	ACTB	PRKCA	MMP2	N/A
PRKCA	MMP2	HSP90AB2P	PRKCA	MMP2	N/A
PRKCA	MMP2	DKFZp781L0540	PRKCA	MMP2	N/A
PRKCA	MMP2	TUBB4B	PRKCA	MMP2	N/A
PRKCA	MMP2	EEF1G	PRKCA	MMP2	N/A
PRKCA	MMP2	TUBB2B	PRKCA	MMP2	N/A
PRKCA	MMP2	HSP90AB3P	PRKCA	MMP2	N/A
PRKCA	MMP2	HSPA6	PRKCA	MMP2	N/A
PRKCA	MMP2	ATP5B	PRKCA	MMP2	N/A
PRKCA	MMP2	EDC4	PRKCA	MMP2	N/A
PRKCA	MMP2	FLNB	PRKCA	MMP2	N/A
PRKCA	MMP2	HSPA1L	PRKCA	MMP2	N/A
PRKCA	MMP2	NCL	PRKCA	MMP2	N/A
PRKCA	MMP2	NEDD8	PRKCA	MMP2	N/A
PRKCA	MMP2	DCN	PRKCA	MMP2	N/A
PRKCA	MMP2	SPARC	PRKCA	MMP2	N/A
PRKCA	MMP2	MMP13	PRKCA	MMP2	N/A
PRKCA	MMP2	RPS4Y1	PRKCA	MMP2	N/A
PRKCA	MMP2	PSAP	PRKCA	MMP2	N/A
PRKCA	MMP2	LOC154880	PRKCA	MMP2	N/A
PRKCA	MMP2	FKBP3	PRKCA	MMP2	N/A
PRKCA	MMP2	QPRT	PRKCA	MMP2	N/A
PRKCA	MMP2	FSCN3	PRKCA	MMP2	N/A
PRKCA	MMP2	PBGD	PRKCA	MMP2	N/A
PRKCA	MMP2	ARF5	PRKCA	MMP2	N/A
PRKCA	MMP2	SF3B1	PRKCA	MMP2	N/A
PRKCA	MMP2	NUTF2	PRKCA	MMP2	N/A
PRKCA	MMP2	CCT5	PRKCA	MMP2	N/A
PRKCA	MMP2	MOGS	PRKCA	MMP2	N/A
PRKCA	MMP2	WDR61	PRKCA	MMP2	N/A
PRKCA	MMP2	NQO1	PRKCA	MMP2	N/A
PRKCA	MMP2	HIST2H2AB	PRKCA	MMP2	N/A
PRKCA	MMP2	Nbla02942	PRKCA	MMP2	N/A
PRKCA	MMP2	LTN1	PRKCA	MMP2	N/A
PRKCA	MMP2	TFG/ALK	PRKCA	MMP2	N/A
PRKCA	MMP2	PDIP46	PRKCA	MMP2	N/A
PRKCA	MMP2	GARS	PRKCA	MMP2	N/A
PRKCA	MMP2	BLVRB	PRKCA	MMP2	N/A
PRKCA	MMP2	DDT	PRKCA	MMP2	N/A
PRKCA	MMP2	COPG	PRKCA	MMP2	N/A
PRKCA	MMP2	TALDO1	PRKCA	MMP2	N/A
PRKCA	MMP2	ATXN10	PRKCA	MMP2	N/A
PRKCA	MMP2	YWHAE	PRKCA	MMP2	N/A
PRKCA	MMP2	ITGAE	PRKCA	MMP2	N/A
PRKCA	MMP2	PDIA4	PRKCA	MMP2	N/A
PRKCA	MMP2	CLIC4	PRKCA	MMP2	N/A
PRKCA	MMP2	CAPG	PRKCA	MMP2	N/A
PRKCA	MMP2	NFU1	PRKCA	MMP2	N/A
PRKCA	MMP2	TRY6	PRKCA	MMP2	N/A
PRKCA	MMP2	TKT	PRKCA	MMP2	N/A
PRKCA	MMP2	PRPF19	PRKCA	MMP2	N/A
PRKCA	MMP2	PSPH	PRKCA	MMP2	N/A
PRKCA	MMP2	MTX2	PRKCA	MMP2	N/A
PRKCA	MMP2	MYL10	PRKCA	MMP2	N/A
PRKCA	MMP2	DKFZp434G0719	PRKCA	MMP2	N/A
PRKCA	MMP2	UQCRFS1P1	PRKCA	MMP2	N/A
PRKCA	MMP2	TXNDC5	PRKCA	MMP2	N/A
PRKCA	MMP2	FAF2	PRKCA	MMP2	N/A
PRKCA	MMP2	PPAT	PRKCA	MMP2	N/A
PRKCA	MMP2	PAFAH1B2	PRKCA	MMP2	N/A
PRKCA	MMP2	FAM75A6	PRKCA	MMP2	N/A
PRKCA	MMP2	EXOSC7	PRKCA	MMP2	N/A
PRKCA	MMP2	PZP	PRKCA	MMP2	N/A
PRKCA	MMP2	SAR1A	PRKCA	MMP2	N/A
PRKCA	MMP2	AIMP2	PRKCA	MMP2	N/A
PRKCA	MMP2	DDTL	PRKCA	MMP2	N/A
PRKCA	MMP2	PLS3	PRKCA	MMP2	N/A
PRKCA	MMP2	TIGAR	PRKCA	MMP2	N/A
PRKCA	MMP2	NNMT	PRKCA	MMP2	N/A
PRKCA	MMP2	NAE1	PRKCA	MMP2	N/A
PRKCA	MMP2	MLL/CALM	PRKCA	MMP2	N/A
PRKCA	MMP2	CKAP5	PRKCA	MMP2	N/A
PRKCA	MMP2	PRPF6	PRKCA	MMP2	N/A
PRKCA	MMP2	SMU1	PRKCA	MMP2	N/A
PRKCA	MMP2	CPNE1	PRKCA	MMP2	N/A
PRKCA	MMP2	hCG_21984	PRKCA	MMP2	N/A
PRKCA	MMP2	NDUFV1	PRKCA	MMP2	N/A
PRKCA	MMP2	SETD7	PRKCA	MMP2	N/A
PRKCA	MMP2	SMAP	PRKCA	MMP2	N/A
PRKCA	MMP2	ACTBL2	PRKCA	MMP2	N/A
PRKCA	MMP2	CALU	PRKCA	MMP2	N/A
PRKCA	MMP2	LMNA	PRKCA	MMP2	N/A
PRKCA	MMP2	RBM25	PRKCA	MMP2	N/A
PRKCA	MMP2	CYP11A1	PRKCA	MMP2	N/A
PRKCA	MMP2	LETM1	PRKCA	MMP2	N/A
PRKCA	MMP2	EIF5A2	PRKCA	MMP2	N/A
PRKCA	MMP2	MYO18A	PRKCA	MMP2	N/A
PRKCA	MMP2	TYMP	PRKCA	MMP2	N/A
PRKCA	MMP2	SARS	PRKCA	MMP2	N/A
PRKCA	MMP2	HSP90AB4P	PRKCA	MMP2	N/A
PRKCA	MMP2	TNC	PRKCA	MMP2	N/A
PRKCA	MMP2	ATOX1	PRKCA	MMP2	N/A
PRKCA	MMP2	UBE2B	PRKCA	MMP2	N/A
PRKCA	MMP2	ARL6IP5	PRKCA	MMP2	N/A
PRKCA	MMP2	CPVL	PRKCA	MMP2	N/A
PRKCA	MMP2	PAM16	PRKCA	MMP2	N/A
PRKCA	MMP2	PTD004	PRKCA	MMP2	N/A
PRKCA	MMP2	HIST2H2AC	PRKCA	MMP2	N/A
PRKCA	MMP2	NUDT21	PRKCA	MMP2	N/A
PRKCA	MMP2	PRDX4	PRKCA	MMP2	N/A
PRKCA	MMP2	ISOC1	PRKCA	MMP2	N/A
PRKCA	MMP2	NACA2	PRKCA	MMP2	N/A
PRKCA	MMP2	ERRFI1	PRKCA	MMP2	N/A
PRKCA	MMP2	S100A6	PRKCA	MMP2	N/A
PRKCA	MMP2	SERPINE2	PRKCA	MMP2	N/A
PRKCA	MMP2	PPP4C	PRKCA	MMP2	N/A
PRKCA	MMP2	DKFZp686M09245	PRKCA	MMP2	N/A
PRKCA	MMP2	C4orf52	PRKCA	MMP2	N/A
PRKCA	MMP2	MUT	PRKCA	MMP2	N/A
PRKCA	MMP2	D10S102	PRKCA	MMP2	N/A
PRKCA	MMP2	FAH	PRKCA	MMP2	N/A
PRKCA	MMP2	HIST1H2BA	PRKCA	MMP2	N/A
PRKCA	MMP2	TWF2	PRKCA	MMP2	N/A
PRKCA	MMP2	NPC2	PRKCA	MMP2	N/A
PRKCA	MMP2	SEPT9	PRKCA	MMP2	N/A
PRKCA	MMP2	TRIP12	PRKCA	MMP2	N/A
PRKCA	MMP2	HNRNPCL1	PRKCA	MMP2	N/A
PRKCA	MMP2	HIST1H2AB	PRKCA	MMP2	N/A
PRKCA	MMP2	HSSG1	PRKCA	MMP2	N/A
PRKCA	MMP2	PGK2	PRKCA	MMP2	N/A
PRKCA	MMP2	PRSS1	PRKCA	MMP2	N/A
PRKCA	MMP2	PPID	PRKCA	MMP2	N/A
PRKCA	MMP2	GDI1	PRKCA	MMP2	N/A
PRKCA	MMP2	DCTPP1	PRKCA	MMP2	N/A
PRKCA	MMP2	SDHA	PRKCA	MMP2	N/A
PRKCA	MMP2	RPS17	PRKCA	MMP2	N/A
PRKCA	MMP2	DDX19A	PRKCA	MMP2	N/A
PRKCA	MMP2	SLC25A31	PRKCA	MMP2	N/A
PRKCA	MMP2	ARHGAP17	PRKCA	MMP2	N/A
PRKCA	MMP2	PFDN1	PRKCA	MMP2	N/A
PRKCA	MMP2	CSNK2A1	PRKCA	MMP2	N/A
PRKCA	MMP2	ARMC6	PRKCA	MMP2	N/A
PRKCA	MMP2	C1orf123	PRKCA	MMP2	N/A
PRKCA	MMP2	EWSR1	PRKCA	MMP2	N/A
PRKCA	MMP2	ALDOC	PRKCA	MMP2	N/A
PRKCA	MMP2	BOLA2	PRKCA	MMP2	N/A
PRKCA	MMP2	PPA1	PRKCA	MMP2	N/A
PRKCA	MMP2	CCDC101	PRKCA	MMP2	N/A
PRKCA	MMP2	WDR1	PRKCA	MMP2	N/A
PRKCA	MMP2	ACAT1	PRKCA	MMP2	N/A
PRKCA	MMP2	COPS8	PRKCA	MMP2	N/A
PRKCA	MMP2	ARCN1	PRKCA	MMP2	N/A
PRKCA	MMP2	ME2	PRKCA	MMP2	N/A
PRKCA	MMP2	RPS5	PRKCA	MMP2	N/A
PRKCA	MMP2	MAP4	PRKCA	MMP2	N/A
PRKCA	MMP2	FAM129B	PRKCA	MMP2	N/A
PRKCA	MMP2	HSD17B4	PRKCA	MMP2	N/A
PRKCA	MMP2	TMEM17	PRKCA	MMP2	N/A
PRKCA	MMP2	PTRHD1	PRKCA	MMP2	N/A
PRKCA	MMP2	SEC22B	PRKCA	MMP2	N/A
PRKCA	MMP2	IPO7	PRKCA	MMP2	N/A
PRKCA	MMP2	ANXA2P2	PRKCA	MMP2	N/A
PRKCA	MMP2	GPR56	PRKCA	MMP2	N/A
PRKCA	MMP2	LOC440563	PRKCA	MMP2	N/A
PRKCA	MMP2	FBN2	PRKCA	MMP2	N/A
PRKCA	MMP2	GALK1	PRKCA	MMP2	N/A
PRKCA	MMP2	MTPN	PRKCA	MMP2	N/A
PRKCA	MMP2	SPAG9	PRKCA	MMP2	N/A
PRKCA	MMP2	MTCH2	PRKCA	MMP2	N/A
PRKCA	MMP2	RPL17	PRKCA	MMP2	N/A
PRKCA	MMP2	RFC5	PRKCA	MMP2	N/A
PRKCA	MMP2	HIST1H2AD	PRKCA	MMP2	N/A
PRKCA	MMP2	GLRX3	PRKCA	MMP2	N/A
PRKCA	MMP2	IGF2BP1	PRKCA	MMP2	N/A
PRKCA	MMP2	SNRPG	PRKCA	MMP2	N/A
PRKCA	MMP2	SNRPE	PRKCA	MMP2	N/A
PRKCA	MMP2	SPTAN1	PRKCA	MMP2	N/A
PRKCA	MMP2	HN1L	PRKCA	MMP2	N/A
PRKCA	MMP2	C17orf25	PRKCA	MMP2	N/A
PRKCA	MMP2	PRKCSH	PRKCA	MMP2	N/A
PRKCA	MMP2	DKFZp686L04275	PRKCA	MMP2	N/A
PRKCA	MMP2	AK1	PRKCA	MMP2	N/A
PRKCA	MMP2	GCS1	PRKCA	MMP2	N/A
PRKCA	MMP2	RPN1	PRKCA	MMP2	N/A
PRKCA	MMP2	DKFZp686A04192	PRKCA	MMP2	N/A
PRKCA	MMP2	TUBB8	PRKCA	MMP2	N/A
PRKCA	MMP2	HMBS	PRKCA	MMP2	N/A
PRKCA	MMP2	ABI1	PRKCA	MMP2	N/A
PRKCA	MMP2	GOT1	PRKCA	MMP2	N/A
PRKCA	MMP2	MRPL12	PRKCA	MMP2	N/A
PRKCA	MMP2	CALCB	PRKCA	MMP2	N/A
PRKCA	MMP2	ABCA4	PRKCA	MMP2	N/A
PRKCA	MMP2	SH3BGRL3	PRKCA	MMP2	N/A
PRKCA	MMP2	GLUD2	PRKCA	MMP2	N/A
PRKCA	MMP2	MCM7	PRKCA	MMP2	N/A
PRKCA	MMP2	CCT3	PRKCA	MMP2	N/A
PRKCA	MMP2	FLJ00279	PRKCA	MMP2	N/A
PRKCA	MMP2	PREB	PRKCA	MMP2	N/A
PRKCA	MMP2	PA2G4	PRKCA	MMP2	N/A
PRKCA	MMP2	LRRC59	PRKCA	MMP2	N/A
PRKCA	MMP2	TMEM38B	PRKCA	MMP2	N/A
PRKCA	MMP2	ME1	PRKCA	MMP2	N/A
PRKCA	MMP2	MEF2D/DAZAP1	PRKCA	MMP2	N/A
PRKCA	MMP2	SCRN2	PRKCA	MMP2	N/A
PRKCA	MMP2	ARL3	PRKCA	MMP2	N/A
PRKCA	MMP2	C1QC	PRKCA	MMP2	N/A
PRKCA	MMP2	HMGB3	PRKCA	MMP2	N/A
PRKCA	MMP2	PPM1F	PRKCA	MMP2	N/A
PRKCA	MMP2	DKFZp686O05147	PRKCA	MMP2	N/A
PRKCA	MMP2	FDPS	PRKCA	MMP2	N/A
PRKCA	MMP2	DHRS2	PRKCA	MMP2	N/A
PRKCA	MMP2	FSCN1	PRKCA	MMP2	N/A
PRKCA	MMP2	SRSF7	PRKCA	MMP2	N/A
PRKCA	MMP2	CCDC86	PRKCA	MMP2	N/A
PRKCA	MMP2	hCG_2009141	PRKCA	MMP2	N/A
PRKCA	MMP2	RPL35	PRKCA	MMP2	N/A
PRKCA	MMP2	DAK	PRKCA	MMP2	N/A
PRKCA	MMP2	MKKS	PRKCA	MMP2	N/A
PRKCA	MMP2	RPS27A	PRKCA	MMP2	N/A
PRKCA	MMP2	TUBA4B	PRKCA	MMP2	N/A
PRKCA	MMP2	COPB1	PRKCA	MMP2	N/A
PRKCA	MMP2	GANAB	PRKCA	MMP2	N/A
PRKCA	MMP2	DKFZp434B0914	PRKCA	MMP2	N/A
PRKCA	MMP2	UQCRFS1	PRKCA	MMP2	N/A
PRKCA	MMP2	RAB7A	PRKCA	MMP2	N/A
PRKCA	MMP2	PRPF40A	PRKCA	MMP2	N/A
PRKCA	MMP2	PSMD7	PRKCA	MMP2	N/A
PRKCA	MMP2	ra-a47	PRKCA	MMP2	N/A
PRKCA	MMP2	PPP2R1B	PRKCA	MMP2	N/A
PRKCA	MMP2	NPM1	PRKCA	MMP2	N/A
PRKCA	MMP2	FKBP1A	PRKCA	MMP2	N/A
PRKCA	MMP2	MBL2	PRKCA	MMP2	N/A
PRKCA	MMP2	BTF3L4	PRKCA	MMP2	N/A
PRKCA	MMP2	ATP6V1B2	PRKCA	MMP2	N/A
PRKCA	MMP2	GLRX	PRKCA	MMP2	N/A
PRKCA	MMP2	FN3KRP	PRKCA	MMP2	N/A
PRKCA	MMP2	PDS5A	PRKCA	MMP2	N/A
PRKCA	MMP2	VAT1	PRKCA	MMP2	N/A
PRKCA	MMP2	LRRC47	PRKCA	MMP2	N/A
PRKCA	MMP2	ARPC2	PRKCA	MMP2	N/A
PRKCA	MMP2	SLC17A6	PRKCA	MMP2	N/A
PRKCA	MMP2	TXNDC12	PRKCA	MMP2	N/A
PRKCA	MMP2	CAP1	PRKCA	MMP2	N/A
PRKCA	MMP2	CADM1	PRKCA	MMP2	N/A
PRKCA	MMP2	DDAH2	PRKCA	MMP2	N/A
PRKCA	MMP2	TMEM43	PRKCA	MMP2	N/A
PRKCA	MMP2	PICALM	PRKCA	MMP2	N/A
PRKCA	MMP2	ADH5	PRKCA	MMP2	N/A
PRKCA	MMP2	LOC392884	PRKCA	MMP2	N/A
PRKCA	MMP2	RNH1	PRKCA	MMP2	N/A
PRKCA	MMP2	ANKK1	PRKCA	MMP2	N/A
PRKCA	MMP2	NDUFAF2	PRKCA	MMP2	N/A
PRKCA	MMP2	SNRPA	PRKCA	MMP2	N/A
PRKCA	MMP2	GSS	PRKCA	MMP2	N/A
PRKCA	MMP2	GRM4	PRKCA	MMP2	N/A
PRKCA	MMP2	LGALS1	PRKCA	MMP2	N/A
PRKCA	MMP2	mer5	PRKCA	MMP2	N/A
PRKCA	MMP2	MARS	PRKCA	MMP2	N/A
PRKCA	MMP2	PSMB2	PRKCA	MMP2	N/A
PRKCA	MMP2	PSME1	PRKCA	MMP2	N/A
PRKCA	MMP2	OR5P3	PRKCA	MMP2	N/A
PRKCA	MMP2	YB-1	PRKCA	MMP2	N/A
PRKCA	MMP2	PHGDH	PRKCA	MMP2	N/A
PRKCA	MMP2	PSMF1	PRKCA	MMP2	N/A
PRKCA	MMP2	MT1X	PRKCA	MMP2	N/A
PRKCA	MMP2	ANXA6	PRKCA	MMP2	N/A
PRKCA	MMP2	HIST1H2AH	PRKCA	MMP2	N/A
PRKCA	MMP2	HIST1H2AJ	PRKCA	MMP2	N/A
PRKCA	MMP2	ST13P5	PRKCA	MMP2	N/A
PRKCA	MMP2	OR56A3	PRKCA	MMP2	N/A
PRKCA	MMP2	CDH13	PRKCA	MMP2	N/A
PRKCA	MMP2	EIF4G3	PRKCA	MMP2	N/A
PRKCA	MMP2	FAM136A	PRKCA	MMP2	N/A
PRKCA	MMP2	HNRNPA1L2	PRKCA	MMP2	N/A
PRKCA	MMP2	HIST1H2AA	PRKCA	MMP2	N/A
PRKCA	MMP2	PRAF2	PRKCA	MMP2	N/A
PRKCA	MMP2	GSPT1	PRKCA	MMP2	N/A
PRKCA	MMP2	HSP90AA5P	PRKCA	MMP2	N/A
PRKCA	MMP2	FEN1	PRKCA	MMP2	N/A
PRKCA	MMP2	OSGEP	PRKCA	MMP2	N/A
PRKCA	MMP2	ST13P4	PRKCA	MMP2	N/A
PRKCA	MMP2	RPUSD2	PRKCA	MMP2	N/A
PRKCA	MMP2	SYT14L	PRKCA	MMP2	N/A
PRKCA	MMP2	ZW10	PRKCA	MMP2	N/A
PRKCA	MMP2	SARNP	PRKCA	MMP2	N/A
PRKCA	MMP2	DLD	PRKCA	MMP2	N/A
PRKCA	MMP2	DCTN1	PRKCA	MMP2	N/A
PRKCA	MMP2	RPL3L	PRKCA	MMP2	N/A
PRKCA	MMP2	IGF2BP2	PRKCA	MMP2	N/A
PRKCA	MMP2	PFDN6	PRKCA	MMP2	N/A
PRKCA	MMP2	C11orf73	PRKCA	MMP2	N/A
PRKCA	MMP2	RECK	PRKCA	MMP2	N/A
PRKCA	MMP2	KPNB1	PRKCA	MMP2	N/A
PRKCA	MMP2	DUX4	PRKCA	MMP2	N/A
PRKCA	MMP2	HEATR1	PRKCA	MMP2	N/A
PRKCA	MMP2	ALB	PRKCA	MMP2	N/A
PRKCA	MMP2	DKFZp586B1621	PRKCA	MMP2	N/A
PRKCA	MMP2	CSPG4	PRKCA	MMP2	N/A
PRKCA	MMP2	C4orf27	PRKCA	MMP2	N/A
PRKCA	SRC	CASP8	PRKCA	SRC	N/A
PRKCA	SRC	USP9X	PRKCA	SRC	N/A
PRKCA	SRC	CYLD	PRKCA	SRC	N/A
PRKCA	SRC	MMP14	PRKCA	SRC	N/A
NEK2	MMP2	MAPK3	MMP2	MAPK3	N/A
NEK2	PLG	MMP14	PLG	MMP14	N/A
NEK2	PLG	MMP1	PLG	MMP1	N/A
NEK2	PLG	MMP13	PLG	MMP13	N/A
MMP2	MAPK3	ABLIM1	MMP2	MAPK3	N/A
MMP2	MAPK3	LMNA	MMP2	MAPK3	N/A
MMP2	MAPK3	BAZ1B	MMP2	MAPK3	N/A
MMP2	MAPK3	AR	MMP2	MAPK3	N/A
MMP2	MAPK3	CDKN1B	MMP2	MAPK3	N/A
MMP2	MAPK3	IRS1	MMP2	MAPK3	N/A
MMP2	MAPK3	RAF1	MMP2	MAPK3	N/A
MMP2	MAPK3	GAB2	MMP2	MAPK3	N/A
MMP2	MAPK3	ETV1	MMP2	MAPK3	N/A
MMP2	MAPK3	TSC2	MMP2	MAPK3	N/A
MMP2	MAPK3	NFATC2	MMP2	MAPK3	N/A
MMP2	MAPK3	SNW1	MMP2	MAPK3	N/A
MMP2	MAPK3	RPS6KA4	MMP2	MAPK3	N/A
MMP2	MAPK3	ELK3	MMP2	MAPK3	N/A
MMP2	MAPK3	NCF1	MMP2	MAPK3	N/A
MMP2	MAPK3	GATA1	MMP2	MAPK3	N/A
MMP2	MAPK3	MAPT	MMP2	MAPK3	N/A
MMP2	MAPK3	EIF4EBP1	MMP2	MAPK3	N/A
MMP2	MAPK3	BCL2L11	MMP2	MAPK3	N/A
MMP2	MAPK3	FOXO3	MMP2	MAPK3	N/A
MMP2	MAPK3	TAL1	MMP2	MAPK3	N/A
MMP2	MAPK3	ESR1	MMP2	MAPK3	N/A
MMP2	MAPK3	SOS1	MMP2	MAPK3	N/A
MMP2	MAPK3	SRRM2	MMP2	MAPK3	N/A
MMP2	MAPK3	GAB1	MMP2	MAPK3	N/A
MMP2	MAPK3	ARHGEF2	MMP2	MAPK3	N/A
MMP2	MAPK3	NFATC1	MMP2	MAPK3	N/A
MMP2	MAPK3	BRAF	MMP2	MAPK3	N/A
MMP2	MAPK3	PXN	MMP2	MAPK3	N/A
MMP2	MAPK3	BSN	MMP2	MAPK3	N/A
MMP2	MAPK3	ADAM17	MMP2	MAPK3	N/A
MMP2	MAPK3	CEBPB	MMP2	MAPK3	N/A
MMP2	MAPK3	RPS6KA5	MMP2	MAPK3	N/A
MMP2	MAPK3	ELK1	MMP2	MAPK3	N/A
MMP2	MAPK3	STAT1	MMP2	MAPK3	N/A
MMP2	MAPK3	TH	MMP2	MAPK3	N/A
MMP2	MAPK3	STAT3	MMP2	MAPK3	N/A
MMP2	MAPK3	SP1	MMP2	MAPK3	N/A
MMP2	MAPK3	CTTN	MMP2	MAPK3	N/A
MMP2	MAPK3	MYLK	MMP2	MAPK3	N/A
MMP2	MAPK3	SREBF2	MMP2	MAPK3	N/A
MMP2	MAPK3	KDM5A	MMP2	MAPK3	N/A
MMP2	MAPK3	ITGB4	MMP2	MAPK3	N/A
MMP2	MAPK3	LIFR	MMP2	MAPK3	N/A
MMP2	MAPK3	RPS6KA2	MMP2	MAPK3	N/A
MMP2	MAPK3	HNRNPK	MMP2	MAPK3	N/A
MMP2	MAPK3	GTF2I	MMP2	MAPK3	N/A
MMP2	MAPK3	ZMYM3	MMP2	MAPK3	N/A
MMP2	MAPK3	RPTOR	MMP2	MAPK3	N/A
MMP2	MAPK3	EWSR1	MMP2	MAPK3	N/A
MMP2	MAPK3	MED1	MMP2	MAPK3	N/A
MMP2	MAPK3	AMPH	MMP2	MAPK3	N/A
MMP2	MAPK3	SREBF1	MMP2	MAPK3	N/A
MMP2	MAPK3	EGFR	MMP2	MAPK3	N/A
MMP2	MAPK3	NUP214	MMP2	MAPK3	N/A
MMP2	MAPK3	TP53	MMP2	MAPK3	N/A
MMP2	MAPK3	ZFP36	MMP2	MAPK3	N/A
MMP2	MAPK3	CRYAB	MMP2	MAPK3	N/A
MMP2	MAPK3	SMAD2	MMP2	MAPK3	N/A
MMP2	MAPK3	LCK	MMP2	MAPK3	N/A
MMP2	MAPK3	GJA1	MMP2	MAPK3	N/A
MMP2	MAPK3	NR3C1	MMP2	MAPK3	N/A
MMP2	MAPK3	PML	MMP2	MAPK3	N/A
MMP2	MAPK3	BCL2	MMP2	MAPK3	N/A
MMP2	MAPK3	RUNX1	MMP2	MAPK3	N/A
MMP2	MAPK3	POLR2A	MMP2	MAPK3	N/A
MMP2	MAPK3	CIC	MMP2	MAPK3	N/A
MMP2	MAPK3	NFATC4	MMP2	MAPK3	N/A
MMP2	MAPK3	MCL1	MMP2	MAPK3	N/A
MMP2	MAPK3	PGR	MMP2	MAPK3	N/A
MMP2	MAPK3	ATF2	MMP2	MAPK3	N/A
MMP2	MAPK3	HSF1	MMP2	MAPK3	N/A
MMP2	MAPK3	TAL2	MMP2	MAPK3	N/A
MMP2	MAPK3	NCOA1	MMP2	MAPK3	N/A
MMP2	MAPK3	NUP50	MMP2	MAPK3	N/A
MMP2	MAPK3	FOS	MMP2	MAPK3	N/A
MMP2	MAPK3	MYB	MMP2	MAPK3	N/A
MMP2	MAPK3	TOB1	MMP2	MAPK3	N/A
MMP2	MAPK3	SHC1	MMP2	MAPK3	N/A
MMP2	MAPK3	GRB10	MMP2	MAPK3	N/A
MMP2	MAPK3	ETV6	MMP2	MAPK3	N/A
MMP2	MAPK3	STMN1	MMP2	MAPK3	N/A
MMP2	MAPK3	CAPN2	MMP2	MAPK3	N/A
MMP2	MAPK3	RAB5A	MMP2	MAPK3	N/A
MMP2	MAPK3	TOP2A	MMP2	MAPK3	N/A
MMP2	MAPK3	KSR1	MMP2	MAPK3	N/A
MMP2	MAPK3	ARRB1	MMP2	MAPK3	N/A
MMP2	MAPK3	ETS1	MMP2	MAPK3	N/A
MMP2	MAPK3	KCND2	MMP2	MAPK3	N/A
MMP2	MAPK3	RUNX2	MMP2	MAPK3	N/A
MMP2	MAPK3	STAT5A	MMP2	MAPK3	N/A
MMP2	MAPK3	LAT	MMP2	MAPK3	N/A
MMP2	MAPK3	PLCB1	MMP2	MAPK3	N/A
MMP2	MAPK3	NOS2	MMP2	MAPK3	N/A
MMP2	MAPK3	GATA6	MMP2	MAPK3	N/A
MMP2	MAPK3	KARS	MMP2	MAPK3	N/A
MMP2	MAPK3	RXRA	MMP2	MAPK3	N/A
MMP2	MAPK3	TTK	MMP2	MAPK3	N/A
MMP2	MAPK3	CIITA	MMP2	MAPK3	N/A
MMP2	MAPK3	SH2B1	MMP2	MAPK3	N/A
MMP2	MAPK3	LIPE	MMP2	MAPK3	N/A
MMP2	MAPK3	TNFRSF1A	MMP2	MAPK3	N/A
MMP2	MAPK3	SP3	MMP2	MAPK3	N/A
MMP2	MAPK3	MKL1	MMP2	MAPK3	N/A
MMP2	MAPK3	LYL1	MMP2	MAPK3	N/A
MMP2	MAPK3	CANX	MMP2	MAPK3	N/A
MMP2	MAPK3	MAZ	MMP2	MAPK3	N/A
MMP2	MAPK3	BCL9	MMP2	MAPK3	N/A
MMP2	MAPK3	PIP5K1C	MMP2	MAPK3	N/A
MMP2	MAPK3	NCOA2	MMP2	MAPK3	N/A
MMP2	MAPK3	THRB	MMP2	MAPK3	N/A
MMP2	MAPK3	CEBPA	MMP2	MAPK3	N/A
MMP2	MAPK3	SCNN1G	MMP2	MAPK3	N/A
MMP2	MAPK3	KLF11	MMP2	MAPK3	N/A
MMP2	MAPK3	BCL6	MMP2	MAPK3	N/A
MMP2	MAPK3	DUSP6	MMP2	MAPK3	N/A
MMP2	MAPK3	MITF	MMP2	MAPK3	N/A
MMP2	MAPK3	SCNN1B	MMP2	MAPK3	N/A
MMP2	MAPK3	SPHK2	MMP2	MAPK3	N/A
MMP2	MAPK3	NOXA1	MMP2	MAPK3	N/A
MMP2	MAPK3	SULT4A1	MMP2	MAPK3	N/A
MMP2	MAPK3	NEUROD1	MMP2	MAPK3	N/A
MMP2	MAPK3	MKNK1	MMP2	MAPK3	N/A
MMP2	MAPK3	DEAF1	MMP2	MAPK3	N/A
MMP2	MAPK3	FBXO4	MMP2	MAPK3	N/A
MMP2	MAPK3	RARG	MMP2	MAPK3	N/A
MMP2	MAPK3	DUSP5	MMP2	MAPK3	N/A
MMP2	MAPK3	PDE4D	MMP2	MAPK3	N/A
MMP2	MAPK3	RRN3	MMP2	MAPK3	N/A
MMP2	MAPK3	HSPB8	MMP2	MAPK3	N/A
MMP2	MAPK3	CDCA5	MMP2	MAPK3	N/A
MMP2	MAPK3	PPARGC1A	MMP2	MAPK3	N/A
MMP2	MAPK3	MAGEA11	MMP2	MAPK3	N/A
PRKCE	MMP2	MAPK3	MMP2	MAPK3	N/A
INSR	AKT1	HTRA2	INSR	AKT1	N/A
INSR	AKT1	USP8	INSR	AKT1	N/A
INSR	MAPK1	ESPL1	INSR	MAPK1	N/A
INSR	MAPK1	CAPN2	INSR	MAPK1	N/A
INSR	PDGFRB	CASP8	INSR	PDGFRB	N/A
INSR	PDGFRB	MUC1	INSR	PDGFRB	N/A
INSR	KIT	ADAM8	INSR	KIT	N/A
INSR	KIT	CASP10	INSR	KIT	N/A
INSR	KIT	PARK7	INSR	KIT	N/A
INSR	PRKCB	MMP2	PRKCB	MMP2	N/A
INSR	SRC	CASP8	INSR	SRC	N/A
INSR	SRC	USP9X	INSR	SRC	N/A
INSR	SRC	CYLD	INSR	SRC	N/A
INSR	SRC	MMP14	INSR	SRC	N/A
INSR	MMP12	MBP	INSR	MMP12	N/A
INSR	MMP12	FN1	INSR	MMP12	N/A
INSR	MMP12	COL3A1	INSR	MMP12	N/A
INSR	MMP12	SERPINA1	INSR	MMP12	N/A
INSR	MMP12	TFPI	INSR	MMP12	N/A
[truncated: 843 more rows]

## Sheet: Supplementary Table S8f
Supplementary Table S8f. Cases of motif VI that can be used as targets of multi-target agents or combinatorial drugs, where the drugs target the interacting protein pairs tend to share similar therapeutic effects. The first three columns list proteins in motif; the fourth and fifth columns are interacting protein pair targeted by drugs; the sixth is the therapeutic similarity denoted by the first…
Protein 1	Protein 2	Protein 3	Target of drug 1	Target of drug 2	Therapeutic similarity between drug 1 and drug 2 (First level of ATC code)	Are drug 1 and drug 2 the same? (If so, DrugBank ID)
PRKAA1	PKD1	EGFR	PRKAA1	EGFR	A:0.238
PRKAA1	EGFR	CAPN1	PRKAA1	EGFR	A:0.238
PRKAA1	EGFR	PSEN1	PRKAA1	EGFR	A:0.238
PRKCA	ADAM17	EGFR	PRKCA	EGFR	A:0.321
PRKCA	PKD1	EGFR	PRKCA	EGFR	A:0.321
PRKCA	MMP2	EGFR	PRKCA	EGFR	A:0.321
PRKCA	EGFR	PSEN1	PRKCA	EGFR	A:0.321
PRKCA	EGFR	PLAU	PRKCA	EGFR	A:0.321
IGF1R	PKD1	EGFR	IGF1R	EGFR	A:0.371
IGF1R	PARK7	EGFR	IGF1R	EGFR	A:0.371
IGF1R	CPA6	EGFR	IGF1R	EGFR	A:0.371
IGF1R	MMP2	EGFR	IGF1R	EGFR	A:0.371
IGF1R	EGFR	USP11	IGF1R	EGFR	A:0.371
IGF1R	EGFR	CASP8	IGF1R	EGFR	A:0.371
IGF1R	EGFR	USP4	IGF1R	EGFR	A:0.371
IGF1R	EGFR	BACE1	IGF1R	EGFR	A:0.371
IGF1R	EGFR	CMA1	IGF1R	EGFR	A:0.371
IGF1R	EGFR	CYLD	IGF1R	EGFR	A:0.371
IGF1R	EGFR	TNIP1	IGF1R	EGFR	A:0.371
IGF1R	EGFR	AGA	IGF1R	EGFR	A:0.371
IGF1R	EGFR	CTSK	IGF1R	EGFR	A:0.371
IGF1R	EGFR	TPSB2	IGF1R	EGFR	A:0.371
IGF1R	EGFR	ACE2	IGF1R	EGFR	A:0.371
IGF1R	EGFR	PSMD14	IGF1R	EGFR	A:0.371
IGF1R	EGFR	ADAM15	IGF1R	EGFR	A:0.371
IGF1R	EGFR	MMP16	IGF1R	EGFR	A:0.371
IGF1R	EGFR	NLN	IGF1R	EGFR	A:0.371
IGF1R	EGFR	LNPEP	IGF1R	EGFR	A:0.371
INSR	CASP9	EGFR	INSR	EGFR	A:0.446
INSR	ADAM17	EGFR	INSR	EGFR	A:0.446
INSR	PKD1	EGFR	INSR	EGFR	A:0.446
INSR	MALT1	EGFR	INSR	EGFR	A:0.446
INSR	CPA6	EGFR	INSR	EGFR	A:0.446
INSR	EGFR	THOP1	INSR	EGFR	A:0.446
INSR	EGFR	CAPN1	INSR	EGFR	A:0.446
INSR	EGFR	RNPEP	INSR	EGFR	A:0.446
INSR	EGFR	ADAM12	INSR	EGFR	A:0.446
INSR	EGFR	PMPCB	INSR	EGFR	A:0.446
INSR	EGFR	USP4	INSR	EGFR	A:0.446
INSR	EGFR	ADAM9	INSR	EGFR	A:0.446
INSR	EGFR	PRSS3	INSR	EGFR	A:0.446
INSR	EGFR	PITRM1	INSR	EGFR	A:0.446
INSR	EGFR	TLL2	INSR	EGFR	A:0.446
INSR	EGFR	DPP8	INSR	EGFR	A:0.446
INSR	EGFR	LTA4H	INSR	EGFR	A:0.446
INSR	EGFR	XPNPEP1	INSR	EGFR	A:0.446
INSR	EGFR	MMP12	INSR	EGFR	A:0.446
IGF1R	PRKAA1	PARK7	IGF1R	PRKAA1	A:0.467
IGF1R	PRKAA1	CPA6	IGF1R	PRKAA1	A:0.467
IGF1R	PRKAA1	TPP2	IGF1R	PRKAA1	A:0.467
IGF1R	PRKAA1	MMP2	IGF1R	PRKAA1	A:0.467
IGF1R	PRKAA1	USP11	IGF1R	PRKAA1	A:0.467
IGF1R	PRKAA1	CASP8	IGF1R	PRKAA1	A:0.467
IGF1R	PRKAA1	USP4	IGF1R	PRKAA1	A:0.467
IGF1R	PRKAA1	BACE1	IGF1R	PRKAA1	A:0.467
IGF1R	PRKAA1	MUC1	IGF1R	PRKAA1	A:0.467
IGF1R	PRKAA1	CMA1	IGF1R	PRKAA1	A:0.467
IGF1R	PRKAA1	CYLD	IGF1R	PRKAA1	A:0.467
IGF1R	PRKAA1	TNIP1	IGF1R	PRKAA1	A:0.467
IGF1R	PRKAA1	AGA	IGF1R	PRKAA1	A:0.467
IGF1R	PRKAA1	CTSK	IGF1R	PRKAA1	A:0.467
IGF1R	PRKAA1	TPSB2	IGF1R	PRKAA1	A:0.467
IGF1R	PRKAA1	ACE2	IGF1R	PRKAA1	A:0.467
IGF1R	PRKAA1	PSMD14	IGF1R	PRKAA1	A:0.467
IGF1R	PRKAA1	ADAM15	IGF1R	PRKAA1	A:0.467
IGF1R	PRKAA1	MMP16	IGF1R	PRKAA1	A:0.467
IGF1R	PRKAA1	NLN	IGF1R	PRKAA1	A:0.467
IGF1R	PRKAA1	LNPEP	IGF1R	PRKAA1	A:0.467
IGF1R	PKD1	PRKAA1	IGF1R	PRKAA1	A:0.467
PRKCA	IKBKB	ADAM17	PRKCA	IKBKB	A:0.5
PRKCA	IKBKB	PSEN1	PRKCA	IKBKB	A:0.5
PRKCA	IKBKB	PLAU	PRKCA	IKBKB	A:0.5
PRKCA	PKD1	IKBKB	PRKCA	IKBKB	A:0.5
INSR	CASP9	PRKAA1	INSR	PRKAA1	A:0.542
INSR	PRKAA1	ADAM17	INSR	PRKAA1	A:0.542
INSR	PRKAA1	MALT1	INSR	PRKAA1	A:0.542
INSR	PRKAA1	CPA6	INSR	PRKAA1	A:0.542
INSR	PRKAA1	TPP2	INSR	PRKAA1	A:0.542
INSR	PRKAA1	THOP1	INSR	PRKAA1	A:0.542
INSR	PRKAA1	RNPEP	INSR	PRKAA1	A:0.542
INSR	PRKAA1	ADAM12	INSR	PRKAA1	A:0.542
INSR	PRKAA1	PMPCB	INSR	PRKAA1	A:0.542
INSR	PRKAA1	USP4	INSR	PRKAA1	A:0.542
INSR	PRKAA1	ADAM9	INSR	PRKAA1	A:0.542
INSR	PRKAA1	PRSS3	INSR	PRKAA1	A:0.542
INSR	PRKAA1	PITRM1	INSR	PRKAA1	A:0.542
INSR	PRKAA1	TLL2	INSR	PRKAA1	A:0.542
INSR	PRKAA1	DPP8	INSR	PRKAA1	A:0.542
INSR	PRKAA1	LTA4H	INSR	PRKAA1	A:0.542
INSR	PRKAA1	XPNPEP1	INSR	PRKAA1	A:0.542
INSR	PRKAA1	MMP12	INSR	PRKAA1	A:0.542
INSR	PKD1	PRKAA1	INSR	PRKAA1	A:0.542
IGF1R	PKD1	PRKCA	IGF1R	PRKCA	A:0.55
IGF1R	PARK7	PRKCA	IGF1R	PRKCA	A:0.55
IGF1R	CPA6	PRKCA	IGF1R	PRKCA	A:0.55
IGF1R	TPP2	PRKCA	IGF1R	PRKCA	A:0.55
IGF1R	PRKCA	USP11	IGF1R	PRKCA	A:0.55
IGF1R	PRKCA	CASP8	IGF1R	PRKCA	A:0.55
IGF1R	PRKCA	USP4	IGF1R	PRKCA	A:0.55
IGF1R	PRKCA	BACE1	IGF1R	PRKCA	A:0.55
IGF1R	PRKCA	MUC1	IGF1R	PRKCA	A:0.55
IGF1R	PRKCA	CMA1	IGF1R	PRKCA	A:0.55
IGF1R	PRKCA	CYLD	IGF1R	PRKCA	A:0.55
IGF1R	PRKCA	TNIP1	IGF1R	PRKCA	A:0.55
IGF1R	PRKCA	AGA	IGF1R	PRKCA	A:0.55
IGF1R	PRKCA	CTSK	IGF1R	PRKCA	A:0.55
IGF1R	PRKCA	TPSB2	IGF1R	PRKCA	A:0.55
IGF1R	PRKCA	ACE2	IGF1R	PRKCA	A:0.55
IGF1R	PRKCA	PSMD14	IGF1R	PRKCA	A:0.55
IGF1R	PRKCA	ADAM15	IGF1R	PRKCA	A:0.55
IGF1R	PRKCA	MMP16	IGF1R	PRKCA	A:0.55
IGF1R	PRKCA	NLN	IGF1R	PRKCA	A:0.55
IGF1R	PRKCA	LNPEP	IGF1R	PRKCA	A:0.55
INSR	CASP9	IKBKB	INSR	IKBKB	A:0.625
INSR	IKBKB	ADAM17	INSR	IKBKB	A:0.625
INSR	IKBKB	MALT1	INSR	IKBKB	A:0.625
INSR	IKBKB	CPA6	INSR	IKBKB	A:0.625
INSR	IKBKB	TPP2	INSR	IKBKB	A:0.625
INSR	IKBKB	THOP1	INSR	IKBKB	A:0.625
INSR	IKBKB	CAPN1	INSR	IKBKB	A:0.625
INSR	IKBKB	RNPEP	INSR	IKBKB	A:0.625
INSR	IKBKB	ADAM12	INSR	IKBKB	A:0.625
INSR	IKBKB	PMPCB	INSR	IKBKB	A:0.625
INSR	IKBKB	USP4	INSR	IKBKB	A:0.625
INSR	IKBKB	ADAM9	INSR	IKBKB	A:0.625
INSR	IKBKB	PRSS3	INSR	IKBKB	A:0.625
INSR	IKBKB	PITRM1	INSR	IKBKB	A:0.625
INSR	IKBKB	TLL2	INSR	IKBKB	A:0.625
INSR	IKBKB	DPP8	INSR	IKBKB	A:0.625
INSR	IKBKB	LTA4H	INSR	IKBKB	A:0.625
INSR	IKBKB	XPNPEP1	INSR	IKBKB	A:0.625
INSR	IKBKB	MMP12	INSR	IKBKB	A:0.625
INSR	PKD1	IKBKB	INSR	IKBKB	A:0.625
PRKCB	PKD1	PRKCA	PRKCB	PRKCA	A:0.75	Y, DB00163
PRKCB	PRKCA	LTA4H	PRKCB	PRKCA	A:0.75	Y, DB00163
PRKCB	PRKCA	CASP6	PRKCB	PRKCA	A:0.75	Y, DB00163
CHUK	PKD1	IKBKB	CHUK	IKBKB	A:0.75	Y, DB00795; DB00244
IGF1R	PKD1	PRKCB	IGF1R	PRKCB	A:0.8
IGF1R	PRKCB	PARK7	IGF1R	PRKCB	A:0.8
IGF1R	PRKCB	CPA6	IGF1R	PRKCB	A:0.8
IGF1R	PRKCB	TPP2	IGF1R	PRKCB	A:0.8
IGF1R	PRKCB	USP11	IGF1R	PRKCB	A:0.8
IGF1R	PRKCB	CASP8	IGF1R	PRKCB	A:0.8
IGF1R	PRKCB	USP4	IGF1R	PRKCB	A:0.8
IGF1R	PRKCB	BACE1	IGF1R	PRKCB	A:0.8
IGF1R	PRKCB	MUC1	IGF1R	PRKCB	A:0.8
IGF1R	PRKCB	CMA1	IGF1R	PRKCB	A:0.8
IGF1R	PRKCB	CYLD	IGF1R	PRKCB	A:0.8
IGF1R	PRKCB	TNIP1	IGF1R	PRKCB	A:0.8
IGF1R	PRKCB	AGA	IGF1R	PRKCB	A:0.8
IGF1R	PRKCB	CTSK	IGF1R	PRKCB	A:0.8
IGF1R	PRKCB	TPSB2	IGF1R	PRKCB	A:0.8
IGF1R	PRKCB	ACE2	IGF1R	PRKCB	A:0.8
IGF1R	PRKCB	PSMD14	IGF1R	PRKCB	A:0.8
IGF1R	PRKCB	ADAM15	IGF1R	PRKCB	A:0.8
IGF1R	PRKCB	MMP16	IGF1R	PRKCB	A:0.8
IGF1R	PRKCB	NLN	IGF1R	PRKCB	A:0.8
IGF1R	PRKCB	LNPEP	IGF1R	PRKCB	A:0.8
INSR	CASP9	PRKCB	INSR	PRKCB	A:0.875
INSR	ADAM17	PRKCB	INSR	PRKCB	A:0.875
INSR	PKD1	PRKCB	INSR	PRKCB	A:0.875
INSR	MALT1	PRKCB	INSR	PRKCB	A:0.875
INSR	PRKCB	CPA6	INSR	PRKCB	A:0.875
INSR	PRKCB	TPP2	INSR	PRKCB	A:0.875
INSR	PRKCB	THOP1	INSR	PRKCB	A:0.875
INSR	PRKCB	RNPEP	INSR	PRKCB	A:0.875
INSR	PRKCB	ADAM12	INSR	PRKCB	A:0.875
INSR	PRKCB	PMPCB	INSR	PRKCB	A:0.875
INSR	PRKCB	USP4	INSR	PRKCB	A:0.875
INSR	PRKCB	ADAM9	INSR	PRKCB	A:0.875
INSR	PRKCB	PRSS3	INSR	PRKCB	A:0.875
INSR	PRKCB	PITRM1	INSR	PRKCB	A:0.875
INSR	PRKCB	TLL2	INSR	PRKCB	A:0.875
INSR	PRKCB	DPP8	INSR	PRKCB	A:0.875
INSR	PRKCB	XPNPEP1	INSR	PRKCB	A:0.875
INSR	PRKCB	MMP12	INSR	PRKCB	A:0.875
F2	PKD1	F7	F2	F7	B:0.542	Y, DB00100; DB00170
F2	PAK2	F7	F2	F7	B:0.542	Y, DB00100; DB00170
F10	PKD1	F2	F10	F2	B:0.708	Y, DB00100; DB00170
F2	PKD1	F11	F2	F11	B:0.875	Y, DB00100
F2	PAK2	F11	F2	F11	B:0.875	Y, DB00100
MAPK1	ADAM17	EGFR	MAPK1	EGFR	C:0.321; D:0.321; L:0.607
MAPK1	PKD1	EGFR	MAPK1	EGFR	C:0.321; D:0.321; L:0.607
MAPK1	EGFR	ESPL1	MAPK1	EGFR	C:0.321; D:0.321; L:0.607
MMP2	WNK1	MMP9	MMP2	MMP9	C:0.5	Y, DB00786; DB01197
MMP2	GSK3A	MMP9	MMP2	MMP9	C:0.5	Y, DB00786; DB01197
MMP2	IKBKB	MMP9	MMP2	MMP9	C:0.5	Y, DB00786; DB01197
MMP2	PKD1	MMP9	MMP2	MMP9	C:0.5	Y, DB00786; DB01197
MMP2	RIPK1	MMP9	MMP2	MMP9	C:0.5	Y, DB00786; DB01197
MMP2	MAP2K1	MMP9	MMP2	MMP9	C:0.5	Y, DB00786; DB01197
MMP2	TGM2	MMP9	MMP2	MMP9	C:0.5	Y, DB00786; DB01197
MMP2	RPS6KA1	MMP9	MMP2	MMP9	C:0.5	Y, DB00786; DB01197
MMP2	RPS6KA3	MMP9	MMP2	MMP9	C:0.5	Y, DB00786; DB01197
MMP2	BLVRA	MMP9	MMP2	MMP9	C:0.5	Y, DB00786; DB01197
MMP2	MAPK3	MMP9	MMP2	MMP9	C:0.5	Y, DB00786; DB01197
MMP2	EPHB1	MMP9	MMP2	MMP9	C:0.5	Y, DB00786; DB01197
MMP2	HSPA5	MMP9	MMP2	MMP9	C:0.5	Y, DB00786; DB01197
ABL1	ABL2	ADAM8	ABL1	ABL2	L:0.5	Y, DB01254; DB00171
ABL1	ABL2	CPA6	ABL1	ABL2	L:0.5	Y, DB01254; DB00171
ABL1	ABL2	STAMBP	ABL1	ABL2	L:0.5	Y, DB01254; DB00171
ABL1	ABL2	CMA1	ABL1	ABL2	L:0.5	Y, DB01254; DB00171
ABL1	ABL2	MMP14	ABL1	ABL2	L:0.5	Y, DB01254; DB00171
ABL1	PKD1	ABL2	ABL1	ABL2	L:0.5	Y, DB01254; DB00171
AKT1	HTRA2	ERBB2	AKT1	ERBB2	L:0.5
AKT1	ERBB2	USP8	AKT1	ERBB2	L:0.5
AKT1	PKD1	ERBB2	AKT1	ERBB2	L:0.5
EGFR	ERBB2	TPP2	EGFR	ERBB2	L:0.607	Y, DB01259; DB00072
EGFR	ERBB2	USP9X	EGFR	ERBB2	L:0.607	Y, DB01259; DB00072
EGFR	ERBB2	MMP14	EGFR	ERBB2	L:0.607	Y, DB01259; DB00072
EGFR	PKD1	ERBB2	EGFR	ERBB2	L:0.607	Y, DB01259; DB00072
ABL1	PKD1	EGFR	ABL1	EGFR	L:0.607
ABL1	ADAM8	EGFR	ABL1	EGFR	L:0.607
ABL1	CPA6	EGFR	ABL1	EGFR	L:0.607
ABL1	EGFR	CMA1	ABL1	EGFR	L:0.607
MAPK3	ADAM17	EGFR	MAPK3	EGFR	L:0.607
MAPK3	PKD1	EGFR	MAPK3	EGFR	L:0.607
SRC	IKBKB	USP9X	SRC	IKBKB	L:0.625
SRC	IKBKB	MMP14	SRC	IKBKB	L:0.625
SRC	PKD1	IKBKB	SRC	IKBKB	L:0.625
ABL1	PDGFRB	ADAM8	ABL1	PDGFRB	L:0.65	Y, DB00619; DB01254
ABL1	PDGFRB	CPA6	ABL1	PDGFRB	L:0.65	Y, DB00619; DB01254
ABL1	PDGFRB	STAMBP	ABL1	PDGFRB	L:0.65	Y, DB00619; DB01254
ABL1	PDGFRB	CMA1	ABL1	PDGFRB	L:0.65	Y, DB00619; DB01254
ABL1	PDGFRB	MMP14	ABL1	PDGFRB	L:0.65	Y, DB00619; DB01254
ABL1	PKD1	PDGFRB	ABL1	PDGFRB	L:0.65	Y, DB00619; DB01254
ABL1	PKD1	KIT	ABL1	KIT	L:0.65	Y, DB00619; DB01254; DB04868
ABL1	KIT	STAMBP	ABL1	KIT	L:0.65	Y, DB00619; DB01254; DB04868
ABL1	KIT	CMA1	ABL1	KIT	L:0.65	Y, DB00619; DB01254; DB04868
ABL1	KIT	MMP14	ABL1	KIT	L:0.65	Y, DB00619; DB01254; DB04868
KIT	PKD1	PDGFRA	KIT	PDGFRA	L:0.733	Y, DB00619; DB01268
KIT	PDGFRA	ADAM8	KIT	PDGFRA	L:0.733	Y, DB00619; DB01268
KIT	PDGFRA	MALT1	KIT	PDGFRA	L:0.733	Y, DB00619; DB01268
KIT	PDGFRA	CASP10	KIT	PDGFRA	L:0.733	Y, DB00619; DB01268
KIT	PDGFRA	PARK7	KIT	PDGFRA	L:0.733	Y, DB00619; DB01268
KIT	PDGFRA	CPA6	KIT	PDGFRA	L:0.733	Y, DB00619; DB01268
KIT	PDGFRA	TPP2	KIT	PDGFRA	L:0.733	Y, DB00619; DB01268
CSF1R	PKD1	ABL1	CSF1R	ABL1	L:0.75	Y, DB00619
CSF1R	CAPN1	ABL1	CSF1R	ABL1	L:0.75	Y, DB00619
CSF1R	USP11	ABL1	CSF1R	ABL1	L:0.75	Y, DB00619
CSF1R	CAPN2	ABL1	CSF1R	ABL1	L:0.75	Y, DB00619
CSF1R	MME	ABL1	CSF1R	ABL1	L:0.75	Y, DB00619
CSF1R	ABL1	CTSB	CSF1R	ABL1	L:0.75	Y, DB00619
FYN	PKD1	ABL1	FYN	ABL1	L:0.75	Y, DB01254
SRC	PKD1	ABL1	SRC	ABL1	L:0.75	Y, DB01254
SRC	ABL1	USP9X	SRC	ABL1	L:0.75	Y, DB01254
SRC	ABL1	CYLD	SRC	ABL1	L:0.75	Y, DB01254
LCK	PKD1	ABL1	LCK	ABL1	L:0.75	Y, DB01254
AKT1	HTRA2	FYN	AKT1	FYN	L:0.75
AKT1	USP8	FYN	AKT1	FYN	L:0.75
AKT1	PKD1	FYN	AKT1	FYN	L:0.75
MAPK1	BRAF	ADAM17	MAPK1	BRAF	L:0.75
MAPK1	BRAF	ESPL1	MAPK1	BRAF	L:0.75
MAPK1	ADAM17	LCK	MAPK1	LCK	L:0.75
MAPK1	PKD1	BRAF	MAPK1	BRAF	L:0.75
MAPK1	PKD1	LCK	MAPK1	LCK	L:0.75
MAPK1	LCK	ESPL1	MAPK1	LCK	L:0.75
MAPK1	LCK	CAPN2	MAPK1	LCK	L:0.75
RET	PKD1	MAPK1	RET	MAPK1	L:0.75
SRC	AKT1	CASP8	SRC	AKT1	L:0.75
SRC	AKT1	USP9X	SRC	AKT1	L:0.75
SRC	AKT1	CYLD	SRC	AKT1	L:0.75
SRC	AKT1	MMP14	SRC	AKT1	L:0.75
SRC	PKD1	AKT1	SRC	AKT1	L:0.75
CSF1R	ERBB2	CAPN1	CSF1R	ERBB2	L:0.75
CSF1R	ERBB2	USP11	CSF1R	ERBB2	L:0.75
CSF1R	ERBB2	CAPN2	CSF1R	ERBB2	L:0.75
CSF1R	ERBB2	MME	CSF1R	ERBB2	L:0.75
CSF1R	ERBB2	CTSB	CSF1R	ERBB2	L:0.75
CSF1R	PKD1	ERBB2	CSF1R	ERBB2	L:0.75
MAPK3	RAF1	ADAM17	MAPK3	RAF1	L:0.75
MAPK3	RAF1	CAPN2	MAPK3	RAF1	L:0.75
MAPK3	BRAF	ADAM17	MAPK3	BRAF	L:0.75
MAPK3	ADAM17	LCK	MAPK3	LCK	L:0.75
MAPK3	PKD1	RAF1	MAPK3	RAF1	L:0.75
MAPK3	PKD1	BRAF	MAPK3	BRAF	L:0.75
MAPK3	PKD1	LCK	MAPK3	LCK	L:0.75
MAPK3	LCK	CAPN2	MAPK3	LCK	L:0.75
EGFR	PDGFRB	USP9X	EGFR	PDGFRB	L:0.757; D:0.171
EGFR	PDGFRB	MMP14	EGFR	PDGFRB	L:0.757; D:0.171
EGFR	PKD1	PDGFRB	EGFR	PDGFRB	L:0.757; D:0.171
KIT	PDGFRB	ADAM8	KIT	PDGFRB	L:0.8	Y, DB00398; DB01254; DB01268; DB00619
KIT	PDGFRB	MALT1	KIT	PDGFRB	L:0.8	Y, DB00398; DB01254; DB01268; DB00619
KIT	PDGFRB	CASP10	KIT	PDGFRB	L:0.8	Y, DB00398; DB01254; DB01268; DB00619
KIT	PDGFRB	PARK7	KIT	PDGFRB	L:0.8	Y, DB00398; DB01254; DB01268; DB00619
KIT	PDGFRB	CPA6	KIT	PDGFRB	L:0.8	Y, DB00398; DB01254; DB01268; DB00619
KIT	PKD1	PDGFRB	KIT	PDGFRB	L:0.8	Y, DB00398; DB01254; DB01268; DB00619
SRC	PKD1	EGFR	SRC	EGFR	L:0.857
SRC	EGFR	CASP8	SRC	EGFR	L:0.857
SRC	EGFR	CYLD	SRC	EGFR	L:0.857
CSF1R	PKD1	EGFR	CSF1R	EGFR	L:0.857
CSF1R	EGFR	CAPN1	CSF1R	EGFR	L:0.857
CSF1R	EGFR	USP11	CSF1R	EGFR	L:0.857
CSF1R	EGFR	MME	CSF1R	EGFR	L:0.857
CSF1R	EGFR	CTSB	CSF1R	EGFR	L:0.857
PDGFRB	TPP2	SRC	PDGFRB	SRC	L:0.9	Y, DB01254
SRC	PKD1	KIT	SRC	KIT	L:0.9	Y, DB01254
SRC	KIT	CASP8	SRC	KIT	L:0.9	Y, DB01254
SRC	KIT	USP9X	SRC	KIT	L:0.9	Y, DB01254
SRC	KIT	CYLD	SRC	KIT	L:0.9	Y, DB01254
SRC	KIT	MMP14	SRC	KIT	L:0.9	Y, DB01254
LCK	PKD1	KIT	LCK	KIT	L:0.9	Y, DB01254
FYN	PKD1	PTK2B	FYN	PTK2B	L:1.0
RET	PKD1	PDPK1	RET	PDPK1	L:1.0
SRC	RET	CASP8	SRC	RET	L:1.0
SRC	RET	USP9X	SRC	RET	L:1.0
SRC	RET	CYLD	SRC	RET	L:1.0
SRC	RET	MMP14	SRC	RET	L:1.0
SRC	PKD1	RET	SRC	RET	L:1.0
SRC	PKD1	PDPK1	SRC	PDPK1	L:1.0
SRC	PKD1	PTK2B	SRC	PTK2B	L:1.0
SRC	PDPK1	CASP8	SRC	PDPK1	L:1.0
SRC	PDPK1	USP9X	SRC	PDPK1	L:1.0
SRC	PDPK1	CYLD	SRC	PDPK1	L:1.0
SRC	PDPK1	MMP14	SRC	PDPK1	L:1.0
SRC	CASP8	PTK2B	SRC	PTK2B	L:1.0
SRC	PTK2B	USP9X	SRC	PTK2B	L:1.0
SRC	PTK2B	CYLD	SRC	PTK2B	L:1.0
SRC	PTK2B	MMP14	SRC	PTK2B	L:1.0
LCK	PKD1	RAF1	LCK	RAF1	L:1.0
CSF1R	FYN	CAPN1	CSF1R	FYN	L:1.0
CSF1R	FYN	USP11	CSF1R	FYN	L:1.0
CSF1R	FYN	CAPN2	CSF1R	FYN	L:1.0
CSF1R	FYN	MME	CSF1R	FYN	L:1.0
CSF1R	FYN	CTSB	CSF1R	FYN	L:1.0
CSF1R	PKD1	FYN	CSF1R	FYN	L:1.0
CSF1R	PKD1	LCK	CSF1R	LCK	L:1.0
CSF1R	SRC	CAPN1	CSF1R	SRC	L:1.0
CSF1R	SRC	USP11	CSF1R	SRC	L:1.0
CSF1R	SRC	CAPN2	CSF1R	SRC	L:1.0
CSF1R	SRC	MME	CSF1R	SRC	L:1.0
CSF1R	SRC	CTSB	CSF1R	SRC	L:1.0
CSF1R	LCK	CAPN1	CSF1R	LCK	L:1.0
CSF1R	LCK	USP11	CSF1R	LCK	L:1.0
CSF1R	LCK	CAPN2	CSF1R	LCK	L:1.0
CSF1R	LCK	MME	CSF1R	LCK	L:1.0
CSF1R	LCK	CTSB	CSF1R	LCK	L:1.0
HPN	PKD1	F7	HPN	F7	N/A	Y, DB00036
F2	PKD1	PROC	F2	PROC	N/A	Y, DB00170
F2	PAK2	PROC	F2	PROC	N/A	Y, DB00170
AKT1	HTRA2	PRKAA1	AKT1	PRKAA1	N/A	Y, DB00171
AKT1	PRKAA1	USP8	AKT1	PRKAA1	N/A	Y, DB00171
AKT1	PKD1	PRKAA1	AKT1	PRKAA1	N/A	Y, DB00171
ABL1	PRKAA1	ADAM8	ABL1	PRKAA1	N/A	Y, DB00171
ABL1	PRKAA1	CPA6	ABL1	PRKAA1	N/A	Y, DB00171
ABL1	PRKAA1	CMA1	ABL1	PRKAA1	N/A	Y, DB00171
ABL1	PRKAA1	MMP14	ABL1	PRKAA1	N/A	Y, DB00171
ABL1	PKD1	PRKAA1	ABL1	PRKAA1	N/A	Y, DB00171
ABL1	PKD1	ALK	ABL1	ALK	N/A	Y, DB00171
ABL1	PKD1	ADRBK1	ABL1	ADRBK1	N/A	Y, DB00171
ABL1	ADAM8	ALK	ABL1	ALK	N/A	Y, DB00171
ABL1	ADAM8	ADRBK1	ABL1	ADRBK1	N/A	Y, DB00171
ABL1	CPA6	ALK	ABL1	ALK	N/A	Y, DB00171
ABL1	CPA6	ADRBK1	ABL1	ADRBK1	N/A	Y, DB00171
ABL1	STAMBP	ALK	ABL1	ALK	N/A	Y, DB00171
ABL1	STAMBP	ADRBK1	ABL1	ADRBK1	N/A	Y, DB00171
ABL1	ALK	CMA1	ABL1	ALK	N/A	Y, DB00171
ABL1	ALK	MMP14	ABL1	ALK	N/A	Y, DB00171
ABL1	ADRBK1	CMA1	ABL1	ADRBK1	N/A	Y, DB00171
ABL1	ADRBK1	MMP14	ABL1	ADRBK1	N/A	Y, DB00171
MMP2	WNK1	MMP13	MMP2	MMP13	N/A	Y, DB00786
MMP2	GSK3A	MMP13	MMP2	MMP13	N/A	Y, DB00786
MMP2	IKBKB	MMP13	MMP2	MMP13	N/A	Y, DB00786
MMP2	PKD1	MMP13	MMP2	MMP13	N/A	Y, DB00786
MMP2	RIPK1	MMP13	MMP2	MMP13	N/A	Y, DB00786
MMP2	MAP2K1	MMP13	MMP2	MMP13	N/A	Y, DB00786
MMP2	TGM2	MMP13	MMP2	MMP13	N/A	Y, DB00786
MMP2	RPS6KA1	MMP13	MMP2	MMP13	N/A	Y, DB00786
MMP2	RPS6KA3	MMP13	MMP2	MMP13	N/A	Y, DB00786
MMP2	BLVRA	MMP13	MMP2	MMP13	N/A	Y, DB00786
MMP2	MAPK3	MMP13	MMP2	MMP13	N/A	Y, DB00786
MMP2	EPHB1	MMP13	MMP2	MMP13	N/A	Y, DB00786
MMP2	HSPA5	MMP13	MMP2	MMP13	N/A	Y, DB00786
MMP14	PKD1	MMP13	MMP14	MMP13	N/A	Y, DB00786
MMP14	TGM2	MMP13	MMP14	MMP13	N/A	Y, DB00786
MMP14	AXL	MMP13	MMP14	MMP13	N/A	Y, DB00786
MMP1	PKD1	MMP9	MMP1	MMP9	N/A	Y, DB00786
MMP26	PKD1	MMP9	MMP26	MMP9	N/A	Y, DB00786
MMP19	PKD1	MMP9	MMP19	MMP9	N/A	Y, DB00786
MMP3	PKD1	MMP2	MMP3	MMP2	N/A	Y, DB00786
MMP3	PKD1	MMP9	MMP3	MMP9	N/A	Y, DB00786
MMP3	PKD1	MMP1	MMP3	MMP1	N/A	Y, DB00786
MMP3	PKD1	MMP7	MMP3	MMP7	N/A	Y, DB00786
MMP3	PKD1	MMP13	MMP3	MMP13	N/A	Y, DB00786
MMP3	PKD1	MMP8	MMP3	MMP8	N/A	Y, DB00786
MMP7	PKD1	MMP9	MMP7	MMP9	N/A	Y, DB00786
MMP7	PKD1	MMP1	MMP7	MMP1	N/A	Y, DB00786
MMP13	PKD1	MMP9	MMP13	MMP9	N/A	Y, DB00786
AKT1	HTRA2	CHUK	AKT1	CHUK	N/A
AKT1	CHUK	USP8	AKT1	CHUK	N/A
AKT1	PKD1	CHUK	AKT1	CHUK	N/A
PRKAA1	RAF1	STAMBP	PRKAA1	RAF1	N/A
PRKAA1	RAF1	CAPN1	PRKAA1	RAF1	N/A
PRKAA1	RAF1	PSEN1	PRKAA1	RAF1	N/A
PRKAA1	PKD1	RAF1	PRKAA1	RAF1	N/A
PRKAA1	PKD1	KIT	PRKAA1	KIT	N/A
PRKAA1	PKD1	LCK	PRKAA1	LCK	N/A
PRKAA1	KIT	STAMBP	PRKAA1	KIT	N/A
PRKAA1	KIT	CAPN1	PRKAA1	KIT	N/A
PRKAA1	KIT	PSEN1	PRKAA1	KIT	N/A
PRKAA1	STAMBP	LCK	PRKAA1	LCK	N/A
PRKAA1	LCK	CAPN1	PRKAA1	LCK	N/A
PRKAA1	LCK	PSEN1	PRKAA1	LCK	N/A
PDGFRB	PKD1	FGFR1	PDGFRB	FGFR1	N/A
PDGFRB	TPP2	FGFR1	PDGFRB	FGFR1	N/A
PDGFRB	CASP8	FGFR1	PDGFRB	FGFR1	N/A
PDGFRB	FGFR1	MUC1	PDGFRB	FGFR1	N/A
PRKCB	AKT1	MMP2	PRKCB	AKT1	N/A
PRKCB	AKT1	MMP2	PRKCB	MMP2	N/A
PRKCB	AKT1	PSEN1	PRKCB	AKT1	N/A
PRKCB	AKT1	LTA4H	PRKCB	AKT1	N/A
PRKCB	AKT1	CASP6	PRKCB	AKT1	N/A
PRKCB	ERBB2	MMP2	PRKCB	ERBB2	N/A
PRKCB	ERBB2	MMP2	PRKCB	MMP2	N/A
PRKCB	ERBB2	PSEN1	PRKCB	ERBB2	N/A
PRKCB	ERBB2	LTA4H	PRKCB	ERBB2	N/A
PRKCB	STK4	MMP2	PRKCB	MMP2	N/A
PRKCB	LIMK1	MMP2	PRKCB	MMP2	N/A
PRKCB	EEF2K	MMP2	PRKCB	MMP2	N/A
PRKCB	MAP3K8	MMP2	PRKCB	MMP2	N/A
PRKCB	BRAF	MMP2	PRKCB	MMP2	N/A
PRKCB	LIMK2	MMP2	PRKCB	MMP2	N/A
PRKCB	BTK	MMP2	PRKCB	MMP2	N/A
PRKCB	PKD1	AKT1	PRKCB	AKT1	N/A
PRKCB	PKD1	ERBB2	PRKCB	ERBB2	N/A
PRKCB	PKD1	MMP2	PRKCB	MMP2	N/A
PRKCB	EIF2AK2	MMP2	PRKCB	MMP2	N/A
PRKCB	MMP2	LMNA	PRKCB	MMP2	N/A
PRKCB	MMP2	NR4A1	PRKCB	MMP2	N/A
PRKCB	MMP2	PDE3B	PRKCB	MMP2	N/A
PRKCB	MMP2	TBC1D4	PRKCB	MMP2	N/A
PRKCB	MMP2	CFLAR	PRKCB	MMP2	N/A
PRKCB	MMP2	IRS1	PRKCB	MMP2	N/A
PRKCB	MMP2	LBR	PRKCB	MMP2	N/A
PRKCB	MMP2	PFKFB2	PRKCB	MMP2	N/A
PRKCB	MMP2	FNBP1	PRKCB	MMP2	N/A
PRKCB	MMP2	RRAD	PRKCB	MMP2	N/A
PRKCB	MMP2	CREB1	PRKCB	MMP2	N/A
PRKCB	MMP2	PTPN12	PRKCB	MMP2	N/A
PRKCB	MMP2	CTNNB1	PRKCB	MMP2	N/A
PRKCB	MMP2	EMSY	PRKCB	MMP2	N/A
PRKCB	MMP2	GABRB2	PRKCB	MMP2	N/A
PRKCB	MMP2	BCLAF1	PRKCB	MMP2	N/A
PRKCB	MMP2	CDK13	PRKCB	MMP2	N/A
PRKCB	MMP2	NCF1	PRKCB	MMP2	N/A
PRKCB	MMP2	HSPB1	PRKCB	MMP2	N/A
PRKCB	MMP2	AHNAK	PRKCB	MMP2	N/A
PRKCB	MMP2	MAPT	PRKCB	MMP2	N/A
PRKCB	MMP2	SRRM1	PRKCB	MMP2	N/A
PRKCB	MMP2	TERT	PRKCB	MMP2	N/A
PRKCB	MMP2	GYS1	PRKCB	MMP2	N/A
PRKCB	MMP2	SRRM2	PRKCB	MMP2	N/A
PRKCB	MMP2	MS4A1	PRKCB	MMP2	N/A
PRKCB	MMP2	DLGAP2	PRKCB	MMP2	N/A
PRKCB	MMP2	PEA15	PRKCB	MMP2	N/A
PRKCB	MMP2	INCENP	PRKCB	MMP2	N/A
PRKCB	MMP2	DLGAP4	PRKCB	MMP2	N/A
PRKCB	MMP2	BSN	PRKCB	MMP2	N/A
PRKCB	MMP2	PHKA1	PRKCB	MMP2	N/A
PRKCB	MMP2	CRYBA2	PRKCB	MMP2	N/A
PRKCB	MMP2	SCN2A	PRKCB	MMP2	N/A
PRKCB	MMP2	APC	PRKCB	MMP2	N/A
PRKCB	MMP2	GFAP	PRKCB	MMP2	N/A
PRKCB	MMP2	VASP	PRKCB	MMP2	N/A
PRKCB	MMP2	DLGAP1	PRKCB	MMP2	N/A
PRKCB	MMP2	P2RY4	PRKCB	MMP2	N/A
PRKCB	MMP2	ARHGAP35	PRKCB	MMP2	N/A
PRKCB	MMP2	ANK2	PRKCB	MMP2	N/A
PRKCB	MMP2	PPP1R1B	PRKCB	MMP2	N/A
PRKCB	MMP2	GRM5	PRKCB	MMP2	N/A
PRKCB	MMP2	CRYAA	PRKCB	MMP2	N/A
PRKCB	MMP2	CEBPB	PRKCB	MMP2	N/A
PRKCB	MMP2	ANAPC1	PRKCB	MMP2	N/A
PRKCB	MMP2	ACTN1	PRKCB	MMP2	N/A
PRKCB	MMP2	ITGB7	PRKCB	MMP2	N/A
PRKCB	MMP2	ADD3	PRKCB	MMP2	N/A
PRKCB	MMP2	PTPN11	PRKCB	MMP2	N/A
PRKCB	MMP2	NFATC3	PRKCB	MMP2	N/A
PRKCB	MMP2	SPTBN1	PRKCB	MMP2	N/A
PRKCB	MMP2	UBE4B	PRKCB	MMP2	N/A
PRKCB	MMP2	KCTD12	PRKCB	MMP2	N/A
PRKCB	MMP2	CDC27	PRKCB	MMP2	N/A
PRKCB	MMP2	GRK5	PRKCB	MMP2	N/A
PRKCB	MMP2	BDKRB2	PRKCB	MMP2	N/A
PRKCB	MMP2	DNAJC13	PRKCB	MMP2	N/A
PRKCB	MMP2	ITGB2	PRKCB	MMP2	N/A
PRKCB	MMP2	NFKB2	PRKCB	MMP2	N/A
PRKCB	MMP2	RPS6KB2	PRKCB	MMP2	N/A
PRKCB	MMP2	PRKDC	PRKCB	MMP2	N/A
PRKCB	MMP2	MAP2K5	PRKCB	MMP2	N/A
PRKCB	MMP2	RBL2	PRKCB	MMP2	N/A
PRKCB	MMP2	F2R	PRKCB	MMP2	N/A
PRKCB	MMP2	CACNB2	PRKCB	MMP2	N/A
PRKCB	MMP2	DRD1	PRKCB	MMP2	N/A
PRKCB	MMP2	EIF4E	PRKCB	MMP2	N/A
PRKCB	MMP2	TP53	PRKCB	MMP2	N/A
PRKCB	MMP2	SPTAN1	PRKCB	MMP2	N/A
PRKCB	MMP2	CHRM2	PRKCB	MMP2	N/A
PRKCB	MMP2	CLSPN	PRKCB	MMP2	N/A
PRKCB	MMP2	PTH2R	PRKCB	MMP2	N/A
PRKCB	MMP2	PKP4	PRKCB	MMP2	N/A
PRKCB	MMP2	CDH17	PRKCB	MMP2	N/A
PRKCB	MMP2	DES	PRKCB	MMP2	N/A
PRKCB	MMP2	C5AR1	PRKCB	MMP2	N/A
PRKCB	MMP2	IRF3	PRKCB	MMP2	N/A
PRKCB	MMP2	ATXN7	PRKCB	MMP2	N/A
PRKCB	MMP2	BCKDHA	PRKCB	MMP2	N/A
PRKCB	MMP2	FGA	PRKCB	MMP2	N/A
PRKCB	MMP2	CD5	PRKCB	MMP2	N/A
PRKCB	MMP2	EIF6	PRKCB	MMP2	N/A
PRKCB	MMP2	KCNC4	PRKCB	MMP2	N/A
PRKCB	MMP2	PTGER4	PRKCB	MMP2	N/A
PRKCB	MMP2	NPR1	PRKCB	MMP2	N/A
PRKCB	MMP2	GJA1	PRKCB	MMP2	N/A
PRKCB	MMP2	CYP2C18	PRKCB	MMP2	N/A
PRKCB	MMP2	PPP1CC	PRKCB	MMP2	N/A
PRKCB	MMP2	CAMK2D	PRKCB	MMP2	N/A
PRKCB	MMP2	PSEN1	PRKCB	MMP2	N/A
PRKCB	MMP2	CTNND1	PRKCB	MMP2	N/A
PRKCB	MMP2	DCX	PRKCB	MMP2	N/A
PRKCB	MMP2	HNRNPUL1	PRKCB	MMP2	N/A
PRKCB	MMP2	GRIN1	PRKCB	MMP2	N/A
PRKCB	MMP2	SPAG9	PRKCB	MMP2	N/A
PRKCB	MMP2	KIF22	PRKCB	MMP2	N/A
PRKCB	MMP2	AAK1	PRKCB	MMP2	N/A
PRKCB	MMP2	ATF2	PRKCB	MMP2	N/A
PRKCB	MMP2	EPS15L1	PRKCB	MMP2	N/A
PRKCB	MMP2	PDE4B	PRKCB	MMP2	N/A
PRKCB	MMP2	RANGAP1	PRKCB	MMP2	N/A
PRKCB	MMP2	EPB41L3	PRKCB	MMP2	N/A
PRKCB	MMP2	PPARA	PRKCB	MMP2	N/A
PRKCB	MMP2	SASH3	PRKCB	MMP2	N/A
PRKCB	MMP2	TNNI3	PRKCB	MMP2	N/A
PRKCB	MMP2	SNRNP70	PRKCB	MMP2	N/A
PRKCB	MMP2	STMN1	PRKCB	MMP2	N/A
PRKCB	MMP2	SDC2	PRKCB	MMP2	N/A
PRKCB	MMP2	OCLN	PRKCB	MMP2	N/A
PRKCB	MMP2	VRK1	PRKCB	MMP2	N/A
PRKCB	MMP2	TOP2A	PRKCB	MMP2	N/A
PRKCB	MMP2	CAMK2A	PRKCB	MMP2	N/A
PRKCB	MMP2	CHAT	PRKCB	MMP2	N/A
PRKCB	MMP2	KIR3DL1	PRKCB	MMP2	N/A
PRKCB	MMP2	PPP1R14A	PRKCB	MMP2	N/A
PRKCB	MMP2	TRPV6	PRKCB	MMP2	N/A
PRKCB	MMP2	SYT6	PRKCB	MMP2	N/A
PRKCB	MMP2	CASR	PRKCB	MMP2	N/A
PRKCB	MMP2	VPS72	PRKCB	MMP2	N/A
PRKCB	MMP2	ITPKA	PRKCB	MMP2	N/A
PRKCB	MMP2	GFPT1	PRKCB	MMP2	N/A
PRKCB	MMP2	GRIN2B	PRKCB	MMP2	N/A
PRKCB	MMP2	CDK7	PRKCB	MMP2	N/A
PRKCB	MMP2	CFTR	PRKCB	MMP2	N/A
PRKCB	MMP2	FLNB	PRKCB	MMP2	N/A
PRKCB	MMP2	EDAR	PRKCB	MMP2	N/A
PRKCB	MMP2	TP73	PRKCB	MMP2	N/A
PRKCB	MMP2	PSMA3	PRKCB	MMP2	N/A
PRKCB	MMP2	EPB41	PRKCB	MMP2	N/A
PRKCB	MMP2	ADD2	PRKCB	MMP2	N/A
PRKCB	MMP2	PPP1R9B	PRKCB	MMP2	N/A
PRKCB	MMP2	CTNND2	PRKCB	MMP2	N/A
PRKCB	MMP2	LTA4H	PRKCB	MMP2	N/A
PRKCB	MMP2	RHO	PRKCB	MMP2	N/A
PRKCB	MMP2	RGS10	PRKCB	MMP2	N/A
PRKCB	MMP2	GRAP2	PRKCB	MMP2	N/A
PRKCB	MMP2	XRCC4	PRKCB	MMP2	N/A
PRKCB	MMP2	AQP2	PRKCB	MMP2	N/A
PRKCB	MMP2	TRRAP	PRKCB	MMP2	N/A
PRKCB	MMP2	ABCA1	PRKCB	MMP2	N/A
PRKCB	MMP2	IL2RA	PRKCB	MMP2	N/A
PRKCB	MMP2	CYTH2	PRKCB	MMP2	N/A
PRKCB	MMP2	GJB1	PRKCB	MMP2	N/A
PRKCB	MMP2	HMGA1	PRKCB	MMP2	N/A
PRKCB	MMP2	CD3G	PRKCB	MMP2	N/A
PRKCB	MMP2	GABRG2	PRKCB	MMP2	N/A
PRKCB	MMP2	IFI16	PRKCB	MMP2	N/A
PRKCB	MMP2	WIPF1	PRKCB	MMP2	N/A
PRKCB	MMP2	MYO3A	PRKCB	MMP2	N/A
PRKCB	MMP2	ITGA2B	PRKCB	MMP2	N/A
PRKCB	MMP2	DAB2	PRKCB	MMP2	N/A
PRKCB	MMP2	MPZ	PRKCB	MMP2	N/A
PRKCB	MMP2	GRK6	PRKCB	MMP2	N/A
PRKCB	MMP2	PCYT1A	PRKCB	MMP2	N/A
PRKCB	MMP2	NPR2	PRKCB	MMP2	N/A
PRKCB	MMP2	GPHN	PRKCB	MMP2	N/A
PRKCB	MMP2	ZMYM2	PRKCB	MMP2	N/A
PRKCB	MMP2	GRK1	PRKCB	MMP2	N/A
PRKCB	MMP2	MAD2L1	PRKCB	MMP2	N/A
PRKCB	MMP2	FUS	PRKCB	MMP2	N/A
PRKCB	MMP2	SP4	PRKCB	MMP2	N/A
PRKCB	MMP2	TNNT2	PRKCB	MMP2	N/A
PRKCB	MMP2	ADD1	PRKCB	MMP2	N/A
PRKCB	MMP2	CNN1	PRKCB	MMP2	N/A
PRKCB	MMP2	NCOA6	PRKCB	MMP2	N/A
PRKCB	MMP2	OTUD7B	PRKCB	MMP2	N/A
PRKCB	MMP2	PCYT1B	PRKCB	MMP2	N/A
PRKCB	MMP2	PTHLH	PRKCB	MMP2	N/A
PRKCB	MMP2	PPP1R14B	PRKCB	MMP2	N/A
PRKCB	MMP2	MAP4	PRKCB	MMP2	N/A
PRKCB	MMP2	STMN2	PRKCB	MMP2	N/A
PRKCB	MMP2	AP2A1	PRKCB	MMP2	N/A
PRKCB	MMP2	NOLC1	PRKCB	MMP2	N/A
PRKCB	MMP2	KCNMA1	PRKCB	MMP2	N/A
PRKCB	MMP2	KLF16	PRKCB	MMP2	N/A
PRKCB	MMP2	CDKN2B	PRKCB	MMP2	N/A
PRKCB	MMP2	RPL10	PRKCB	MMP2	N/A
PRKCB	MMP2	PIGR	PRKCB	MMP2	N/A
PRKCB	MMP2	NRGN	PRKCB	MMP2	N/A
PRKCB	MMP2	CRYBA1	PRKCB	MMP2	N/A
PRKCB	MMP2	CASP6	PRKCB	MMP2	N/A
PRKCB	MMP2	PAPOLB	PRKCB	MMP2	N/A
PRKCB	MMP2	GAP43	PRKCB	MMP2	N/A
PRKCB	MMP2	NOX5	PRKCB	MMP2	N/A
PRKCB	MMP2	SCN4A	PRKCB	MMP2	N/A
PRKCB	MMP2	GRIA2	PRKCB	MMP2	N/A
PRKCB	MMP2	ALG2	PRKCB	MMP2	N/A
PRKCB	MMP2	GHRL	PRKCB	MMP2	N/A
PRKCB	MMP2	TNPO3	PRKCB	MMP2	N/A
PRKCB	MMP2	ORAI1	PRKCB	MMP2	N/A
PRKCB	MMP2	TYR	PRKCB	MMP2	N/A
PRKCB	MMP2	KIR3DS1	PRKCB	MMP2	N/A
PRKCA	AKT1	ADAM17	PRKCA	AKT1	N/A
PRKCA	AKT1	MMP2	PRKCA	AKT1	N/A
PRKCA	AKT1	MMP2	PRKCA	MMP2	N/A
PRKCA	AKT1	PSEN1	PRKCA	AKT1	N/A
PRKCA	AKT1	PLAU	PRKCA	AKT1	N/A
PRKCA	RAF1	ADAM17	PRKCA	RAF1	N/A
PRKCA	RAF1	MMP2	PRKCA	RAF1	N/A
PRKCA	RAF1	MMP2	PRKCA	MMP2	N/A
PRKCA	RAF1	PSEN1	PRKCA	RAF1	N/A
PRKCA	RAF1	PLAU	PRKCA	RAF1	N/A
PRKCA	ERBB2	ADAM17	PRKCA	ERBB2	N/A
PRKCA	ERBB2	MMP2	PRKCA	ERBB2	N/A
PRKCA	ERBB2	MMP2	PRKCA	MMP2	N/A
PRKCA	ERBB2	PSEN1	PRKCA	ERBB2	N/A
PRKCA	ERBB2	PLAU	PRKCA	ERBB2	N/A
PRKCA	PRKD1	MMP2	PRKCA	MMP2	N/A
PRKCA	PRPF4B	MMP2	PRKCA	MMP2	N/A
PRKCA	ILK	MMP2	PRKCA	MMP2	N/A
PRKCA	MAP3K3	MMP2	PRKCA	MMP2	N/A
PRKCA	SGK1	MMP2	PRKCA	MMP2	N/A
PRKCA	ADAM17	MMP2	PRKCA	MMP2	N/A
PRKCA	ADAM17	SRC	PRKCA	SRC	N/A
PRKCA	ADAM17	LCK	PRKCA	LCK	N/A
PRKCA	ADAM17	ADRBK1	PRKCA	ADRBK1	N/A
PRKCA	TTN	MMP2	PRKCA	MMP2	N/A
PRKCA	AURKA	MMP2	PRKCA	MMP2	N/A
PRKCA	PKD1	AKT1	PRKCA	AKT1	N/A
PRKCA	PKD1	RAF1	PRKCA	RAF1	N/A
PRKCA	PKD1	ERBB2	PRKCA	ERBB2	N/A
PRKCA	PKD1	MMP2	PRKCA	MMP2	N/A
PRKCA	PKD1	LCK	PRKCA	LCK	N/A
PRKCA	PKD1	ADRBK1	PRKCA	ADRBK1	N/A
PRKCA	MMP2	CDKN1A	PRKCA	MMP2	N/A
PRKCA	MMP2	RPS6	PRKCA	MMP2	N/A
PRKCA	MMP2	PTPN1	PRKCA	MMP2	N/A
PRKCA	MMP2	ABLIM1	PRKCA	MMP2	N/A
PRKCA	MMP2	PLCB3	PRKCA	MMP2	N/A
PRKCA	MMP2	LMNA	PRKCA	MMP2	N/A
PRKCA	MMP2	AR	PRKCA	MMP2	N/A
PRKCA	MMP2	CDKN1B	PRKCA	MMP2	N/A
PRKCA	MMP2	CFLAR	PRKCA	MMP2	N/A
PRKCA	MMP2	S1PR1	PRKCA	MMP2	N/A
PRKCA	MMP2	BAD	PRKCA	MMP2	N/A
PRKCA	MMP2	IRS1	PRKCA	MMP2	N/A
PRKCA	MMP2	PLCG1	PRKCA	MMP2	N/A
PRKCA	MMP2	PFKFB2	PRKCA	MMP2	N/A
PRKCA	MMP2	ITGB3	PRKCA	MMP2	N/A
PRKCA	MMP2	EIF4B	PRKCA	MMP2	N/A
PRKCA	MMP2	RRAD	PRKCA	MMP2	N/A
PRKCA	MMP2	NF1	PRKCA	MMP2	N/A
PRKCA	MMP2	PTPN12	PRKCA	MMP2	N/A
PRKCA	MMP2	HAND1	PRKCA	MMP2	N/A
PRKCA	MMP2	AGAP2	PRKCA	MMP2	N/A
PRKCA	MMP2	TSC2	PRKCA	MMP2	N/A
PRKCA	MMP2	NFATC2	PRKCA	MMP2	N/A
PRKCA	MMP2	NOS3	PRKCA	MMP2	N/A
PRKCA	MMP2	EP300	PRKCA	MMP2	N/A
PRKCA	MMP2	FOXO4	PRKCA	MMP2	N/A
PRKCA	MMP2	RBM15	PRKCA	MMP2	N/A
PRKCA	MMP2	MAP2	PRKCA	MMP2	N/A
PRKCA	MMP2	NCF1	PRKCA	MMP2	N/A
PRKCA	MMP2	FOXO1	PRKCA	MMP2	N/A
PRKCA	MMP2	PPP1R1A	PRKCA	MMP2	N/A
PRKCA	MMP2	CD44	PRKCA	MMP2	N/A
PRKCA	MMP2	BRCA1	PRKCA	MMP2	N/A
PRKCA	MMP2	PDE3A	PRKCA	MMP2	N/A
PRKCA	MMP2	CLASRP	PRKCA	MMP2	N/A
PRKCA	MMP2	MAPT	PRKCA	MMP2	N/A
PRKCA	MMP2	BCL2L11	PRKCA	MMP2	N/A
PRKCA	MMP2	PFKFB3	PRKCA	MMP2	N/A
PRKCA	MMP2	ADRB2	PRKCA	MMP2	N/A
PRKCA	MMP2	OPRM1	PRKCA	MMP2	N/A
PRKCA	MMP2	ESR1	PRKCA	MMP2	N/A
PRKCA	MMP2	NCF4	PRKCA	MMP2	N/A
PRKCA	MMP2	EZR	PRKCA	MMP2	N/A
PRKCA	MMP2	SRSF7	PRKCA	MMP2	N/A
PRKCA	MMP2	CDC25B	PRKCA	MMP2	N/A
PRKCA	MMP2	LMO7	PRKCA	MMP2	N/A
PRKCA	MMP2	SRSF5	PRKCA	MMP2	N/A
PRKCA	MMP2	PEA15	PRKCA	MMP2	N/A
PRKCA	MMP2	NFATC1	PRKCA	MMP2	N/A
PRKCA	MMP2	EBAG9	PRKCA	MMP2	N/A
PRKCA	MMP2	KCNJ1	PRKCA	MMP2	N/A
PRKCA	MMP2	SCN2A	PRKCA	MMP2	N/A
PRKCA	MMP2	GFAP	PRKCA	MMP2	N/A
PRKCA	MMP2	VASP	PRKCA	MMP2	N/A
PRKCA	MMP2	ARHGAP35	PRKCA	MMP2	N/A
PRKCA	MMP2	FBXW7	PRKCA	MMP2	N/A
PRKCA	MMP2	OPRD1	PRKCA	MMP2	N/A
PRKCA	MMP2	TNNI2	PRKCA	MMP2	N/A
PRKCA	MMP2	GRM5	PRKCA	MMP2	N/A
PRKCA	MMP2	SRF	PRKCA	MMP2	N/A
PRKCA	MMP2	RELA	PRKCA	MMP2	N/A
PRKCA	MMP2	HMGN1	PRKCA	MMP2	N/A
PRKCA	MMP2	SPP1	PRKCA	MMP2	N/A
PRKCA	MMP2	ADRA2A	PRKCA	MMP2	N/A
PRKCA	MMP2	VCL	PRKCA	MMP2	N/A
PRKCA	MMP2	ATP2B4	PRKCA	MMP2	N/A
PRKCA	MMP2	EIF2S2	PRKCA	MMP2	N/A
PRKCA	MMP2	REV3L	PRKCA	MMP2	N/A
PRKCA	MMP2	CREBBP	PRKCA	MMP2	N/A
PRKCA	MMP2	GNAZ	PRKCA	MMP2	N/A
PRKCA	MMP2	ADD3	PRKCA	MMP2	N/A
PRKCA	MMP2	PTPN11	PRKCA	MMP2	N/A
PRKCA	MMP2	GIT2	PRKCA	MMP2	N/A
PRKCA	MMP2	ITGB4	PRKCA	MMP2	N/A
PRKCA	MMP2	PTPRB	PRKCA	MMP2	N/A
PRKCA	MMP2	CRYBA4	PRKCA	MMP2	N/A
PRKCA	MMP2	HERC1	PRKCA	MMP2	N/A
PRKCA	MMP2	PRKD2	PRKCA	MMP2	N/A
PRKCA	MMP2	TPX2	PRKCA	MMP2	N/A
PRKCA	MMP2	ABCB1	PRKCA	MMP2	N/A
PRKCA	MMP2	ICAM5	PRKCA	MMP2	N/A
PRKCA	MMP2	BDKRB2	PRKCA	MMP2	N/A
PRKCA	MMP2	PASK	PRKCA	MMP2	N/A
PRKCA	MMP2	ACACA	PRKCA	MMP2	N/A
PRKCA	MMP2	PRKAA2	PRKCA	MMP2	N/A
PRKCA	MMP2	EWSR1	PRKCA	MMP2	N/A
PRKCA	MMP2	LRP1	PRKCA	MMP2	N/A
PRKCA	MMP2	ITGB2	PRKCA	MMP2	N/A
PRKCA	MMP2	CD226	PRKCA	MMP2	N/A
PRKCA	MMP2	STK38L	PRKCA	MMP2	N/A
PRKCA	MMP2	RPS6KB2	PRKCA	MMP2	N/A
PRKCA	MMP2	MET	PRKCA	MMP2	N/A
PRKCA	MMP2	MAP2K5	PRKCA	MMP2	N/A
PRKCA	MMP2	PLEK	PRKCA	MMP2	N/A
PRKCA	MMP2	MYCBP2	PRKCA	MMP2	N/A
PRKCA	MMP2	GNA15	PRKCA	MMP2	N/A
PRKCA	MMP2	NOTCH2	PRKCA	MMP2	N/A
PRKCA	MMP2	RBL2	PRKCA	MMP2	N/A
PRKCA	MMP2	RANBP2	PRKCA	MMP2	N/A
PRKCA	MMP2	AQP1	PRKCA	MMP2	N/A
PRKCA	MMP2	PPP2R5A	PRKCA	MMP2	N/A
PRKCA	MMP2	NDUFS4	PRKCA	MMP2	N/A
PRKCA	MMP2	EGFR	PRKCA	MMP2	N/A
PRKCA	MMP2	EIF4E	PRKCA	MMP2	N/A
PRKCA	MMP2	DAPK1	PRKCA	MMP2	N/A
PRKCA	MMP2	PRKD3	PRKCA	MMP2	N/A
PRKCA	MMP2	SRC	PRKCA	MMP2	N/A
PRKCA	MMP2	SRC	PRKCA	SRC	N/A
PRKCA	MMP2	TP53	PRKCA	MMP2	N/A
PRKCA	MMP2	CLCNKA	PRKCA	MMP2	N/A
PRKCA	MMP2	CGN	PRKCA	MMP2	N/A
PRKCA	MMP2	MC4R	PRKCA	MMP2	N/A
PRKCA	MMP2	DBN1	PRKCA	MMP2	N/A
PRKCA	MMP2	DGKD	PRKCA	MMP2	N/A
PRKCA	MMP2	FXYD1	PRKCA	MMP2	N/A
PRKCA	MMP2	SNAP23	PRKCA	MMP2	N/A
PRKCA	MMP2	CHEK2	PRKCA	MMP2	N/A
PRKCA	MMP2	C5AR1	PRKCA	MMP2	N/A
PRKCA	MMP2	MEF2C	PRKCA	MMP2	N/A
PRKCA	MMP2	GMFB	PRKCA	MMP2	N/A
PRKCA	MMP2	LCK	PRKCA	MMP2	N/A
PRKCA	MMP2	LCK	PRKCA	LCK	N/A
PRKCA	MMP2	CLIP1	PRKCA	MMP2	N/A
PRKCA	MMP2	GRIA1	PRKCA	MMP2	N/A
PRKCA	MMP2	DLGAP5	PRKCA	MMP2	N/A
PRKCA	MMP2	VDR	PRKCA	MMP2	N/A
PRKCA	MMP2	GRIA4	PRKCA	MMP2	N/A
PRKCA	MMP2	CD5	PRKCA	MMP2	N/A
PRKCA	MMP2	ATP2B1	PRKCA	MMP2	N/A
PRKCA	MMP2	EIF6	PRKCA	MMP2	N/A
PRKCA	MMP2	KCNC4	PRKCA	MMP2	N/A
PRKCA	MMP2	TP53BP1	PRKCA	MMP2	N/A
PRKCA	MMP2	GJA1	PRKCA	MMP2	N/A
PRKCA	MMP2	HOXB7	PRKCA	MMP2	N/A
PRKCA	MMP2	PSEN1	PRKCA	MMP2	N/A
PRKCA	MMP2	ARHGAP21	PRKCA	MMP2	N/A
PRKCA	MMP2	CTNND1	PRKCA	MMP2	N/A
PRKCA	MMP2	PLD2	PRKCA	MMP2	N/A
PRKCA	MMP2	NCL	PRKCA	MMP2	N/A
PRKCA	MMP2	DNM1	PRKCA	MMP2	N/A
PRKCA	MMP2	STXBP1	PRKCA	MMP2	N/A
PRKCA	MMP2	GRIN1	PRKCA	MMP2	N/A
PRKCA	MMP2	GRIN2A	PRKCA	MMP2	N/A
PRKCA	MMP2	SMARCA5	PRKCA	MMP2	N/A
PRKCA	MMP2	MINK1	PRKCA	MMP2	N/A
PRKCA	MMP2	BCL2	PRKCA	MMP2	N/A
PRKCA	MMP2	NPM1	PRKCA	MMP2	N/A
PRKCA	MMP2	ANLN	PRKCA	MMP2	N/A
PRKCA	MMP2	SPAG9	PRKCA	MMP2	N/A
PRKCA	MMP2	SMAD3	PRKCA	MMP2	N/A
PRKCA	MMP2	RBL1	PRKCA	MMP2	N/A
PRKCA	MMP2	ATF2	PRKCA	MMP2	N/A
PRKCA	MMP2	MAP4K1	PRKCA	MMP2	N/A
PRKCA	MMP2	FOS	PRKCA	MMP2	N/A
PRKCA	MMP2	E2F1	PRKCA	MMP2	N/A
PRKCA	MMP2	SHC1	PRKCA	MMP2	N/A
PRKCA	MMP2	RAB4A	PRKCA	MMP2	N/A
PRKCA	MMP2	SFSWAP	PRKCA	MMP2	N/A
PRKCA	MMP2	ELAVL1	PRKCA	MMP2	N/A
PRKCA	MMP2	TRPC3	PRKCA	MMP2	N/A
PRKCA	MMP2	PPARA	PRKCA	MMP2	N/A
PRKCA	MMP2	TNNI3	PRKCA	MMP2	N/A
PRKCA	MMP2	RALBP1	PRKCA	MMP2	N/A
PRKCA	MMP2	MYO1E	PRKCA	MMP2	N/A
PRKCA	MMP2	TBC1D5	PRKCA	MMP2	N/A
PRKCA	MMP2	SDC2	PRKCA	MMP2	N/A
PRKCA	MMP2	HDAC7	PRKCA	MMP2	N/A
PRKCA	MMP2	SLC9A3R1	PRKCA	MMP2	N/A
PRKCA	MMP2	OCLN	PRKCA	MMP2	N/A
PRKCA	MMP2	TOP2A	PRKCA	MMP2	N/A
PRKCA	MMP2	NANOS1	PRKCA	MMP2	N/A
PRKCA	MMP2	CHAT	PRKCA	MMP2	N/A
PRKCA	MMP2	KIR3DL1	PRKCA	MMP2	N/A
PRKCA	MMP2	ITGB1	PRKCA	MMP2	N/A
PRKCA	MMP2	ADAP1	PRKCA	MMP2	N/A
PRKCA	MMP2	PPP1R14A	PRKCA	MMP2	N/A
PRKCA	MMP2	TRPV1	PRKCA	MMP2	N/A
PRKCA	MMP2	KCNQ2	PRKCA	MMP2	N/A
PRKCA	MMP2	TRPV6	PRKCA	MMP2	N/A
PRKCA	MMP2	KCNA5	PRKCA	MMP2	N/A
PRKCA	MMP2	RDX	PRKCA	MMP2	N/A
PRKCA	MMP2	CASR	PRKCA	MMP2	N/A
PRKCA	MMP2	GRM1	PRKCA	MMP2	N/A
PRKCA	MMP2	MYOD1	PRKCA	MMP2	N/A
PRKCA	MMP2	BCR	PRKCA	MMP2	N/A
PRKCA	MMP2	APLP2	PRKCA	MMP2	N/A
PRKCA	MMP2	GSTP1	PRKCA	MMP2	N/A
PRKCA	MMP2	VTN	PRKCA	MMP2	N/A
PRKCA	MMP2	ITPKA	PRKCA	MMP2	N/A
PRKCA	MMP2	GFPT1	PRKCA	MMP2	N/A
PRKCA	MMP2	HRH1	PRKCA	MMP2	N/A
PRKCA	MMP2	GRIN2B	PRKCA	MMP2	N/A
PRKCA	MMP2	SNAP25	PRKCA	MMP2	N/A
PRKCA	MMP2	CFTR	PRKCA	MMP2	N/A
PRKCA	MMP2	MYBBP1A	PRKCA	MMP2	N/A
PRKCA	MMP2	DLG4	PRKCA	MMP2	N/A
PRKCA	MMP2	PFKL	PRKCA	MMP2	N/A
PRKCA	MMP2	KIF2C	PRKCA	MMP2	N/A
PRKCA	MMP2	AQP4	PRKCA	MMP2	N/A
PRKCA	MMP2	TP73	PRKCA	MMP2	N/A
PRKCA	MMP2	ATP1A1	PRKCA	MMP2	N/A
PRKCA	MMP2	ADD2	PRKCA	MMP2	N/A
PRKCA	MMP2	PPP1R12A	PRKCA	MMP2	N/A
PRKCA	MMP2	CBL	PRKCA	MMP2	N/A
PRKCA	MMP2	PLCB1	PRKCA	MMP2	N/A
PRKCA	MMP2	CLDN4	PRKCA	MMP2	N/A
PRKCA	MMP2	ZMYND8	PRKCA	MMP2	N/A
PRKCA	MMP2	ICAM3	PRKCA	MMP2	N/A
PRKCA	MMP2	GPSM2	PRKCA	MMP2	N/A
PRKCA	MMP2	PTDSS1	PRKCA	MMP2	N/A
PRKCA	MMP2	NFKB1	PRKCA	MMP2	N/A
PRKCA	MMP2	PTPN6	PRKCA	MMP2	N/A
PRKCA	MMP2	CYTH1	PRKCA	MMP2	N/A
PRKCA	MMP2	F11R	PRKCA	MMP2	N/A
PRKCA	MMP2	RHO	PRKCA	MMP2	N/A
PRKCA	MMP2	ERBB2IP	PRKCA	MMP2	N/A
PRKCA	MMP2	AHR	PRKCA	MMP2	N/A
PRKCA	MMP2	CORO1B	PRKCA	MMP2	N/A
PRKCA	MMP2	YWHAB	PRKCA	MMP2	N/A
PRKCA	MMP2	SPN	PRKCA	MMP2	N/A
PRKCA	MMP2	ADRBK1	PRKCA	MMP2	N/A
PRKCA	MMP2	ADRBK1	PRKCA	ADRBK1	N/A
PRKCA	MMP2	PLD1	PRKCA	MMP2	N/A
PRKCA	MMP2	NR1I3	PRKCA	MMP2	N/A
PRKCA	MMP2	KCNAB2	PRKCA	MMP2	N/A
PRKCA	MMP2	ACO1	PRKCA	MMP2	N/A
PRKCA	MMP2	GRIP2	PRKCA	MMP2	N/A
PRKCA	MMP2	GABRB1	PRKCA	MMP2	N/A
PRKCA	MMP2	OPA1	PRKCA	MMP2	N/A
PRKCA	MMP2	SSTR3	PRKCA	MMP2	N/A
PRKCA	MMP2	FRAT1	PRKCA	MMP2	N/A
PRKCA	MMP2	IL2RA	PRKCA	MMP2	N/A
PRKCA	MMP2	TBXA2R	PRKCA	MMP2	N/A
PRKCA	MMP2	AANAT	PRKCA	MMP2	N/A
PRKCA	MMP2	GRK7	PRKCA	MMP2	N/A
PRKCA	MMP2	TFRC	PRKCA	MMP2	N/A
PRKCA	MMP2	KRT20	PRKCA	MMP2	N/A
PRKCA	MMP2	ARHGEF17	PRKCA	MMP2	N/A
PRKCA	MMP2	RGS2	PRKCA	MMP2	N/A
PRKCA	MMP2	CD4	PRKCA	MMP2	N/A
PRKCA	MMP2	TACSTD2	PRKCA	MMP2	N/A
PRKCA	MMP2	PHF3	PRKCA	MMP2	N/A
PRKCA	MMP2	L1CAM	PRKCA	MMP2	N/A
PRKCA	MMP2	FAM8A1	PRKCA	MMP2	N/A
PRKCA	MMP2	PITPNC1	PRKCA	MMP2	N/A
PRKCA	MMP2	CYTH2	PRKCA	MMP2	N/A
PRKCA	MMP2	GJB1	PRKCA	MMP2	N/A
PRKCA	MMP2	HMGA1	PRKCA	MMP2	N/A
PRKCA	MMP2	PLAU	PRKCA	MMP2	N/A
PRKCA	MMP2	CD3G	PRKCA	MMP2	N/A
PRKCA	MMP2	BNC1	PRKCA	MMP2	N/A
PRKCA	MMP2	SLC2A2	PRKCA	MMP2	N/A
PRKCA	MMP2	SLC4A4	PRKCA	MMP2	N/A
PRKCA	MMP2	STOM	PRKCA	MMP2	N/A
PRKCA	MMP2	GABRG2	PRKCA	MMP2	N/A
PRKCA	MMP2	HABP4	PRKCA	MMP2	N/A
PRKCA	MMP2	DAB2	PRKCA	MMP2	N/A
PRKCA	MMP2	FBP1	PRKCA	MMP2	N/A
PRKCA	MMP2	PLXNA2	PRKCA	MMP2	N/A
PRKCA	MMP2	PRKG1	PRKCA	MMP2	N/A
PRKCA	MMP2	RALB	PRKCA	MMP2	N/A
PRKCA	MMP2	NOXA1	PRKCA	MMP2	N/A
PRKCA	MMP2	MKNK1	PRKCA	MMP2	N/A
PRKCA	MMP2	HSPB8	PRKCA	MMP2	N/A
PRKCA	MMP2	RGS7	PRKCA	MMP2	N/A
PRKCA	MMP2	RGS19	PRKCA	MMP2	N/A
PRKCA	MMP2	TAGLN	PRKCA	MMP2	N/A
PRKCA	MMP2	SPAG1	PRKCA	MMP2	N/A
PRKCA	MMP2	EDF1	PRKCA	MMP2	N/A
PRKCA	MMP2	SDC4	PRKCA	MMP2	N/A
PRKCA	MMP2	POLB	PRKCA	MMP2	N/A
PRKCA	MMP2	LENG8	PRKCA	MMP2	N/A
PRKCA	MMP2	IL1R1	PRKCA	MMP2	N/A
PRKCA	MMP2	PALM	PRKCA	MMP2	N/A
PRKCA	MMP2	SEMA5A	PRKCA	MMP2	N/A
PRKCA	MMP2	MAPK9	PRKCA	MMP2	N/A
PRKCA	MMP2	KIF3A	PRKCA	MMP2	N/A
PRKCA	MMP2	HLA-A	PRKCA	MMP2	N/A
PRKCA	MMP2	TNNT2	PRKCA	MMP2	N/A
PRKCA	MMP2	CASKIN1	PRKCA	MMP2	N/A
PRKCA	MMP2	ADD1	PRKCA	MMP2	N/A
PRKCA	MMP2	BCL7C	PRKCA	MMP2	N/A
PRKCA	MMP2	ACCN1	PRKCA	MMP2	N/A
PRKCA	MMP2	BIRC5	PRKCA	MMP2	N/A
PRKCA	MMP2	RPA2	PRKCA	MMP2	N/A
PRKCA	MMP2	PPP1R14B	PRKCA	MMP2	N/A
PRKCA	MMP2	CCNK	PRKCA	MMP2	N/A
PRKCA	MMP2	DNM2	PRKCA	MMP2	N/A
PRKCA	MMP2	COIL	PRKCA	MMP2	N/A
PRKCA	MMP2	KCNMA1	PRKCA	MMP2	N/A
PRKCA	MMP2	PRG2	PRKCA	MMP2	N/A
PRKCA	MMP2	CALY	PRKCA	MMP2	N/A
PRKCA	MMP2	AFAP1	PRKCA	MMP2	N/A
PRKCA	MMP2	TCEAL1	PRKCA	MMP2	N/A
PRKCA	MMP2	CREM	PRKCA	MMP2	N/A
PRKCA	MMP2	POU2AF1	PRKCA	MMP2	N/A
PRKCA	MMP2	GSTA4	PRKCA	MMP2	N/A
PRKCA	MMP2	KCNJ4	PRKCA	MMP2	N/A
PRKCA	MMP2	SMC1A	PRKCA	MMP2	N/A
PRKCA	MMP2	HES1	PRKCA	MMP2	N/A
PRKCA	MMP2	TRPV5	PRKCA	MMP2	N/A
PRKCA	MMP2	RPL10	PRKCA	MMP2	N/A
PRKCA	MMP2	CRYBB2	PRKCA	MMP2	N/A
PRKCA	MMP2	KAT6B	PRKCA	MMP2	N/A
PRKCA	MMP2	SLC39A8	PRKCA	MMP2	N/A
PRKCA	MMP2	NFE2L2	PRKCA	MMP2	N/A
PRKCA	MMP2	PTGIR	PRKCA	MMP2	N/A
PRKCA	MMP2	BEST1	PRKCA	MMP2	N/A
PRKCA	MMP2	NRGN	PRKCA	MMP2	N/A
PRKCA	MMP2	CYBA	PRKCA	MMP2	N/A
PRKCA	MMP2	THOC5	PRKCA	MMP2	N/A
PRKCA	MMP2	GABRR1	PRKCA	MMP2	N/A
PRKCA	MMP2	KCNJ13	PRKCA	MMP2	N/A
PRKCA	MMP2	NR1H4	PRKCA	MMP2	N/A
PRKCA	MMP2	GPM6A	PRKCA	MMP2	N/A
PRKCA	MMP2	NMNAT1	PRKCA	MMP2	N/A
PRKCA	MMP2	PPP6R3	PRKCA	MMP2	N/A
PRKCA	MMP2	RORA	PRKCA	MMP2	N/A
PRKCA	MMP2	C21orf33	PRKCA	MMP2	N/A
PRKCA	MMP2	GLRA1	PRKCA	MMP2	N/A
PRKCA	MMP2	DLX3	PRKCA	MMP2	N/A
PRKCA	MMP2	ADRA1B	PRKCA	MMP2	N/A
PRKCA	MMP2	SLC6A9	PRKCA	MMP2	N/A
PRKCA	MMP2	CHRND	PRKCA	MMP2	N/A
PRKCA	MMP2	NPHS1	PRKCA	MMP2	N/A
PRKCA	MMP2	ARL6IP4	PRKCA	MMP2	N/A
PRKCA	MMP2	KCNE1	PRKCA	MMP2	N/A
PRKCA	MMP2	KCNE3	PRKCA	MMP2	N/A
PRKCA	MMP2	DGKZ	PRKCA	MMP2	N/A
PRKCA	MMP2	TNNT3	PRKCA	MMP2	N/A
PRKCA	MMP2	EGLN2	PRKCA	MMP2	N/A
PRKCA	MMP2	RSC1A1	PRKCA	MMP2	N/A
PRKCA	MMP2	F3	PRKCA	MMP2	N/A
PRKCA	MMP2	GRIA2	PRKCA	MMP2	N/A
PRKCA	MMP2	CD163	PRKCA	MMP2	N/A
PRKCA	MMP2	NKX3-1	PRKCA	MMP2	N/A
PRKCA	MMP2	TRPM4	PRKCA	MMP2	N/A
PRKCA	SRC	PSEN1	PRKCA	SRC	N/A
PRKCA	SRC	PLAU	PRKCA	SRC	N/A
PRKCA	LCK	PSEN1	PRKCA	LCK	N/A
PRKCA	LCK	PLAU	PRKCA	LCK	N/A
PRKCA	PSEN1	ADRBK1	PRKCA	ADRBK1	N/A
PRKCA	ADRBK1	PLAU	PRKCA	ADRBK1	N/A
MMP2	WNK1	MAPK3	MMP2	MAPK3	N/A
MMP2	GSK3A	MAPK3	MMP2	MAPK3	N/A
MMP2	IKBKB	MAPK3	MMP2	MAPK3	N/A
MMP2	PKD1	MAPK3	MMP2	MAPK3	N/A
MMP2	RIPK1	MAPK3	MMP2	MAPK3	N/A
MMP2	PARK7	MAPK3	MMP2	MAPK3	N/A
MMP2	TGM2	MAPK3	MMP2	MAPK3	N/A
MMP2	CAPN1	MAPK3	MMP2	MAPK3	N/A
MMP2	MAPK3	ALDOA	MMP2	MAPK3	N/A
MMP2	MAPK3	TRAP1	MMP2	MAPK3	N/A
MMP2	MAPK3	YBX1	MMP2	MAPK3	N/A
MMP2	MAPK3	RPL3	MMP2	MAPK3	N/A
MMP2	MAPK3	CARHSP1	MMP2	MAPK3	N/A
MMP2	MAPK3	MAP1S	MMP2	MAPK3	N/A
MMP2	MAPK3	MATR3	MMP2	MAPK3	N/A
MMP2	MAPK3	DARS	MMP2	MAPK3	N/A
MMP2	MAPK3	YWHAZ	MMP2	MAPK3	N/A
MMP2	MAPK3	HIST1H2BB	MMP2	MAPK3	N/A
MMP2	MAPK3	RBM12	MMP2	MAPK3	N/A
MMP2	MAPK3	LMNB1	MMP2	MAPK3	N/A
MMP2	MAPK3	PLEC	MMP2	MAPK3	N/A
MMP2	MAPK3	ALYREF	MMP2	MAPK3	N/A
MMP2	MAPK3	CTPS	MMP2	MAPK3	N/A
MMP2	MAPK3	VIM	MMP2	MAPK3	N/A
MMP2	MAPK3	FLNA	MMP2	MAPK3	N/A
MMP2	MAPK3	VCP	MMP2	MAPK3	N/A
MMP2	MAPK3	EIF3A	MMP2	MAPK3	N/A
MMP2	MAPK3	TMPO	MMP2	MAPK3	N/A
MMP2	MAPK3	ACLY	MMP2	MAPK3	N/A
MMP2	MAPK3	NES	MMP2	MAPK3	N/A
MMP2	MAPK3	ILF3	MMP2	MAPK3	N/A
MMP2	MAPK3	CCT2	MMP2	MAPK3	N/A
MMP2	MAPK3	SRSF3	MMP2	MAPK3	N/A
MMP2	MAPK3	EIF5B	MMP2	MAPK3	N/A
MMP2	MAPK3	PDHA1	MMP2	MAPK3	N/A
MMP2	MAPK3	HIST1H2BM	MMP2	MAPK3	N/A
MMP2	MAPK3	NDRG1	MMP2	MAPK3	N/A
MMP2	MAPK3	SUB1	MMP2	MAPK3	N/A
MMP2	MAPK3	HIST1H1C	MMP2	MAPK3	N/A
MMP2	MAPK3	LGALS3	MMP2	MAPK3	N/A
MMP2	MAPK3	HIST3H2A	MMP2	MAPK3	N/A
MMP2	MAPK3	HIST1H2AG	MMP2	MAPK3	N/A
MMP2	MAPK3	SH3GL1	MMP2	MAPK3	N/A
MMP2	MAPK3	RPS25	MMP2	MAPK3	N/A
MMP2	MAPK3	UBA1	MMP2	MAPK3	N/A
MMP2	MAPK3	CCAR1	MMP2	MAPK3	N/A
MMP2	MAPK3	MANF	MMP2	MAPK3	N/A
MMP2	MAPK3	CALR	MMP2	MAPK3	N/A
MMP2	MAPK3	GOLGB1	MMP2	MAPK3	N/A
MMP2	MAPK3	HIST2H2BE	MMP2	MAPK3	N/A
MMP2	MAPK3	ANXA1	MMP2	MAPK3	N/A
MMP2	MAPK3	DDB1	MMP2	MAPK3	N/A
MMP2	MAPK3	EIF2S3	MMP2	MAPK3	N/A
MMP2	MAPK3	H2BFS	MMP2	MAPK3	N/A
MMP2	MAPK3	ATIC	MMP2	MAPK3	N/A
MMP2	MAPK3	PSMB1	MMP2	MAPK3	N/A
MMP2	MAPK3	HSP90B1	MMP2	MAPK3	N/A
MMP2	MAPK3	HNRNPH2	MMP2	MAPK3	N/A
MMP2	MAPK3	MYH9	MMP2	MAPK3	N/A
MMP2	MAPK3	HIST1H1T	MMP2	MAPK3	N/A
MMP2	MAPK3	PSMA2	MMP2	MAPK3	N/A
MMP2	MAPK3	HNRNPA0	MMP2	MAPK3	N/A
MMP2	MAPK3	RRM2	MMP2	MAPK3	N/A
MMP2	MAPK3	PSMD12	MMP2	MAPK3	N/A
MMP2	MAPK3	DYNC1H1	MMP2	MAPK3	N/A
MMP2	MAPK3	DCTN2	MMP2	MAPK3	N/A
MMP2	MAPK3	FARSB	MMP2	MAPK3	N/A
MMP2	MAPK3	HMGCS1	MMP2	MAPK3	N/A
MMP2	MAPK3	HSPA9	MMP2	MAPK3	N/A
MMP2	MAPK3	HMGB2	MMP2	MAPK3	N/A
MMP2	MAPK3	APEX1	MMP2	MAPK3	N/A
MMP2	MAPK3	KRT18	MMP2	MAPK3	N/A
MMP2	MAPK3	CKM	MMP2	MAPK3	N/A
MMP2	MAPK3	HIST1H1A	MMP2	MAPK3	N/A
MMP2	MAPK3	USP10	MMP2	MAPK3	N/A
MMP2	MAPK3	RPL38	MMP2	MAPK3	N/A
MMP2	MAPK3	LONP1	MMP2	MAPK3	N/A
MMP2	MAPK3	HIST1H2BD	MMP2	MAPK3	N/A
MMP2	MAPK3	VDAC1	MMP2	MAPK3	N/A
MMP2	MAPK3	DDX5	MMP2	MAPK3	N/A
MMP2	MAPK3	NCAPH	MMP2	MAPK3	N/A
MMP2	MAPK3	RSL1D1	MMP2	MAPK3	N/A
MMP2	MAPK3	MARCKS	MMP2	MAPK3	N/A
MMP2	MAPK3	EEF1A1	MMP2	MAPK3	N/A
MMP2	MAPK3	EPRS	MMP2	MAPK3	N/A
MMP2	MAPK3	IQGAP1	MMP2	MAPK3	N/A
MMP2	MAPK3	G3BP1	MMP2	MAPK3	N/A
MMP2	MAPK3	PDLIM1	MMP2	MAPK3	N/A
MMP2	MAPK3	PA2G4	MMP2	MAPK3	N/A
MMP2	MAPK3	EIF3F	MMP2	MAPK3	N/A
MMP2	MAPK3	CHD1	MMP2	MAPK3	N/A
MMP2	MAPK3	HMGB1	MMP2	MAPK3	N/A
MMP2	MAPK3	HNRNPH1	MMP2	MAPK3	N/A
MMP2	MAPK3	S100A11	MMP2	MAPK3	N/A
MMP2	MAPK3	PRKAR2A	MMP2	MAPK3	N/A
MMP2	MAPK3	SAFB	MMP2	MAPK3	N/A
MMP2	MAPK3	PRC1	MMP2	MAPK3	N/A
MMP2	MAPK3	XRCC5	MMP2	MAPK3	N/A
MMP2	MAPK3	DNAJC9	MMP2	MAPK3	N/A
MMP2	MAPK3	PHB	MMP2	MAPK3	N/A
MMP2	MAPK3	SF3B2	MMP2	MAPK3	N/A
MMP2	MAPK3	MAPRE1	MMP2	MAPK3	N/A
MMP2	MAPK3	TPR	MMP2	MAPK3	N/A
MMP2	MAPK3	XRCC6	MMP2	MAPK3	N/A
MMP2	MAPK3	CFL1	MMP2	MAPK3	N/A
MMP2	MAPK3	DYNLT1	MMP2	MAPK3	N/A
MMP2	MAPK3	APP	MMP2	MAPK3	N/A
MMP2	MAPK3	UBA2	MMP2	MAPK3	N/A
MMP2	MAPK3	HDGF	MMP2	MAPK3	N/A
MMP2	MAPK3	TLN1	MMP2	MAPK3	N/A
MMP2	MAPK3	TOMM70A	MMP2	MAPK3	N/A
MMP2	MAPK3	NAV2	MMP2	MAPK3	N/A
MMP2	MAPK3	RAD23A	MMP2	MAPK3	N/A
MMP2	MAPK3	PCBP2	MMP2	MAPK3	N/A
MMP2	MAPK3	PCBP1	MMP2	MAPK3	N/A
MMP2	MAPK3	USP7	MMP2	MAPK3	N/A
MMP2	MAPK3	NSUN2	MMP2	MAPK3	N/A
MMP2	MAPK3	SND1	MMP2	MAPK3	N/A
MMP2	MAPK3	SRSF11	MMP2	MAPK3	N/A
MMP2	MAPK3	PGK1	MMP2	MAPK3	N/A
MMP2	MAPK3	BAG3	MMP2	MAPK3	N/A
MMP2	MAPK3	H2AFX	MMP2	MAPK3	N/A
MMP2	MAPK3	C1QA	MMP2	MAPK3	N/A
MMP2	MAPK3	PARP1	MMP2	MAPK3	N/A
MMP2	MAPK3	MYL12A	MMP2	MAPK3	N/A
MMP2	MAPK3	HSP90AB1	MMP2	MAPK3	N/A
MMP2	MAPK3	MSN	MMP2	MAPK3	N/A
MMP2	MAPK3	RPS14	MMP2	MAPK3	N/A
MMP2	MAPK3	PGAM1	MMP2	MAPK3	N/A
MMP2	MAPK3	MYL9	MMP2	MAPK3	N/A
MMP2	MAPK3	CTBP1	MMP2	MAPK3	N/A
MMP2	MAPK3	ARHGDIA	MMP2	MAPK3	N/A
MMP2	MAPK3	PFAS	MMP2	MAPK3	N/A
MMP2	MAPK3	CFL2	MMP2	MAPK3	N/A
MMP2	MAPK3	QDPR	MMP2	MAPK3	N/A
MMP2	MAPK3	GLO1	MMP2	MAPK3	N/A
MMP2	MAPK3	MYL12B	MMP2	MAPK3	N/A
MMP2	MAPK3	CCT6A	MMP2	MAPK3	N/A
MMP2	MAPK3	DDX47	MMP2	MAPK3	N/A
MMP2	MAPK3	DDX18	MMP2	MAPK3	N/A
MMP2	MAPK3	DIAPH1	MMP2	MAPK3	N/A
MMP2	MAPK3	HIST1H2BL	MMP2	MAPK3	N/A
MMP2	MAPK3	MCM6	MMP2	MAPK3	N/A
MMP2	MAPK3	PABPC3	MMP2	MAPK3	N/A
MMP2	MAPK3	VARS	MMP2	MAPK3	N/A
MMP2	MAPK3	UGGT1	MMP2	MAPK3	N/A
MMP2	MAPK3	ITPA	MMP2	MAPK3	N/A
MMP2	MAPK3	GDI2	MMP2	MAPK3	N/A
MMP2	MAPK3	HINT1	MMP2	MAPK3	N/A
MMP2	MAPK3	PPP1CB	MMP2	MAPK3	N/A
MMP2	MAPK3	ANXA3	MMP2	MAPK3	N/A
MMP2	MAPK3	XPO7	MMP2	MAPK3	N/A
MMP2	MAPK3	CS	MMP2	MAPK3	N/A
MMP2	MAPK3	MIF	MMP2	MAPK3	N/A
MMP2	MAPK3	CAPNS1	MMP2	MAPK3	N/A
MMP2	MAPK3	CDC5L	MMP2	MAPK3	N/A
MMP2	MAPK3	HADHA	MMP2	MAPK3	N/A
MMP2	MAPK3	SART1	MMP2	MAPK3	N/A
MMP2	MAPK3	STIP1	MMP2	MAPK3	N/A
MMP2	MAPK3	HSPE1	MMP2	MAPK3	N/A
MMP2	MAPK3	SUPT16H	MMP2	MAPK3	N/A
MMP2	MAPK3	PHPT1	MMP2	MAPK3	N/A
MMP2	MAPK3	CORO7	MMP2	MAPK3	N/A
MMP2	MAPK3	RPL23	MMP2	MAPK3	N/A
MMP2	MAPK3	RAN	MMP2	MAPK3	N/A
MMP2	MAPK3	CUL5	MMP2	MAPK3	N/A
MMP2	MAPK3	HADHB	MMP2	MAPK3	N/A
MMP2	MAPK3	CIRBP	MMP2	MAPK3	N/A
MMP2	MAPK3	MDH1	MMP2	MAPK3	N/A
MMP2	MAPK3	FSCN1	MMP2	MAPK3	N/A
MMP2	MAPK3	MPST	MMP2	MAPK3	N/A
MMP2	MAPK3	A2M	MMP2	MAPK3	N/A
MMP2	MAPK3	SEC24C	MMP2	MAPK3	N/A
MMP2	MAPK3	CCT7	MMP2	MAPK3	N/A
MMP2	MAPK3	ZNF259	MMP2	MAPK3	N/A
MMP2	MAPK3	TUBA4A	MMP2	MAPK3	N/A
MMP2	MAPK3	RPS11	MMP2	MAPK3	N/A
MMP2	MAPK3	LDHB	MMP2	MAPK3	N/A
MMP2	MAPK3	ANP32E	MMP2	MAPK3	N/A
MMP2	MAPK3	UROD	MMP2	MAPK3	N/A
MMP2	MAPK3	PURA	MMP2	MAPK3	N/A
MMP2	MAPK3	EEF2	MMP2	MAPK3	N/A
MMP2	MAPK3	GOT2	MMP2	MAPK3	N/A
MMP2	MAPK3	RCN2	MMP2	MAPK3	N/A
MMP2	MAPK3	EEF1A2	MMP2	MAPK3	N/A
MMP2	MAPK3	CAST	MMP2	MAPK3	N/A
MMP2	MAPK3	KIF5B	MMP2	MAPK3	N/A
MMP2	MAPK3	ACTR2	MMP2	MAPK3	N/A
MMP2	MAPK3	EIF3I	MMP2	MAPK3	N/A
MMP2	MAPK3	PSMD11	MMP2	MAPK3	N/A
MMP2	MAPK3	CCT4	MMP2	MAPK3	N/A
MMP2	MAPK3	CCT8	MMP2	MAPK3	N/A
MMP2	MAPK3	ENO2	MMP2	MAPK3	N/A
MMP2	MAPK3	HNRNPF	MMP2	MAPK3	N/A
MMP2	MAPK3	EFTUD2	MMP2	MAPK3	N/A
MMP2	MAPK3	DLG3	MMP2	MAPK3	N/A
MMP2	MAPK3	LEPREL4	MMP2	MAPK3	N/A
MMP2	MAPK3	PDCD6IP	MMP2	MAPK3	N/A
MMP2	MAPK3	TOP1	MMP2	MAPK3	N/A
MMP2	MAPK3	SLC25A6	MMP2	MAPK3	N/A
MMP2	MAPK3	SLC25A4	MMP2	MAPK3	N/A
MMP2	MAPK3	HSPA4	MMP2	MAPK3	N/A
MMP2	MAPK3	NDUFAB1	MMP2	MAPK3	N/A
MMP2	MAPK3	ASNS	MMP2	MAPK3	N/A
MMP2	MAPK3	HNRNPR	MMP2	MAPK3	N/A
MMP2	MAPK3	AHCY	MMP2	MAPK3	N/A
MMP2	MAPK3	DDX39A	MMP2	MAPK3	N/A
MMP2	MAPK3	PGD	MMP2	MAPK3	N/A
MMP2	MAPK3	VTA1	MMP2	MAPK3	N/A
MMP2	MAPK3	NNT	MMP2	MAPK3	N/A
MMP2	MAPK3	PIN1	MMP2	MAPK3	N/A
MMP2	MAPK3	TFG	MMP2	MAPK3	N/A
MMP2	MAPK3	ESD	MMP2	MAPK3	N/A
MMP2	MAPK3	CNDP2	MMP2	MAPK3	N/A
MMP2	MAPK3	SLC25A5	MMP2	MAPK3	N/A
MMP2	MAPK3	NAP1L1	MMP2	MAPK3	N/A
MMP2	MAPK3	TAGLN2	MMP2	MAPK3	N/A
MMP2	MAPK3	SSBP1	MMP2	MAPK3	N/A
MMP2	MAPK3	HNRNPL	MMP2	MAPK3	N/A
MMP2	MAPK3	ACADSB	MMP2	MAPK3	N/A
MMP2	MAPK3	SCAMP1	MMP2	MAPK3	N/A
MMP2	MAPK3	ACTA1	MMP2	MAPK3	N/A
MMP2	MAPK3	EEF1B2	MMP2	MAPK3	N/A
MMP2	MAPK3	LSM2	MMP2	MAPK3	N/A
MMP2	MAPK3	H2AFV	MMP2	MAPK3	N/A
MMP2	MAPK3	SF3A1	MMP2	MAPK3	N/A
MMP2	MAPK3	KISS1	MMP2	MAPK3	N/A
MMP2	MAPK3	PSMC1	MMP2	MAPK3	N/A
MMP2	MAPK3	PPP5C	MMP2	MAPK3	N/A
MMP2	MAPK3	PSMC3	MMP2	MAPK3	N/A
MMP2	MAPK3	TCP1	MMP2	MAPK3	N/A
MMP2	MAPK3	DHX15	MMP2	MAPK3	N/A
MMP2	MAPK3	EIF3C	MMP2	MAPK3	N/A
MMP2	MAPK3	ACTN4	MMP2	MAPK3	N/A
MMP2	MAPK3	RPL7A	MMP2	MAPK3	N/A
MMP2	MAPK3	IPO5	MMP2	MAPK3	N/A
MMP2	MAPK3	AKR1B1	MMP2	MAPK3	N/A
MMP2	MAPK3	PSMB7	MMP2	MAPK3	N/A
MMP2	MAPK3	CNN2	MMP2	MAPK3	N/A
MMP2	MAPK3	TARS	MMP2	MAPK3	N/A
MMP2	MAPK3	SMC3	MMP2	MAPK3	N/A
MMP2	MAPK3	ECI2	MMP2	MAPK3	N/A
MMP2	MAPK3	RPL5	MMP2	MAPK3	N/A
MMP2	MAPK3	PRPF8	MMP2	MAPK3	N/A
MMP2	MAPK3	ERCC5	MMP2	MAPK3	N/A
MMP2	MAPK3	IDH1	MMP2	MAPK3	N/A
MMP2	MAPK3	ANXA2	MMP2	MAPK3	N/A
MMP2	MAPK3	LCP1	MMP2	MAPK3	N/A
MMP2	MAPK3	DBI	MMP2	MAPK3	N/A
MMP2	MAPK3	GMPS	MMP2	MAPK3	N/A
MMP2	MAPK3	KATNB1	MMP2	MAPK3	N/A
MMP2	MAPK3	WARS	MMP2	MAPK3	N/A
MMP2	MAPK3	FKBP4	MMP2	MAPK3	N/A
MMP2	MAPK3	COPA	MMP2	MAPK3	N/A
MMP2	MAPK3	ADSS	MMP2	MAPK3	N/A
MMP2	MAPK3	AARS	MMP2	MAPK3	N/A
MMP2	MAPK3	EIF4A1	MMP2	MAPK3	N/A
MMP2	MAPK3	PYGL	MMP2	MAPK3	N/A
MMP2	MAPK3	DCXR	MMP2	MAPK3	N/A
MMP2	MAPK3	BIRC6	MMP2	MAPK3	N/A
MMP2	MAPK3	PFN1	MMP2	MAPK3	N/A
MMP2	MAPK3	COX5A	MMP2	MAPK3	N/A
MMP2	MAPK3	ASS1	MMP2	MAPK3	N/A
MMP2	MAPK3	SORD	MMP2	MAPK3	N/A
MMP2	MAPK3	RAB1B	MMP2	MAPK3	N/A
MMP2	MAPK3	HDGFRP3	MMP2	MAPK3	N/A
MMP2	MAPK3	GLUD1	MMP2	MAPK3	N/A
MMP2	MAPK3	PFDN5	MMP2	MAPK3	N/A
MMP2	MAPK3	WDR33	MMP2	MAPK3	N/A
MMP2	MAPK3	MVP	MMP2	MAPK3	N/A
MMP2	MAPK3	HSPD1	MMP2	MAPK3	N/A
MMP2	MAPK3	PGM2	MMP2	MAPK3	N/A
MMP2	MAPK3	CDC37	MMP2	MAPK3	N/A
MMP2	MAPK3	PTPN23	MMP2	MAPK3	N/A
MMP2	MAPK3	PSMB4	MMP2	MAPK3	N/A
MMP2	MAPK3	WBP11	MMP2	MAPK3	N/A
MMP2	MAPK3	NUP205	MMP2	MAPK3	N/A
MMP2	MAPK3	COPS3	MMP2	MAPK3	N/A
MMP2	MAPK3	FASN	MMP2	MAPK3	N/A
MMP2	MAPK3	ACAT2	MMP2	MAPK3	N/A
MMP2	MAPK3	RPL4	MMP2	MAPK3	N/A
MMP2	MAPK3	ENO3	MMP2	MAPK3	N/A
MMP2	MAPK3	SKIV2L	MMP2	MAPK3	N/A
MMP2	MAPK3	XRCC1	MMP2	MAPK3	N/A
MMP2	MAPK3	RPL13	MMP2	MAPK3	N/A
MMP2	MAPK3	YWHAH	MMP2	MAPK3	N/A
MMP2	MAPK3	U2AF2	MMP2	MAPK3	N/A
MMP2	MAPK3	ETFA	MMP2	MAPK3	N/A
MMP2	MAPK3	PRKAR2B	MMP2	MAPK3	N/A
MMP2	MAPK3	XPO1	MMP2	MAPK3	N/A
MMP2	MAPK3	ALDH7A1	MMP2	MAPK3	N/A
MMP2	MAPK3	MVD	MMP2	MAPK3	N/A
MMP2	MAPK3	HIST1H1E	MMP2	MAPK3	N/A
MMP2	MAPK3	HIST1H1D	MMP2	MAPK3	N/A
MMP2	MAPK3	CBR1	MMP2	MAPK3	N/A
MMP2	MAPK3	EPHB1	MMP2	MAPK3	N/A
MMP2	MAPK3	ARF1	MMP2	MAPK3	N/A
MMP2	MAPK3	SULT1C4	MMP2	MAPK3	N/A
MMP2	MAPK3	PSMD3	MMP2	MAPK3	N/A
MMP2	MAPK3	MCM3	MMP2	MAPK3	N/A
MMP2	MAPK3	HIST1H2BK	MMP2	MAPK3	N/A
MMP2	MAPK3	ATP6V1A	MMP2	MAPK3	N/A
MMP2	MAPK3	HSPA4L	MMP2	MAPK3	N/A
MMP2	MAPK3	FARSA	MMP2	MAPK3	N/A
MMP2	MAPK3	MDH2	MMP2	MAPK3	N/A
MMP2	MAPK3	YARS	MMP2	MAPK3	N/A
MMP2	MAPK3	ACTR1A	MMP2	MAPK3	N/A
MMP2	MAPK3	COPE	MMP2	MAPK3	N/A
MMP2	MAPK3	ARF3	MMP2	MAPK3	N/A
MMP2	MAPK3	TARDBP	MMP2	MAPK3	N/A
MMP2	MAPK3	UQCRC2	MMP2	MAPK3	N/A
MMP2	MAPK3	ARF4	MMP2	MAPK3	N/A
MMP2	MAPK3	MTHFD1	MMP2	MAPK3	N/A
MMP2	MAPK3	EIF4A3	MMP2	MAPK3	N/A
MMP2	MAPK3	BRIX1	MMP2	MAPK3	N/A
MMP2	MAPK3	PGPEP1	MMP2	MAPK3	N/A
MMP2	MAPK3	PRPSAP2	MMP2	MAPK3	N/A
MMP2	MAPK3	LARS	MMP2	MAPK3	N/A
MMP2	MAPK3	STRAP	MMP2	MAPK3	N/A
MMP2	MAPK3	CKB	MMP2	MAPK3	N/A
MMP2	MAPK3	CRYZ	MMP2	MAPK3	N/A
MMP2	MAPK3	TUBB	MMP2	MAPK3	N/A
MMP2	MAPK3	ACTR1B	MMP2	MAPK3	N/A
MMP2	MAPK3	COPS5	MMP2	MAPK3	N/A
MMP2	MAPK3	RPLP2	MMP2	MAPK3	N/A
MMP2	MAPK3	TUBB2A	MMP2	MAPK3	N/A
MMP2	MAPK3	TUBB3	MMP2	MAPK3	N/A
MMP2	MAPK3	ABCE1	MMP2	MAPK3	N/A
MMP2	MAPK3	SEPT2	MMP2	MAPK3	N/A
MMP2	MAPK3	H2AFZ	MMP2	MAPK3	N/A
MMP2	MAPK3	RPLP0	MMP2	MAPK3	N/A
MMP2	MAPK3	HAPLN1	MMP2	MAPK3	N/A
MMP2	MAPK3	UBQLN2	MMP2	MAPK3	N/A
MMP2	MAPK3	CTGF	MMP2	MAPK3	N/A
MMP2	MAPK3	HDLBP	MMP2	MAPK3	N/A
MMP2	MAPK3	NUDCD3	MMP2	MAPK3	N/A
MMP2	MAPK3	C1QB	MMP2	MAPK3	N/A
MMP2	MAPK3	NDUFA10	MMP2	MAPK3	N/A
MMP2	MAPK3	GNPNAT1	MMP2	MAPK3	N/A
MMP2	MAPK3	NACA	MMP2	MAPK3	N/A
MMP2	MAPK3	COL3A1	MMP2	MAPK3	N/A
MMP2	MAPK3	PAICS	MMP2	MAPK3	N/A
MMP2	MAPK3	HSPA5	MMP2	MAPK3	N/A
MMP2	MAPK3	PRDX6	MMP2	MAPK3	N/A
MMP2	MAPK3	ACTC1	MMP2	MAPK3	N/A
MMP2	MAPK3	ABHD10	MMP2	MAPK3	N/A
MMP2	MAPK3	APRT	MMP2	MAPK3	N/A
MMP2	MAPK3	PSMB3	MMP2	MAPK3	N/A
MMP2	MAPK3	RPL27A	MMP2	MAPK3	N/A
MMP2	MAPK3	ATP5A1	MMP2	MAPK3	N/A
MMP2	MAPK3	PRDX1	MMP2	MAPK3	N/A
MMP2	MAPK3	RPL8	MMP2	MAPK3	N/A
MMP2	MAPK3	PGRMC1	MMP2	MAPK3	N/A
MMP2	MAPK3	PRDX2	MMP2	MAPK3	N/A
MMP2	MAPK3	SNRPN	MMP2	MAPK3	N/A
MMP2	MAPK3	MCM5	MMP2	MAPK3	N/A
MMP2	MAPK3	HARS	MMP2	MAPK3	N/A
MMP2	MAPK3	RAB14	MMP2	MAPK3	N/A
MMP2	MAPK3	YWHAQ	MMP2	MAPK3	N/A
MMP2	MAPK3	DDX21	MMP2	MAPK3	N/A
MMP2	MAPK3	TCOF1	MMP2	MAPK3	N/A
MMP2	MAPK3	HSPA2	MMP2	MAPK3	N/A
MMP2	MAPK3	TUBA1B	MMP2	MAPK3	N/A
MMP2	MAPK3	VCAN	MMP2	MAPK3	N/A
MMP2	MAPK3	CTSB	MMP2	MAPK3	N/A
MMP2	MAPK3	DYNC1I2	MMP2	MAPK3	N/A
MMP2	MAPK3	SSB	MMP2	MAPK3	N/A
MMP2	MAPK3	PSMA4	MMP2	MAPK3	N/A
MMP2	MAPK3	PSMA5	MMP2	MAPK3	N/A
MMP2	MAPK3	PSMB5	MMP2	MAPK3	N/A
MMP2	MAPK3	PGM3	MMP2	MAPK3	N/A
MMP2	MAPK3	BAG2	MMP2	MAPK3	N/A
MMP2	MAPK3	HIST1H2BO	MMP2	MAPK3	N/A
MMP2	MAPK3	UBE2A	MMP2	MAPK3	N/A
MMP2	MAPK3	PER1	MMP2	MAPK3	N/A
MMP2	MAPK3	BASP1	MMP2	MAPK3	N/A
MMP2	MAPK3	MACF1	MMP2	MAPK3	N/A
MMP2	MAPK3	PPM1G	MMP2	MAPK3	N/A
MMP2	MAPK3	PSMD2	MMP2	MAPK3	N/A
MMP2	MAPK3	LIG1	MMP2	MAPK3	N/A
MMP2	MAPK3	TBCE	MMP2	MAPK3	N/A
MMP2	MAPK3	TPD52	MMP2	MAPK3	N/A
MMP2	MAPK3	EIF3H	MMP2	MAPK3	N/A
MMP2	MAPK3	SRP72	MMP2	MAPK3	N/A
MMP2	MAPK3	EIF3G	MMP2	MAPK3	N/A
MMP2	MAPK3	COL1A1	MMP2	MAPK3	N/A
MMP2	MAPK3	DEK	MMP2	MAPK3	N/A
MMP2	MAPK3	NOC3L	MMP2	MAPK3	N/A
MMP2	MAPK3	STRN4	MMP2	MAPK3	N/A
MMP2	MAPK3	RAD23B	MMP2	MAPK3	N/A
MMP2	MAPK3	BAP18	MMP2	MAPK3	N/A
MMP2	MAPK3	HIST1H1B	MMP2	MAPK3	N/A
MMP2	MAPK3	PDCD10	MMP2	MAPK3	N/A
MMP2	MAPK3	EIF1	MMP2	MAPK3	N/A
MMP2	MAPK3	CPNE3	MMP2	MAPK3	N/A
MMP2	MAPK3	P4HB	MMP2	MAPK3	N/A
MMP2	MAPK3	IMMT	MMP2	MAPK3	N/A
MMP2	MAPK3	NARS	MMP2	MAPK3	N/A
MMP2	MAPK3	COX4I1	MMP2	MAPK3	N/A
MMP2	MAPK3	MMP9	MMP2	MAPK3	N/A
MMP2	MAPK3	RPS8	MMP2	MAPK3	N/A
MMP2	MAPK3	AIMP1	MMP2	MAPK3	N/A
MMP2	MAPK3	GAPDH	MMP2	MAPK3	N/A
MMP2	MAPK3	ACTG1	MMP2	MAPK3	N/A
MMP2	MAPK3	PRL	MMP2	MAPK3	N/A
MMP2	MAPK3	PEBP1	MMP2	MAPK3	N/A
MMP2	MAPK3	HIST2H2AA3	MMP2	MAPK3	N/A
MMP2	MAPK3	RAB5C	MMP2	MAPK3	N/A
MMP2	MAPK3	HIST1H2AC	MMP2	MAPK3	N/A
MMP2	MAPK3	HMGN2	MMP2	MAPK3	N/A
MMP2	MAPK3	PDIA3	MMP2	MAPK3	N/A
MMP2	MAPK3	TUBB6	MMP2	MAPK3	N/A
MMP2	MAPK3	IGFBP3	MMP2	MAPK3	N/A
MMP2	MAPK3	PTGES3	MMP2	MAPK3	N/A
MMP2	MAPK3	CLIC1	MMP2	MAPK3	N/A
MMP2	MAPK3	EIF3K	MMP2	MAPK3	N/A
MMP2	MAPK3	TMSB10	MMP2	MAPK3	N/A
MMP2	MAPK3	SAE1	MMP2	MAPK3	N/A
MMP2	MAPK3	ILF2	MMP2	MAPK3	N/A
MMP2	MAPK3	UBQLN4	MMP2	MAPK3	N/A
MMP2	MAPK3	TUBB4A	MMP2	MAPK3	N/A
MMP2	MAPK3	NEDD1	MMP2	MAPK3	N/A
MMP2	MAPK3	TUBA1C	MMP2	MAPK3	N/A
MMP2	MAPK3	TXN	MMP2	MAPK3	N/A
MMP2	MAPK3	SLC1A5	MMP2	MAPK3	N/A
MMP2	MAPK3	RPLP1	MMP2	MAPK3	N/A
MMP2	MAPK3	ST13	MMP2	MAPK3	N/A
MMP2	MAPK3	EBNA1BP2	MMP2	MAPK3	N/A
MMP2	MAPK3	GPI	MMP2	MAPK3	N/A
MMP2	MAPK3	APMAP	MMP2	MAPK3	N/A
MMP2	MAPK3	CHMP2B	MMP2	MAPK3	N/A
MMP2	MAPK3	TMX1	MMP2	MAPK3	N/A
MMP2	MAPK3	TPT1	MMP2	MAPK3	N/A
MMP2	MAPK3	USO1	MMP2	MAPK3	N/A
MMP2	MAPK3	VPS4A	MMP2	MAPK3	N/A
MMP2	MAPK3	VAPA	MMP2	MAPK3	N/A
MMP2	MAPK3	TLN2	MMP2	MAPK3	N/A
MMP2	MAPK3	SHMT2	MMP2	MAPK3	N/A
MMP2	MAPK3	ACAN	MMP2	MAPK3	N/A
MMP2	MAPK3	CCL7	MMP2	MAPK3	N/A
MMP2	MAPK3	COL1A2	MMP2	MAPK3	N/A
MMP2	MAPK3	SAA1	MMP2	MAPK3	N/A
MMP2	MAPK3	COL2A1	MMP2	MAPK3	N/A
MMP2	MAPK3	EDN1	MMP2	MAPK3	N/A
MMP2	MAPK3	CTSZ	MMP2	MAPK3	N/A
MMP2	MAPK3	CXCL12	MMP2	MAPK3	N/A
MMP2	MAPK3	IL1B	MMP2	MAPK3	N/A
MMP2	MAPK3	CST3	MMP2	MAPK3	N/A
MMP2	MAPK3	DNPEP	MMP2	MAPK3	N/A
MMP2	MAPK3	NPEPPS	MMP2	MAPK3	N/A
MMP2	MAPK3	SNRPF	MMP2	MAPK3	N/A
MMP2	MAPK3	DLAT	MMP2	MAPK3	N/A
MMP2	MAPK3	BCAP31	MMP2	MAPK3	N/A
MMP2	MAPK3	TUBB1	MMP2	MAPK3	N/A
MMP2	MAPK3	TUBA1A	MMP2	MAPK3	N/A
MMP2	MAPK3	HSPA1A	MMP2	MAPK3	N/A
MMP2	MAPK3	RPS4X	MMP2	MAPK3	N/A
MMP2	MAPK3	RPS15	MMP2	MAPK3	N/A
MMP2	MAPK3	HIST1H2BH	MMP2	MAPK3	N/A
MMP2	MAPK3	EEF1A	MMP2	MAPK3	N/A
MMP2	MAPK3	HIST3H2BB	MMP2	MAPK3	N/A
MMP2	MAPK3	ACTG2	MMP2	MAPK3	N/A
MMP2	MAPK3	PRDX3	MMP2	MAPK3	N/A
MMP2	MAPK3	TUBA8	MMP2	MAPK3	N/A
MMP2	MAPK3	RPL9	MMP2	MAPK3	N/A
MMP2	MAPK3	HIST2H2BF	MMP2	MAPK3	N/A
MMP2	MAPK3	UCHL1	MMP2	MAPK3	N/A
MMP2	MAPK3	PHB2	MMP2	MAPK3	N/A
MMP2	MAPK3	TUBA3E	MMP2	MAPK3	N/A
MMP2	MAPK3	HSPA8	MMP2	MAPK3	N/A
MMP2	MAPK3	HIST1H2BN	MMP2	MAPK3	N/A
MMP2	MAPK3	SOD1	MMP2	MAPK3	N/A
MMP2	MAPK3	EEF1A1P5	MMP2	MAPK3	N/A
MMP2	MAPK3	HIST1H2BC	MMP2	MAPK3	N/A
MMP2	MAPK3	HIST1H4A	MMP2	MAPK3	N/A
MMP2	MAPK3	PGAM2	MMP2	MAPK3	N/A
MMP2	MAPK3	C1QBP	MMP2	MAPK3	N/A
MMP2	MAPK3	RPS21	MMP2	MAPK3	N/A
MMP2	MAPK3	DKFZp686A1668	MMP2	MAPK3	N/A
MMP2	MAPK3	HSP90AA2	MMP2	MAPK3	N/A
MMP2	MAPK3	UBE2L3	MMP2	MAPK3	N/A
MMP2	MAPK3	PPP2R1A	MMP2	MAPK3	N/A
MMP2	MAPK3	HIST1H2BJ	MMP2	MAPK3	N/A
MMP2	MAPK3	HNRNPUL2	MMP2	MAPK3	N/A
MMP2	MAPK3	ECHS1	MMP2	MAPK3	N/A
MMP2	MAPK3	PGAM4	MMP2	MAPK3	N/A
MMP2	MAPK3	ACTA2	MMP2	MAPK3	N/A
MMP2	MAPK3	BXDC2	MMP2	MAPK3	N/A
MMP2	MAPK3	PKM2	MMP2	MAPK3	N/A
MMP2	MAPK3	C22orf28	MMP2	MAPK3	N/A
MMP2	MAPK3	ACTB	MMP2	MAPK3	N/A
MMP2	MAPK3	HSP90AB2P	MMP2	MAPK3	N/A
MMP2	MAPK3	DKFZp781L0540	MMP2	MAPK3	N/A
MMP2	MAPK3	TUBB4B	MMP2	MAPK3	N/A
MMP2	MAPK3	EEF1G	MMP2	MAPK3	N/A
MMP2	MAPK3	TUBB2B	MMP2	MAPK3	N/A
MMP2	MAPK3	HSP90AB3P	MMP2	MAPK3	N/A
MMP2	MAPK3	HSPA6	MMP2	MAPK3	N/A
MMP2	MAPK3	ATP5B	MMP2	MAPK3	N/A
MMP2	MAPK3	EDC4	MMP2	MAPK3	N/A
MMP2	MAPK3	FLNB	MMP2	MAPK3	N/A
MMP2	MAPK3	HSPA1L	MMP2	MAPK3	N/A
MMP2	MAPK3	NCL	MMP2	MAPK3	N/A
MMP2	MAPK3	NEDD8	MMP2	MAPK3	N/A
MMP2	MAPK3	DCN	MMP2	MAPK3	N/A
MMP2	MAPK3	SPARC	MMP2	MAPK3	N/A
MMP2	MAPK3	MMP13	MMP2	MAPK3	N/A
MMP2	MAPK3	RPS4Y1	MMP2	MAPK3	N/A
MMP2	MAPK3	PSAP	MMP2	MAPK3	N/A
MMP2	MAPK3	LOC154880	MMP2	MAPK3	N/A
MMP2	MAPK3	FKBP3	MMP2	MAPK3	N/A
MMP2	MAPK3	QPRT	MMP2	MAPK3	N/A
MMP2	MAPK3	FSCN3	MMP2	MAPK3	N/A
MMP2	MAPK3	PBGD	MMP2	MAPK3	N/A
MMP2	MAPK3	ARF5	MMP2	MAPK3	N/A
MMP2	MAPK3	SF3B1	MMP2	MAPK3	N/A
MMP2	MAPK3	NUTF2	MMP2	MAPK3	N/A
MMP2	MAPK3	CCT5	MMP2	MAPK3	N/A
MMP2	MAPK3	MOGS	MMP2	MAPK3	N/A
MMP2	MAPK3	WDR61	MMP2	MAPK3	N/A
MMP2	MAPK3	NQO1	MMP2	MAPK3	N/A
MMP2	MAPK3	HIST2H2AB	MMP2	MAPK3	N/A
MMP2	MAPK3	Nbla02942	MMP2	MAPK3	N/A
MMP2	MAPK3	LTN1	MMP2	MAPK3	N/A
MMP2	MAPK3	TFG/ALK	MMP2	MAPK3	N/A
MMP2	MAPK3	PDIP46	MMP2	MAPK3	N/A
MMP2	MAPK3	GARS	MMP2	MAPK3	N/A
MMP2	MAPK3	BLVRB	MMP2	MAPK3	N/A
MMP2	MAPK3	DDT	MMP2	MAPK3	N/A
MMP2	MAPK3	COPG	MMP2	MAPK3	N/A
MMP2	MAPK3	TALDO1	MMP2	MAPK3	N/A
MMP2	MAPK3	ATXN10	MMP2	MAPK3	N/A
MMP2	MAPK3	YWHAE	MMP2	MAPK3	N/A
MMP2	MAPK3	ITGAE	MMP2	MAPK3	N/A
MMP2	MAPK3	PDIA4	MMP2	MAPK3	N/A
MMP2	MAPK3	CLIC4	MMP2	MAPK3	N/A
MMP2	MAPK3	CAPG	MMP2	MAPK3	N/A
MMP2	MAPK3	NFU1	MMP2	MAPK3	N/A
MMP2	MAPK3	TRY6	MMP2	MAPK3	N/A
MMP2	MAPK3	TKT	MMP2	MAPK3	N/A
MMP2	MAPK3	PRPF19	MMP2	MAPK3	N/A
MMP2	MAPK3	PSPH	MMP2	MAPK3	N/A
MMP2	MAPK3	MTX2	MMP2	MAPK3	N/A
MMP2	MAPK3	MYL10	MMP2	MAPK3	N/A
MMP2	MAPK3	DKFZp434G0719	MMP2	MAPK3	N/A
MMP2	MAPK3	UQCRFS1P1	MMP2	MAPK3	N/A
MMP2	MAPK3	TXNDC5	MMP2	MAPK3	N/A
MMP2	MAPK3	FAF2	MMP2	MAPK3	N/A
MMP2	MAPK3	PPAT	MMP2	MAPK3	N/A
MMP2	MAPK3	PAFAH1B2	MMP2	MAPK3	N/A
MMP2	MAPK3	FAM75A6	MMP2	MAPK3	N/A
MMP2	MAPK3	EXOSC7	MMP2	MAPK3	N/A
MMP2	MAPK3	PZP	MMP2	MAPK3	N/A
MMP2	MAPK3	SAR1A	MMP2	MAPK3	N/A
MMP2	MAPK3	AIMP2	MMP2	MAPK3	N/A
MMP2	MAPK3	DDTL	MMP2	MAPK3	N/A
MMP2	MAPK3	PLS3	MMP2	MAPK3	N/A
MMP2	MAPK3	TIGAR	MMP2	MAPK3	N/A
MMP2	MAPK3	NNMT	MMP2	MAPK3	N/A
MMP2	MAPK3	NAE1	MMP2	MAPK3	N/A
MMP2	MAPK3	MLL/CALM	MMP2	MAPK3	N/A
MMP2	MAPK3	CKAP5	MMP2	MAPK3	N/A
MMP2	MAPK3	CALD1	MMP2	MAPK3	N/A
MMP2	MAPK3	PRPF6	MMP2	MAPK3	N/A
MMP2	MAPK3	SMU1	MMP2	MAPK3	N/A
MMP2	MAPK3	CPNE1	MMP2	MAPK3	N/A
MMP2	MAPK3	hCG_21984	MMP2	MAPK3	N/A
MMP2	MAPK3	NDUFV1	MMP2	MAPK3	N/A
MMP2	MAPK3	SETD7	MMP2	MAPK3	N/A
MMP2	MAPK3	SMAP	MMP2	MAPK3	N/A
MMP2	MAPK3	ACTBL2	MMP2	MAPK3	N/A
MMP2	MAPK3	CALU	MMP2	MAPK3	N/A
MMP2	MAPK3	LMNA	MMP2	MAPK3	N/A
MMP2	MAPK3	RBM25	MMP2	MAPK3	N/A
MMP2	MAPK3	CYP11A1	MMP2	MAPK3	N/A
MMP2	MAPK3	LETM1	MMP2	MAPK3	N/A
MMP2	MAPK3	EIF5A2	MMP2	MAPK3	N/A
MMP2	MAPK3	MYO18A	MMP2	MAPK3	N/A
MMP2	MAPK3	TYMP	MMP2	MAPK3	N/A
MMP2	MAPK3	SARS	MMP2	MAPK3	N/A
MMP2	MAPK3	HSP90AB4P	MMP2	MAPK3	N/A
MMP2	MAPK3	TNC	MMP2	MAPK3	N/A
MMP2	MAPK3	ATOX1	MMP2	MAPK3	N/A
MMP2	MAPK3	UBE2B	MMP2	MAPK3	N/A
MMP2	MAPK3	ARL6IP5	MMP2	MAPK3	N/A
MMP2	MAPK3	CPVL	MMP2	MAPK3	N/A
MMP2	MAPK3	PAM16	MMP2	MAPK3	N/A
MMP2	MAPK3	PTD004	MMP2	MAPK3	N/A
MMP2	MAPK3	HIST2H2AC	MMP2	MAPK3	N/A
MMP2	MAPK3	NUDT21	MMP2	MAPK3	N/A
MMP2	MAPK3	PRDX4	MMP2	MAPK3	N/A
MMP2	MAPK3	ISOC1	MMP2	MAPK3	N/A
MMP2	MAPK3	NACA2	MMP2	MAPK3	N/A
MMP2	MAPK3	ERRFI1	MMP2	MAPK3	N/A
MMP2	MAPK3	S100A6	MMP2	MAPK3	N/A
MMP2	MAPK3	SERPINE2	MMP2	MAPK3	N/A
MMP2	MAPK3	PPP4C	MMP2	MAPK3	N/A
MMP2	MAPK3	DKFZp686M09245	MMP2	MAPK3	N/A
MMP2	MAPK3	C4orf52	MMP2	MAPK3	N/A
MMP2	MAPK3	MUT	MMP2	MAPK3	N/A
MMP2	MAPK3	D10S102	MMP2	MAPK3	N/A
MMP2	MAPK3	RPS3	MMP2	MAPK3	N/A
MMP2	MAPK3	FAH	MMP2	MAPK3	N/A
MMP2	MAPK3	HIST1H2BA	MMP2	MAPK3	N/A
MMP2	MAPK3	TWF2	MMP2	MAPK3	N/A
MMP2	MAPK3	NPC2	MMP2	MAPK3	N/A
MMP2	MAPK3	SEPT9	MMP2	MAPK3	N/A
MMP2	MAPK3	TRIP12	MMP2	MAPK3	N/A
MMP2	MAPK3	HNRNPCL1	MMP2	MAPK3	N/A
MMP2	MAPK3	HIST1H2AB	MMP2	MAPK3	N/A
MMP2	MAPK3	HSSG1	MMP2	MAPK3	N/A
MMP2	MAPK3	PGK2	MMP2	MAPK3	N/A
MMP2	MAPK3	PRSS1	MMP2	MAPK3	N/A
MMP2	MAPK3	PPID	MMP2	MAPK3	N/A
MMP2	MAPK3	GDI1	MMP2	MAPK3	N/A
MMP2	MAPK3	DCTPP1	MMP2	MAPK3	N/A
MMP2	MAPK3	SDHA	MMP2	MAPK3	N/A
MMP2	MAPK3	RPS17	MMP2	MAPK3	N/A
MMP2	MAPK3	DDX19A	MMP2	MAPK3	N/A
MMP2	MAPK3	SLC25A31	MMP2	MAPK3	N/A
MMP2	MAPK3	ARHGAP17	MMP2	MAPK3	N/A
MMP2	MAPK3	PFDN1	MMP2	MAPK3	N/A
MMP2	MAPK3	CSNK2A1	MMP2	MAPK3	N/A
MMP2	MAPK3	ARMC6	MMP2	MAPK3	N/A
MMP2	MAPK3	C1orf123	MMP2	MAPK3	N/A
MMP2	MAPK3	EWSR1	MMP2	MAPK3	N/A
MMP2	MAPK3	ALDOC	MMP2	MAPK3	N/A
MMP2	MAPK3	BOLA2	MMP2	MAPK3	N/A
MMP2	MAPK3	PPA1	MMP2	MAPK3	N/A
MMP2	MAPK3	CCDC101	MMP2	MAPK3	N/A
MMP2	MAPK3	WDR1	MMP2	MAPK3	N/A
MMP2	MAPK3	ACAT1	MMP2	MAPK3	N/A
MMP2	MAPK3	COPS8	MMP2	MAPK3	N/A
MMP2	MAPK3	ARCN1	MMP2	MAPK3	N/A
MMP2	MAPK3	ME2	MMP2	MAPK3	N/A
MMP2	MAPK3	RPS5	MMP2	MAPK3	N/A
MMP2	MAPK3	MAP4	MMP2	MAPK3	N/A
MMP2	MAPK3	FAM129B	MMP2	MAPK3	N/A
MMP2	MAPK3	HSD17B4	MMP2	MAPK3	N/A
MMP2	MAPK3	TMEM17	MMP2	MAPK3	N/A
MMP2	MAPK3	PTRHD1	MMP2	MAPK3	N/A
MMP2	MAPK3	SEC22B	MMP2	MAPK3	N/A
MMP2	MAPK3	IPO7	MMP2	MAPK3	N/A
MMP2	MAPK3	ANXA2P2	MMP2	MAPK3	N/A
MMP2	MAPK3	GPR56	MMP2	MAPK3	N/A
MMP2	MAPK3	LOC440563	MMP2	MAPK3	N/A
MMP2	MAPK3	FBN2	MMP2	MAPK3	N/A
MMP2	MAPK3	GALK1	MMP2	MAPK3	N/A
MMP2	MAPK3	MTPN	MMP2	MAPK3	N/A
MMP2	MAPK3	SPAG9	MMP2	MAPK3	N/A
MMP2	MAPK3	MTCH2	MMP2	MAPK3	N/A
MMP2	MAPK3	RPL17	MMP2	MAPK3	N/A
MMP2	MAPK3	RFC5	MMP2	MAPK3	N/A
MMP2	MAPK3	HIST1H2AD	MMP2	MAPK3	N/A
MMP2	MAPK3	GLRX3	MMP2	MAPK3	N/A
MMP2	MAPK3	IGF2BP1	MMP2	MAPK3	N/A
MMP2	MAPK3	SNRPG	MMP2	MAPK3	N/A
MMP2	MAPK3	SNRPE	MMP2	MAPK3	N/A
MMP2	MAPK3	SPTAN1	MMP2	MAPK3	N/A
MMP2	MAPK3	HN1L	MMP2	MAPK3	N/A
MMP2	MAPK3	C17orf25	MMP2	MAPK3	N/A
MMP2	MAPK3	PRKCSH	MMP2	MAPK3	N/A
MMP2	MAPK3	DKFZp686L04275	MMP2	MAPK3	N/A
MMP2	MAPK3	AK1	MMP2	MAPK3	N/A
MMP2	MAPK3	GCS1	MMP2	MAPK3	N/A
MMP2	MAPK3	RPN1	MMP2	MAPK3	N/A
MMP2	MAPK3	DKFZp686A04192	MMP2	MAPK3	N/A
MMP2	MAPK3	TUBB8	MMP2	MAPK3	N/A
MMP2	MAPK3	HMBS	MMP2	MAPK3	N/A
MMP2	MAPK3	ABI1	MMP2	MAPK3	N/A
MMP2	MAPK3	GOT1	MMP2	MAPK3	N/A
MMP2	MAPK3	MRPL12	MMP2	MAPK3	N/A
MMP2	MAPK3	CALCB	MMP2	MAPK3	N/A
MMP2	MAPK3	ABCA4	MMP2	MAPK3	N/A
MMP2	MAPK3	SH3BGRL3	MMP2	MAPK3	N/A
MMP2	MAPK3	GLUD2	MMP2	MAPK3	N/A
MMP2	MAPK3	MCM7	MMP2	MAPK3	N/A
MMP2	MAPK3	CCT3	MMP2	MAPK3	N/A
MMP2	MAPK3	FLJ00279	MMP2	MAPK3	N/A
MMP2	MAPK3	PREB	MMP2	MAPK3	N/A
MMP2	MAPK3	LRRC59	MMP2	MAPK3	N/A
MMP2	MAPK3	TMEM38B	MMP2	MAPK3	N/A
MMP2	MAPK3	ME1	MMP2	MAPK3	N/A
MMP2	MAPK3	MEF2D/DAZAP1	MMP2	MAPK3	N/A
MMP2	MAPK3	SCRN2	MMP2	MAPK3	N/A
MMP2	MAPK3	ARL3	MMP2	MAPK3	N/A
MMP2	MAPK3	C1QC	MMP2	MAPK3	N/A
MMP2	MAPK3	HMGB3	MMP2	MAPK3	N/A
MMP2	MAPK3	PPM1F	MMP2	MAPK3	N/A
MMP2	MAPK3	DKFZp686O05147	MMP2	MAPK3	N/A
MMP2	MAPK3	FDPS	MMP2	MAPK3	N/A
MMP2	MAPK3	DHRS2	MMP2	MAPK3	N/A
MMP2	MAPK3	SRSF7	MMP2	MAPK3	N/A
MMP2	MAPK3	CCDC86	MMP2	MAPK3	N/A
MMP2	MAPK3	hCG_2009141	MMP2	MAPK3	N/A
MMP2	MAPK3	RPL35	MMP2	MAPK3	N/A
MMP2	MAPK3	DAK	MMP2	MAPK3	N/A
MMP2	MAPK3	MKKS	MMP2	MAPK3	N/A
MMP2	MAPK3	RPS27A	MMP2	MAPK3	N/A
MMP2	MAPK3	TUBA4B	MMP2	MAPK3	N/A
MMP2	MAPK3	COPB1	MMP2	MAPK3	N/A
MMP2	MAPK3	GANAB	MMP2	MAPK3	N/A
MMP2	MAPK3	DKFZp434B0914	MMP2	MAPK3	N/A
MMP2	MAPK3	UQCRFS1	MMP2	MAPK3	N/A
MMP2	MAPK3	RAB7A	MMP2	MAPK3	N/A
MMP2	MAPK3	PRPF40A	MMP2	MAPK3	N/A
MMP2	MAPK3	PSMD7	MMP2	MAPK3	N/A
MMP2	MAPK3	ra-a47	MMP2	MAPK3	N/A
MMP2	MAPK3	PPP2R1B	MMP2	MAPK3	N/A
MMP2	MAPK3	NPM1	MMP2	MAPK3	N/A
MMP2	MAPK3	FKBP1A	MMP2	MAPK3	N/A
MMP2	MAPK3	MBL2	MMP2	MAPK3	N/A
MMP2	MAPK3	BTF3L4	MMP2	MAPK3	N/A
MMP2	MAPK3	ATP6V1B2	MMP2	MAPK3	N/A
MMP2	MAPK3	GLRX	MMP2	MAPK3	N/A
MMP2	MAPK3	FN3KRP	MMP2	MAPK3	N/A
MMP2	MAPK3	PDS5A	MMP2	MAPK3	N/A
MMP2	MAPK3	VAT1	MMP2	MAPK3	N/A
MMP2	MAPK3	LRRC47	MMP2	MAPK3	N/A
MMP2	MAPK3	ARPC2	MMP2	MAPK3	N/A
MMP2	MAPK3	SLC17A6	MMP2	MAPK3	N/A
MMP2	MAPK3	TXNDC12	MMP2	MAPK3	N/A
MMP2	MAPK3	CAP1	MMP2	MAPK3	N/A
MMP2	MAPK3	CADM1	MMP2	MAPK3	N/A
MMP2	MAPK3	DDAH2	MMP2	MAPK3	N/A
MMP2	MAPK3	TMEM43	MMP2	MAPK3	N/A
MMP2	MAPK3	PICALM	MMP2	MAPK3	N/A
MMP2	MAPK3	ADH5	MMP2	MAPK3	N/A
MMP2	MAPK3	LOC392884	MMP2	MAPK3	N/A
MMP2	MAPK3	RNH1	MMP2	MAPK3	N/A
MMP2	MAPK3	ANKK1	MMP2	MAPK3	N/A
MMP2	MAPK3	NDUFAF2	MMP2	MAPK3	N/A
MMP2	MAPK3	SNRPA	MMP2	MAPK3	N/A
MMP2	MAPK3	GSS	MMP2	MAPK3	N/A
MMP2	MAPK3	GRM4	MMP2	MAPK3	N/A
MMP2	MAPK3	LGALS1	MMP2	MAPK3	N/A
MMP2	MAPK3	mer5	MMP2	MAPK3	N/A
MMP2	MAPK3	MARS	MMP2	MAPK3	N/A
MMP2	MAPK3	PSMB2	MMP2	MAPK3	N/A
MMP2	MAPK3	PSME1	MMP2	MAPK3	N/A
MMP2	MAPK3	OR5P3	MMP2	MAPK3	N/A
MMP2	MAPK3	YB-1	MMP2	MAPK3	N/A
MMP2	MAPK3	PHGDH	MMP2	MAPK3	N/A
MMP2	MAPK3	PSMF1	MMP2	MAPK3	N/A
MMP2	MAPK3	MT1X	MMP2	MAPK3	N/A
MMP2	MAPK3	ANXA6	MMP2	MAPK3	N/A
MMP2	MAPK3	HIST1H2AH	MMP2	MAPK3	N/A
MMP2	MAPK3	HIST1H2AJ	MMP2	MAPK3	N/A
MMP2	MAPK3	ST13P5	MMP2	MAPK3	N/A
MMP2	MAPK3	OR56A3	MMP2	MAPK3	N/A
MMP2	MAPK3	CDH13	MMP2	MAPK3	N/A
MMP2	MAPK3	EIF4G3	MMP2	MAPK3	N/A
MMP2	MAPK3	FAM136A	MMP2	MAPK3	N/A
MMP2	MAPK3	HNRNPA1L2	MMP2	MAPK3	N/A
MMP2	MAPK3	HIST1H2AA	MMP2	MAPK3	N/A
MMP2	MAPK3	PRAF2	MMP2	MAPK3	N/A
MMP2	MAPK3	GSPT1	MMP2	MAPK3	N/A
MMP2	MAPK3	HSP90AA5P	MMP2	MAPK3	N/A
MMP2	MAPK3	FEN1	MMP2	MAPK3	N/A
MMP2	MAPK3	OSGEP	MMP2	MAPK3	N/A
MMP2	MAPK3	ST13P4	MMP2	MAPK3	N/A
MMP2	MAPK3	RPUSD2	MMP2	MAPK3	N/A
MMP2	MAPK3	SYT14L	MMP2	MAPK3	N/A
MMP2	MAPK3	ZW10	MMP2	MAPK3	N/A
MMP2	MAPK3	SARNP	MMP2	MAPK3	N/A
MMP2	MAPK3	DLD	MMP2	MAPK3	N/A
MMP2	MAPK3	DCTN1	MMP2	MAPK3	N/A
MMP2	MAPK3	RPL3L	MMP2	MAPK3	N/A
MMP2	MAPK3	IGF2BP2	MMP2	MAPK3	N/A
MMP2	MAPK3	PFDN6	MMP2	MAPK3	N/A
MMP2	MAPK3	C11orf73	MMP2	MAPK3	N/A
MMP2	MAPK3	RECK	MMP2	MAPK3	N/A
MMP2	MAPK3	KPNB1	MMP2	MAPK3	N/A
MMP2	MAPK3	DUX4	MMP2	MAPK3	N/A
MMP2	MAPK3	HEATR1	MMP2	MAPK3	N/A
MMP2	MAPK3	ALB	MMP2	MAPK3	N/A
MMP2	MAPK3	RPS6KA1	MMP2	MAPK3	N/A
MMP2	MAPK3	DKFZp586B1621	MMP2	MAPK3	N/A
MMP2	MAPK3	CSPG4	MMP2	MAPK3	N/A
MMP2	MAPK3	C4orf27	MMP2	MAPK3	N/A
INSR	AKT1	ADAM17	INSR	AKT1	N/A
INSR	AKT1	MALT1	INSR	AKT1	N/A
INSR	AKT1	CPA6	INSR	AKT1	N/A
INSR	AKT1	TPP2	INSR	AKT1	N/A
INSR	AKT1	THOP1	INSR	AKT1	N/A
INSR	AKT1	CAPN1	INSR	AKT1	N/A
INSR	AKT1	RNPEP	INSR	AKT1	N/A
INSR	AKT1	ADAM12	INSR	AKT1	N/A
INSR	AKT1	PMPCB	INSR	AKT1	N/A
INSR	AKT1	USP4	INSR	AKT1	N/A
INSR	AKT1	ADAM9	INSR	AKT1	N/A
INSR	AKT1	PRSS3	INSR	AKT1	N/A
INSR	AKT1	PITRM1	INSR	AKT1	N/A
INSR	AKT1	TLL2	INSR	AKT1	N/A
INSR	AKT1	DPP8	INSR	AKT1	N/A
INSR	AKT1	LTA4H	INSR	AKT1	N/A
INSR	AKT1	XPNPEP1	INSR	AKT1	N/A
INSR	AKT1	MMP12	INSR	AKT1	N/A
INSR	AKT1	MMP12	INSR	MMP12	N/A
INSR	CASP9	FYN	INSR	FYN	N/A
INSR	CASP9	ABL2	INSR	ABL2	N/A
INSR	CASP9	PDGFRB	INSR	PDGFRB	N/A
INSR	CASP9	RET	INSR	RET	N/A
INSR	CASP9	KIT	INSR	KIT	N/A
INSR	CASP9	PDGFRA	INSR	PDGFRA	N/A
INSR	CASP9	YES1	INSR	YES1	N/A
INSR	CASP9	SRC	INSR	SRC	N/A
INSR	CASP9	PDPK1	INSR	PDPK1	N/A
INSR	CASP9	LCK	INSR	LCK	N/A
INSR	CASP9	TNK2	INSR	TNK2	N/A
INSR	CASP9	ALK	INSR	ALK	N/A
INSR	CASP9	ADRBK2	INSR	ADRBK2	N/A
INSR	CASP9	FGFR1	INSR	FGFR1	N/A
INSR	CASP9	KARS	INSR	KARS	N/A
INSR	CASP9	MMP12	INSR	MMP12	N/A
INSR	CASP9	FGFR3	INSR	FGFR3	N/A
INSR	RAF1	ADAM17	INSR	RAF1	N/A
INSR	RAF1	MALT1	INSR	RAF1	N/A
INSR	RAF1	CPA6	INSR	RAF1	N/A
INSR	RAF1	TPP2	INSR	RAF1	N/A
INSR	RAF1	THOP1	INSR	RAF1	N/A
INSR	RAF1	CAPN1	INSR	RAF1	N/A
INSR	RAF1	RNPEP	INSR	RAF1	N/A
INSR	RAF1	ADAM12	INSR	RAF1	N/A
INSR	RAF1	PMPCB	INSR	RAF1	N/A
INSR	RAF1	USP4	INSR	RAF1	N/A
INSR	RAF1	ADAM9	INSR	RAF1	N/A
INSR	RAF1	PRSS3	INSR	RAF1	N/A
INSR	RAF1	PITRM1	INSR	RAF1	N/A
INSR	RAF1	TLL2	INSR	RAF1	N/A
INSR	RAF1	DPP8	INSR	RAF1	N/A
INSR	RAF1	LTA4H	INSR	RAF1	N/A
INSR	RAF1	XPNPEP1	INSR	RAF1	N/A
INSR	RAF1	MMP12	INSR	RAF1	N/A
INSR	RAF1	MMP12	INSR	MMP12	N/A
INSR	STK4	MMP12	INSR	MMP12	N/A
INSR	LATS1	MMP12	INSR	MMP12	N/A
INSR	RPS6KA4	MMP12	INSR	MMP12	N/A
INSR	PRKAA1	MMP12	INSR	MMP12	N/A
INSR	NEK9	MMP12	INSR	MMP12	N/A
INSR	PRKCD	MMP12	INSR	MMP12	N/A
INSR	TAOK2	MMP12	INSR	MMP12	N/A
INSR	MST1R	MMP12	INSR	MMP12	N/A
INSR	MAP3K5	MMP12	INSR	MMP12	N/A
INSR	WNK1	MMP12	INSR	MMP12	N/A
INSR	GSK3B	MMP12	INSR	MMP12	N/A
INSR	GSK3A	MMP12	INSR	MMP12	N/A
INSR	PIKFYVE	MMP12	INSR	MMP12	N/A
INSR	CLK2	MMP12	INSR	MMP12	N/A
INSR	FYN	ADAM17	INSR	FYN	N/A
INSR	FYN	MALT1	INSR	FYN	N/A
INSR	FYN	CPA6	INSR	FYN	N/A
INSR	FYN	TPP2	INSR	FYN	N/A
INSR	FYN	THOP1	INSR	FYN	N/A
INSR	FYN	CAPN1	INSR	FYN	N/A
INSR	FYN	RNPEP	INSR	FYN	N/A
INSR	FYN	ADAM12	INSR	FYN	N/A
INSR	FYN	PMPCB	INSR	FYN	N/A
INSR	FYN	USP4	INSR	FYN	N/A
INSR	FYN	ADAM9	INSR	FYN	N/A
INSR	FYN	PRSS3	INSR	FYN	N/A
INSR	FYN	PITRM1	INSR	FYN	N/A
INSR	FYN	TLL2	INSR	FYN	N/A
INSR	FYN	DPP8	INSR	FYN	N/A
INSR	FYN	LTA4H	INSR	FYN	N/A
INSR	FYN	XPNPEP1	INSR	FYN	N/A
INSR	FYN	MMP12	INSR	FYN	N/A
INSR	FYN	MMP12	INSR	MMP12	N/A
INSR	PTK6	MMP12	INSR	MMP12	N/A
INSR	IKBKB	MMP12	INSR	MMP12	N/A
INSR	ADAM17	ABL2	INSR	ABL2	N/A
INSR	ADAM17	PDGFRB	INSR	PDGFRB	N/A
INSR	ADAM17	RET	INSR	RET	N/A
INSR	ADAM17	PDGFRA	INSR	PDGFRA	N/A
INSR	ADAM17	YES1	INSR	YES1	N/A
INSR	ADAM17	SRC	INSR	SRC	N/A
INSR	ADAM17	PDPK1	INSR	PDPK1	N/A
INSR	ADAM17	LCK	INSR	LCK	N/A
INSR	ADAM17	TNK2	INSR	TNK2	N/A
INSR	ADAM17	ALK	INSR	ALK	N/A
INSR	ADAM17	ADRBK2	INSR	ADRBK2	N/A
INSR	ADAM17	FGFR1	INSR	FGFR1	N/A
INSR	ADAM17	KARS	INSR	KARS	N/A
INSR	ADAM17	MMP12	INSR	MMP12	N/A
INSR	ADAM17	FGFR3	INSR	FGFR3	N/A
INSR	MAPK1	MALT1	INSR	MAPK1	N/A
INSR	MAPK1	CPA6	INSR	MAPK1	N/A
INSR	MAPK1	TPP2	INSR	MAPK1	N/A
INSR	MAPK1	THOP1	INSR	MAPK1	N/A
INSR	MAPK1	CAPN1	INSR	MAPK1	N/A
INSR	MAPK1	RNPEP	INSR	MAPK1	N/A
INSR	MAPK1	ADAM12	INSR	MAPK1	N/A
INSR	MAPK1	PMPCB	INSR	MAPK1	N/A
INSR	MAPK1	USP4	INSR	MAPK1	N/A
INSR	MAPK1	ADAM9	INSR	MAPK1	N/A
INSR	MAPK1	PRSS3	INSR	MAPK1	N/A
INSR	MAPK1	PITRM1	INSR	MAPK1	N/A
INSR	MAPK1	TLL2	INSR	MAPK1	N/A
INSR	MAPK1	DPP8	INSR	MAPK1	N/A
INSR	MAPK1	LTA4H	INSR	MAPK1	N/A
INSR	MAPK1	XPNPEP1	INSR	MAPK1	N/A
INSR	MAPK1	MMP12	INSR	MAPK1	N/A
INSR	MAPK1	MMP12	INSR	MMP12	N/A
INSR	BMX	MMP12	INSR	MMP12	N/A
INSR	BTK	MMP12	INSR	MMP12	N/A
INSR	ABL2	MALT1	INSR	ABL2	N/A
INSR	ABL2	CPA6	INSR	ABL2	N/A
INSR	ABL2	TPP2	INSR	ABL2	N/A
INSR	ABL2	THOP1	INSR	ABL2	N/A
INSR	ABL2	CAPN1	INSR	ABL2	N/A
INSR	ABL2	RNPEP	INSR	ABL2	N/A
INSR	ABL2	ADAM12	INSR	ABL2	N/A
INSR	ABL2	PMPCB	INSR	ABL2	N/A
INSR	ABL2	USP4	INSR	ABL2	N/A
INSR	ABL2	ADAM9	INSR	ABL2	N/A
INSR	ABL2	PRSS3	INSR	ABL2	N/A
INSR	ABL2	PITRM1	INSR	ABL2	N/A
INSR	ABL2	TLL2	INSR	ABL2	N/A
INSR	ABL2	DPP8	INSR	ABL2	N/A
INSR	ABL2	LTA4H	INSR	ABL2	N/A
INSR	ABL2	XPNPEP1	INSR	ABL2	N/A
INSR	ABL2	MMP12	INSR	ABL2	N/A
INSR	ABL2	MMP12	INSR	MMP12	N/A
INSR	PDGFRB	MALT1	INSR	PDGFRB	N/A
INSR	PDGFRB	CPA6	INSR	PDGFRB	N/A
INSR	PDGFRB	THOP1	INSR	PDGFRB	N/A
INSR	PDGFRB	CAPN1	INSR	PDGFRB	N/A
INSR	PDGFRB	RNPEP	INSR	PDGFRB	N/A
INSR	PDGFRB	ADAM12	INSR	PDGFRB	N/A
INSR	PDGFRB	PMPCB	INSR	PDGFRB	N/A
INSR	PDGFRB	USP4	INSR	PDGFRB	N/A
INSR	PDGFRB	ADAM9	INSR	PDGFRB	N/A
INSR	PDGFRB	PRSS3	INSR	PDGFRB	N/A
INSR	PDGFRB	PITRM1	INSR	PDGFRB	N/A
INSR	PDGFRB	TLL2	INSR	PDGFRB	N/A
INSR	PDGFRB	DPP8	INSR	PDGFRB	N/A
INSR	PDGFRB	LTA4H	INSR	PDGFRB	N/A
INSR	PDGFRB	XPNPEP1	INSR	PDGFRB	N/A
INSR	PDGFRB	MMP12	INSR	PDGFRB	N/A
INSR	PDGFRB	MMP12	INSR	MMP12	N/A
INSR	FRK	MMP12	INSR	MMP12	N/A
INSR	RPS6KA5	MMP12	INSR	MMP12	N/A
INSR	ENPP3	MMP12	INSR	MMP12	N/A
INSR	RET	MALT1	INSR	RET	N/A
INSR	RET	CPA6	INSR	RET	N/A
INSR	RET	TPP2	INSR	RET	N/A
INSR	RET	THOP1	INSR	RET	N/A
INSR	RET	CAPN1	INSR	RET	N/A
INSR	RET	RNPEP	INSR	RET	N/A
INSR	RET	ADAM12	INSR	RET	N/A
INSR	RET	PMPCB	INSR	RET	N/A
INSR	RET	USP4	INSR	RET	N/A
INSR	RET	ADAM9	INSR	RET	N/A
INSR	RET	PRSS3	INSR	RET	N/A
INSR	RET	PITRM1	INSR	RET	N/A
INSR	RET	TLL2	INSR	RET	N/A
INSR	RET	DPP8	INSR	RET	N/A
INSR	RET	LTA4H	INSR	RET	N/A
INSR	RET	XPNPEP1	INSR	RET	N/A
INSR	RET	MMP12	INSR	RET	N/A
INSR	RET	MMP12	INSR	MMP12	N/A
INSR	PTK2	MMP12	INSR	MMP12	N/A
INSR	PKD1	AKT1	INSR	AKT1	N/A
INSR	PKD1	RAF1	INSR	RAF1	N/A
INSR	PKD1	FYN	INSR	FYN	N/A
INSR	PKD1	MAPK1	INSR	MAPK1	N/A
INSR	PKD1	ABL2	INSR	ABL2	N/A
INSR	PKD1	PDGFRB	INSR	PDGFRB	N/A
INSR	PKD1	RET	INSR	RET	N/A
INSR	PKD1	KIT	INSR	KIT	N/A
INSR	PKD1	PDGFRA	INSR	PDGFRA	N/A
INSR	PKD1	YES1	INSR	YES1	N/A
INSR	PKD1	PDPK1	INSR	PDPK1	N/A
INSR	PKD1	LCK	INSR	LCK	N/A
INSR	PKD1	TNK2	INSR	TNK2	N/A
INSR	PKD1	ALK	INSR	ALK	N/A
INSR	PKD1	ADRBK2	INSR	ADRBK2	N/A
INSR	PKD1	FGFR1	INSR	FGFR1	N/A
INSR	PKD1	KARS	INSR	KARS	N/A
INSR	PKD1	MMP12	INSR	MMP12	N/A
INSR	PKD1	FGFR3	INSR	FGFR3	N/A
INSR	TRIO	MMP12	INSR	MMP12	N/A
INSR	KIT	THOP1	INSR	KIT	N/A
INSR	KIT	CAPN1	INSR	KIT	N/A
INSR	KIT	RNPEP	INSR	KIT	N/A
INSR	KIT	ADAM12	INSR	KIT	N/A
INSR	KIT	PMPCB	INSR	KIT	N/A
INSR	KIT	USP4	INSR	KIT	N/A
INSR	KIT	ADAM9	INSR	KIT	N/A
INSR	KIT	PRSS3	INSR	KIT	N/A
INSR	KIT	PITRM1	INSR	KIT	N/A
INSR	KIT	TLL2	INSR	KIT	N/A
INSR	KIT	DPP8	INSR	KIT	N/A
INSR	KIT	LTA4H	INSR	KIT	N/A
INSR	KIT	XPNPEP1	INSR	KIT	N/A
INSR	KIT	MMP12	INSR	KIT	N/A
INSR	KIT	MMP12	INSR	MMP12	N/A
INSR	PDGFRA	MALT1	INSR	PDGFRA	N/A
INSR	PDGFRA	CPA6	INSR	PDGFRA	N/A
INSR	PDGFRA	TPP2	INSR	PDGFRA	N/A
INSR	PDGFRA	THOP1	INSR	PDGFRA	N/A
INSR	PDGFRA	CAPN1	INSR	PDGFRA	N/A
INSR	PDGFRA	RNPEP	INSR	PDGFRA	N/A
INSR	PDGFRA	ADAM12	INSR	PDGFRA	N/A
[truncated: 5,541 more rows]
