# Supplementary material for: The exploration of network motifs as potential drug targets from post-translational regulatory networks
Source: Sci Rep. 2016 Feb 8;6:20558. doi: 10.1038/srep20558 (PMC4744934; doi:10.1038/srep20558)
Supplement: Supplementary Table S9 [file srep20558-s10.xls]

## Sheet: Supplementary Table S9
Supplementary Table S9. The novel drug targets predicted by NetTar, and the validation of predictions with information from TTD and STITCH database.
Therapeutic Category (First level of ATC code)	Predicted novel target protein	Known target protein	Functional similarity	Motif containing predicted target (p1, p2, p3)			Motif containing known target (p1, p2, p3)			Validated in TTD or STITCH?
A	AACS	LCT	0.181818	INSR	PKD1	AACS	ABL1	PKD1	LCT
A	AAK1	IGF1R	0.054054	CDK2	AAK1	ADAM9	MAP2K4	IGF1R	ADAM9
A	AANAT	OTC	0.166667	PRKACA	PKD1	AANAT	PMPCB	PKD1	OTC
A	AASDHPPT	FASN	0.416667	ATM	PKD1	AASDHPPT	EPHA4	PKD1	FASN
A	AATF	SEC14L2	0.0625	CHEK2	PKD1	AATF	PRKCD	PKD1	SEC14L2
A	ABCA10	CACNB1	0.333333	INSR	CASP9	ABCA10	CDK2	CASP9	CACNB1
A	ABCA2	PDE4A	0.1	INSR	CASP9	ABCA2	DMPK	CASP9	PDE4A
A	ABCA3	SLC6A2	0.333333	ITK	PKD1	ABCA3	PRKCE	PKD1	SLC6A2
A	ABCA4	SLC6A2	0.222222	MMP2	PKD1	ABCA4	PRKCE	PKD1	SLC6A2
A	ABCB4	SLC6A2	0.2	MAP2K4	PKD1	ABCB4	PRKCE	PKD1	SLC6A2
A	ABCB9	SLC12A4	0.111111	CDK2	CASP9	ABCB9	INSR	CASP9	SLC12A4
A	ABCC4	FGA	0.375	CDK2	HTRA2	ABCC4	AURKB	HTRA2	FGA
A	ABCC5	ABCC8	0.263158	CDK2	CASP9	ABCC5	INSR	CASP9	ABCC8
A	ABCD2	SLC6A2	0.111111	MAP2K4	PKD1	ABCD2	PRKCE	PKD1	SLC6A2
A	ABCD3	SLC6A2	0.2	IGF1R	PKD1	ABCD3	PRKCE	PKD1	SLC6A2
A	ABCE1	CHRM2	0.1	ITK	PKD1	ABCE1	MAPKAPK2	PKD1	CHRM2
A	ABCF1	NOS2	0.033333	AKT1	PKD1	ABCF1	SRC	PKD1	NOS2
A	ABCG2	SLC6A2	0.181818	PIM1	PKD1	ABCG2	PRKCE	PKD1	SLC6A2
A	ABHD10	DNPEP	0.333333	MMP2	WNK1	ABHD10	MMP2	BLVRA	DNPEP
A	ABI1	IGFBP7	0.111111	CDK2	PKD1	ABI1	ST14	PKD1	IGFBP7
A	ABI2	ANXA1	0.026316	KIT	PKD1	ABI2	PRKG1	PKD1	ANXA1
A	ABI3	SST	0.0625	PRKACA	PKD1	ABI3	IGF1R	PKD1	SST
A	ABLIM1	CACNB2	0.181818	AKT1	HTRA2	ABLIM1	CDK2	HTRA2	CACNB2
A	ABLIM2	CACNB1	0.2	CDK2	HTRA2	ABLIM2	CDK2	PSEN1	CACNB1
A	ABLIM3	CACNB1	0.2	CDK2	HTRA2	ABLIM3	CDK2	PSEN1	CACNB1
A	ABR	PRKCB	0.083333	EPHA4	PKD1	ABR	MAP2K4	PKD1	PRKCB
A	ACADM	LCT	0.137931	INSR	PKD1	ACADM	ABL1	PKD1	LCT
A	ACAN	LCT	0.088235	MMP2	PKD1	ACAN	ABL1	PKD1	LCT
A	ACAT2	ACSL4	0.076923	MMP2	PKD1	ACAT2	INSR	PKD1	ACSL4
A	ACBD3	CACNB1	0.25	IGF1R	PKD1	ACBD3	CDK2	PKD1	CACNB1
A	ACBD5	CACNB1	0.25	CDK2	HTRA2	ACBD5	CDK2	PSEN1	CACNB1
A	ACIN1	PRKCB	0.035714	AKT1	HTRA2	ACIN1	CDK2	HTRA2	PRKCB
A	ACLY	FASN	0.4	AKT1	HTRA2	ACLY	CSNK2A1	HTRA2	FASN
A	ACO1	CPE	0.071429	PRKCD	PKD1	ACO1	CPA6	PKD1	CPE
A	ACO2	BLVRB	0.125	CASP3	ERBB2	ACO2	CASP3	RPS6KB2	BLVRB
A	ACOT11	DGKA	0.142857	INSR	PKD1	ACOT11	LCK	PKD1	DGKA
A	ACOX1	FASN	0.125	CDK2	HTRA2	ACOX1	CDK2	USP11	FASN
A	ACP5	FASN	0.130435	ITK	PKD1	ACP5	EPHA4	PKD1	FASN
A	ACPP	PFAS	0.125	KLK4	PKD1	ACPP	PRKAA1	PKD1	PFAS
A	ACR	DNPEP	0.1	INSR	PKD1	ACR	MMP2	PKD1	DNPEP
A	ACSL5	ACSL4	0.285714	MAP2K4	PKD1	ACSL5	INSR	PKD1	ACSL4
A	ACTA1	GRIA3	0.066667	HTRA2	PKD1	ACTA1	LYN	PKD1	GRIA3
A	ACTA2	CHRM2	0.083333	CASP3	PKD1	ACTA2	MAPKAPK2	PKD1	CHRM2
A	ACTB	FGA	0.133333	CASP3	PKD1	ACTB	PAK4	PKD1	FGA
A	ACTC1	LCT	0.086957	CASP3	PKD1	ACTC1	ABL1	PKD1	LCT
A	ACTG1	FGA	0.153846	CASP3	PKD1	ACTG1	PAK4	PKD1	FGA
A	ACTG2	CACNA1S	0.1	CASP3	PKD1	ACTG2	PRKDC	PKD1	CACNA1S
A	ACTL6A	PRKCB	0.096774	CDK2	HTRA2	ACTL6A	CDK2	ADAM9	PRKCB
A	ACTL6B	SEC14L2	0.125	IGF1R	PKD1	ACTL6B	IGF1R	MMP16	SEC14L2
A	ACTN1	FGA	0.25	MAP2K4	PKD1	ACTN1	PAK4	PKD1	FGA
A	ACTN4	FGA	0.2	MAP2K4	PKD1	ACTN4	PAK4	PKD1	FGA
A	ACTR1A	PLIN3	0.25	MMP2	PKD1	ACTR1A	IGF1R	PKD1	PLIN3
A	ACTR2	ADRA2A	0.043478	MMP2	PKD1	ACTR2	GSK3B	PKD1	ADRA2A
A	ACTR3	PPP2CB	0.043478	MAP2K4	PKD1	ACTR3	MAP2K4	CPA6	PPP2CB
A	ACVR1C	PRKCB	0.029412	ACVR1C	PKD1	SMAD2	PRKCB	PKD1	AQP2
A	ACVR2B	ALDH1A2	0.064516	MAP2K4	PKD1	ACVR2B	IGF1R	PKD1	ALDH1A2
A	ADAM10	ENPEP	0.083333	ADAM10	PKD1	ERBB2	ENPEP	PKD1	AGT
A	ADAM12	DNPEP	0.2	PRKCE	PKD1	ADAM12	MMP2	PKD1	DNPEP
A	ADAM15	ENPEP	0.166667	ADAM15	PKD1	FGFR2	ENPEP	PKD1	AGT
A	ADAM17	DPP4	0.095238	ADAM17	PKD1	KIT	DPP4	PKD1	CXCL12
A	ADAM19	DNPEP	0.25	FURIN	PKD1	ADAM19	MMP2	PKD1	DNPEP
A	ADAM22	DNPEP	0.142857	AKT1	PKD1	ADAM22	MMP2	PKD1	DNPEP
A	ADAM23	DNPEP	0.25	IGF1R	PKD1	ADAM23	MMP2	PKD1	DNPEP
A	ADAM28	DNPEP	0.25	MMP7	PKD1	ADAM28	MMP2	PKD1	DNPEP
A	ADAM33	DNPEP	0.5	ADAM33	PKD1	TNFSF11	DNPEP	PKD1	POMC
A	ADAM8	ENPEP	0.066667	ADAM8	PKD1	APP	ENPEP	PKD1	AGT
A	ADAM9	PCSK1	0.086957	ADAM9	PKD1	APP	PCSK1	PKD1	INS
A	ADAMTS1	DNPEP	0.142857	FURIN	PKD1	ADAMTS1	MMP2	PKD1	DNPEP
A	ADAMTS13	DNPEP	0.090909	F2	PKD1	ADAMTS13	MMP2	PKD1	DNPEP
A	ADAMTS14	DNPEP	0.2	INSR	PKD1	ADAMTS14	MMP2	PKD1	DNPEP
A	ADAMTS15	DNPEP	0.5	INSR	PKD1	ADAMTS15	MMP2	PKD1	DNPEP
A	ADAMTS19	DNPEP	0.5	IGF1R	PKD1	ADAMTS19	MMP2	PKD1	DNPEP
A	ADAMTS2	DNPEP	0.111111	ADAMTS2	PKD1	COL1A1	DNPEP	PKD1	POMC
A	ADAMTS3	DNPEP	0.166667	KLK13	PKD1	ADAMTS3	MMP2	PKD1	DNPEP
A	ADAMTS4	DNPEP	0.333333	FURIN	PKD1	ADAMTS4	MMP2	PKD1	DNPEP
A	ADAMTS5	DNPEP	0.5	ADAMTS5	PKD1	A2M	DNPEP	PKD1	POMC
A	ADAMTS9	DNPEP	0.2	FURIN	PKD1	ADAMTS9	MMP2	PKD1	DNPEP
A	ADAMTSL4	KCNMA1	0.0625	MAP2K6	PKD1	ADAMTSL4	GSK3B	PKD1	KCNMA1
A	ADAP1	SST	0.0625	PRKCA	PKD1	ADAP1	IGF1R	PKD1	SST
A	ADAR	IKBKB	0.045455	CDK2	HTRA2	ADAR	DMPK	HTRA2	IKBKB
A	ADARB1	IGFBP7	0.0625	CDK2	PKD1	ADARB1	ST14	PKD1	IGFBP7
A	ADCY3	ABCC8	0.142857	CAMK2D	PKD1	ADCY3	MAP2K4	PKD1	ABCC8
A	ADCY4	ABCC8	0.142857	SRC	PKD1	ADCY4	MAP2K4	PKD1	ABCC8
A	ADCY6	ABCC8	0.137931	AKT1	PKD1	ADCY6	MAP2K4	PKD1	ABCC8
A	ADCY9	ABCC8	0.153846	CDK2	CASP9	ADCY9	INSR	CASP9	ABCC8
A	ADCYAP1	POMC	0.05	IGF1R	PKD1	ADCYAP1	DNPEP	PKD1	POMC
A	ADD1	ASNS	0.0625	CDK2	CASP9	ADD1	INSR	CASP9	ASNS
A	ADD2	SLC12A4	0.1	CDK2	CASP9	ADD2	INSR	CASP9	SLC12A4
A	ADD3	PDE4A	0.333333	CDK2	HTRA2	ADD3	DMPK	HTRA2	PDE4A
A	ADHFE1	BLVRB	0.2	MAP2K4	PKD1	ADHFE1	CASP7	PKD1	BLVRB
A	ADM	SI	0.086957	MME	PKD1	ADM	PRKACA	PKD1	SI
A	ADNP	SEC14L2	0.047619	KIT	PKD1	ADNP	PRKCD	PKD1	SEC14L2
A	ADPRH	CPE	0.125	MAP2K4	PKD1	ADPRH	CPA6	PKD1	CPE
A	ADSL	PFAS	0.357143	ABL1	PKD1	ADSL	PRKAA1	PKD1	PFAS
A	AEBP2	SEC14L2	0.166667	CDK2	HTRA2	AEBP2	DMPK	HTRA2	SEC14L2
A	AES	VDR	0.108108	IGF1R	PKD1	AES	TGFBR2	PKD1	VDR
A	AFAP1	PTGER4	0.055556	PRKCA	ADAM17	AFAP1	PRKCD	ADAM17	PTGER4
A	AFAP1L2	SEC14L2	0.1	RET	PKD1	AFAP1L2	PRKCD	PKD1	SEC14L2
A	AFF1	SEC14L2	0.2	CDK2	HTRA2	AFF1	DMPK	HTRA2	SEC14L2
A	AFF2	SLC7A11	0.071429	IGF1R	PKD1	AFF2	IGF1R	ACE2	SLC7A11
A	AGA	DNPEP	0.25	IGF1R	WNK1	AGA	MMP2	WNK1	DNPEP
A	AGAP2	CACNB1	0.076923	AKT1	HTRA2	AGAP2	CDK2	HTRA2	CACNB1
A	AGAP3	PDE4B	0.142857	CDK2	HTRA2	AGAP3	DMPK	HTRA2	PDE4B
A	AGFG1	ADRA1B	0.034483	CDK2	CASP9	AGFG1	RPS6KA3	CASP9	ADRA1B
A	AGFG2	RB1	0.022222	ATM	PKD1	AGFG2	ABL1	PKD1	RB1
A	AGGF1	IGFBP7	0.111111	CDK2	PKD1	AGGF1	ST14	PKD1	IGFBP7
A	AGL	SI	0.214286	INSR	CASP9	AGL	PRKACA	CASP9	SI
A	AGPAT1	FASN	0.294118	INSR	CASP9	AGPAT1	INSR	ADAM12	FASN
A	AGPS	ACSL4	0.2	INSR	CASP9	AGPS	INSR	MMP12	ACSL4
A	AGT	PRKCA	0.047945	ADAM17	PKD1	AGT	MAP2K4	PKD1	PRKCA
A	AGTPBP1	DNPEP	0.083333	CDK2	PKD1	AGTPBP1	MMP2	PKD1	DNPEP
A	AGTR2	ADRA1B	0.065217	PRKCD	CASP9	AGTR2	RPS6KA3	CASP9	ADRA1B
A	AGTRAP	EGLN2	0.090909	INSR	ADAM17	AGTRAP	PRKCA	ADAM17	EGLN2
A	AHCY	SLC25A2	0.25	MMP2	PKD1	AHCY	INSR	PKD1	SLC25A2
A	AHCYL1	SCN5A	0.028571	INSR	CASP9	AHCYL1	INSR	CPA6	SCN5A
A	AHI1	PLIN3	0.041667	CSNK2A2	PKD1	AHI1	IGF1R	PKD1	PLIN3
A	AHNAK	CHRM2	0.125	AKT1	HTRA2	AHNAK	CSNK2A1	HTRA2	CHRM2
A	AICDA	ALKBH2	0.090909	PRKACA	PKD1	AICDA	GZMA	PKD1	ALKBH2
A	AIF1	NOS2	0.0625	INSR	CASP9	AIF1	INSR	TPP2	NOS2
A	AIM2	CHUK	0.108696	INSR	CASP9	AIM2	AKT3	CASP9	CHUK
A	AIMP1	EPRS	0.111111	MMP2	WNK1	AIMP1	MMP2	MAPK3	EPRS
A	AIMP2	EPRS	0.181818	MMP2	WNK1	AIMP2	MMP2	MAPK3	EPRS	Y, DB00142 (STITCH)
A	AIP	PDE4B	0.125	SRC	PKD1	AIP	PAK4	PKD1	PDE4B
A	AIRE	SEC14L2	0.25	PRKDC	PKD1	AIRE	PRKCD	PKD1	SEC14L2
A	AJUBA	PRKCB	0.047619	CDK2	HTRA2	AJUBA	CDK2	ADAM9	PRKCB
A	AK1	PFAS	0.181818	MMP2	WNK1	AK1	MMP2	RIPK1	PFAS
A	AK2	PFAS	0.222222	MAP2K6	PKD1	AK2	PRKAA1	PKD1	PFAS
A	AK3	PDE10A	0.111111	ABL1	PKD1	AK3	PRKACA	PKD1	PDE10A
A	AKAP1	PDE10A	0.125	CDK2	CASP9	AKAP1	PRKACA	CASP9	PDE10A
A	AKAP11	ADRA1B	0.043478	CDK2	CASP9	AKAP11	RPS6KA3	CASP9	ADRA1B
A	AKAP12	CHRM2	0.090909	CDK2	HTRA2	AKAP12	CDK2	CASP9	CHRM2
A	AKAP13	DGKA	0.1	PRKACA	PKD1	AKAP13	LCK	PKD1	DGKA
A	AKAP17A	PDE4B	0.142857	CDK2	HTRA2	AKAP17A	DMPK	HTRA2	PDE4B
A	AKAP3	ANXA1	0.028571	CDK2	CASP9	AKAP3	INSR	CASP9	ANXA1
A	AKAP4	PDE4B	0.125	CDK2	HTRA2	AKAP4	DMPK	HTRA2	PDE4B
A	AKAP8	PDE4B	0.25	INSR	CASP9	AKAP8	GSK3B	CASP9	PDE4B
A	AKAP8L	RB1	0.022727	GSK3B	CASP9	AKAP8L	GSK3B	ADAM17	RB1
A	AKAP9	CHRNA6	0.428571	MAP2K4	PKD1	AKAP9	IGF1R	PKD1	CHRNA6
A	AKIRIN2	NR1I2	0.111111	CDK2	HTRA2	AKIRIN2	CDK2	USP11	NR1I2
A	AKNA	SEC14L2	0.2	AKT1	HTRA2	AKNA	DMPK	HTRA2	SEC14L2
A	AKR1A1	ALDH7A1	0.1	IGF1R	PKD1	AKR1A1	ELANE	PKD1	ALDH7A1
A	AKR1B10	AKR1C2	0.285714	EPHA4	PKD1	AKR1B10	EPHA4	ECE2	AKR1C2
A	AKR7A2	AKR1C2	0.142857	INSR	CASP9	AKR7A2	INSR	CAPN1	AKR1C2
A	AKT1S1	CHUK	0.108108	AKT1	HTRA2	AKT1S1	AKT3	HTRA2	CHUK
A	AKT2	INSR	0.102564	CDK2	PKD1	AKT2	DMPK	PKD1	INSR
A	AKT3	PDE4B	0.25	CDK2	ADAM17	AKT3	CDK2	MMP2	PDE4B
A	ALB	FGA	0.125	MAP2K4	PKD1	ALB	PAK4	PKD1	FGA
A	ALDOA	FGA	0.157895	AKT1	HTRA2	ALDOA	AURKB	HTRA2	FGA
A	ALDOC	SI	0.136364	MMP2	PKD1	ALDOC	PRKACA	PKD1	SI
A	ALG2	FGA	0.090909	PRKCB	PKD1	ALG2	PAK4	PKD1	FGA
A	ALMS1	ADRB1	0.044444	CDK2	HTRA2	ALMS1	DMPK	HTRA2	ADRB1
A	ALOX15	ALOX5	0.230769	MAP2K4	PKD1	ALOX15	MAPK1	PKD1	ALOX5	Y, DB00244 (STITCH)
A	ALS2	GRIK2	0.051282	ATM	PKD1	ALS2	CAMK2G	PKD1	GRIK2
A	ALYREF	EPRS	0.071429	AKT1	HTRA2	ALYREF	AURKB	HTRA2	EPRS
A	AMELX	PDE4B	0.071429	MMP20	PKD1	AMELX	PAK4	PKD1	PDE4B
A	AMH	SST	0.08	PLG	PKD1	AMH	IGF1R	PKD1	SST
A	AMOT	SST	0.030303	CDK2	PKD1	AMOT	IGF1R	PKD1	SST
A	AMOTL1	PRKAA1	0.02381	INSR	CASP9	AMOTL1	INSR	TLL2	PRKAA1
A	AMPD2	PFAS	0.3	GSK3B	CASP9	AMPD2	CDK2	CASP9	PFAS
A	AMPH	GRM4	0.181818	CDK2	PKD1	AMPH	MMP2	PKD1	GRM4
A	ANAPC1	RB1	0.058824	PRKD1	PKD1	ANAPC1	ABL1	PKD1	RB1
A	ANAPC16	RB1	0.021739	IGF1R	PKD1	ANAPC16	ABL1	PKD1	RB1
A	ANAPC2	RB1	0.051724	CDK2	HTRA2	ANAPC2	PIM2	HTRA2	RB1
A	ANAPC4	RB1	0.054545	INSR	ADAM17	ANAPC4	GSK3B	ADAM17	RB1
A	ANAPC5	RB1	0.056604	PRKDC	PKD1	ANAPC5	ABL1	PKD1	RB1
A	ANAPC7	RB1	0.058824	CDK2	HTRA2	ANAPC7	PIM2	HTRA2	RB1
A	ANK1	PDE4B	0.090909	CDK2	HTRA2	ANK1	DMPK	HTRA2	PDE4B
A	ANK2	SCN5A	0.140351	PRKD1	PKD1	ANK2	INSR	PKD1	SCN5A
A	ANK3	DLG4	0.076923	CDK2	HTRA2	ANK3	MAPK12	HTRA2	DLG4
A	ANKLE2	PRKAB1	0.083333	CDK2	HTRA2	ANKLE2	CDK2	CASP9	PRKAB1
A	ANKRA2	RB1	0.022727	MAP2K4	PKD1	ANKRA2	ABL1	PKD1	RB1
A	ANKRD1	ACACB	0.083333	INSR	PKD1	ANKRD1	PRKAA2	PKD1	ACACB
A	ANKRD11	SLC12A2	0.055556	CDK2	HTRA2	ANKRD11	CDK2	CASP9	SLC12A2
A	ANKRD17	RB1	0.022727	CDK2	HTRA2	ANKRD17	PIM2	HTRA2	RB1
A	ANKRD2	KCNH2	0.090909	AKT1	HTRA2	ANKRD2	DMPK	HTRA2	KCNH2
A	ANP32A	PPP2CA	0.129032	BTK	PKD1	ANP32A	CSF1R	PKD1	PPP2CA
A	ANXA11	FGA	0.111111	MAP2K4	PKD1	ANXA11	PAK4	PKD1	FGA
A	ANXA3	SI	0.05	MAP2K4	PKD1	ANXA3	PRKACA	PKD1	SI
A	ANXA4	PDE4B	0.25	INSR	CASP9	ANXA4	GSK3B	CASP9	PDE4B
A	ANXA5	PDE10A	0.222222	MAP2K4	PKD1	ANXA5	PRKACA	PKD1	PDE10A
A	ANXA6	CACNB2	0.111111	MAP2K4	PKD1	ANXA6	AURKB	PKD1	CACNB2
A	ANXA9	EGFR	0.025	PRKCD	CASP9	ANXA9	PRKCD	PLG	EGFR
A	AOPEP	DNPEP	0.333333	AOPEP	PKD1	AGT	DNPEP	PKD1	POMC
A	AP1B1	PLIN3	0.125	CASP3	PKD1	AP1B1	IGF1R	PKD1	PLIN3
A	AP1G1	PLIN3	0.125	IGF1R	PKD1	AP1G1	IGF1R	USP4	PLIN3
A	AP1M1	PLIN3	0.1	MAP2K4	PKD1	AP1M1	IGF1R	PKD1	PLIN3
A	AP2A1	CACNB2	0.117647	CDK2	HTRA2	AP2A1	CDK2	PSEN1	CACNB2
A	AP2B1	GRM4	0.111111	SRC	PKD1	AP2B1	MMP2	PKD1	GRM4
A	AP2M1	CACNB2	0.117647	PRKAA1	PKD1	AP2M1	AURKB	PKD1	CACNB2
A	AP3B1	PLIN3	0.1	CDK2	PKD1	AP3B1	IGF1R	PKD1	PLIN3
A	AP3B2	PLIN3	0.166667	CSNK1E	PKD1	AP3B2	IGF1R	PKD1	PLIN3
A	AP3D1	PLIN3	0.1	CSNK2A1	PKD1	AP3D1	IGF1R	PKD1	PLIN3
A	AP4B1	PLIN3	0.5	INSR	PKD1	AP4B1	IGF1R	PKD1	PLIN3
A	AP4E1	PLIN3	0.5	INSR	PKD1	AP4E1	IGF1R	PKD1	PLIN3
A	APBA2	CHRNA3	0.142857	MAP2K4	PKD1	APBA2	FYN	PKD1	CHRNA3
A	APBB1	RB1	0.098361	CDK2	HTRA2	APBB1	PIM2	HTRA2	RB1
A	APBB1IP	FGA	0.5	MAP2K4	PKD1	APBB1IP	PAK4	PKD1	FGA
A	APBB2	CACNB1	0.083333	IGF1R	PKD1	APBB2	CDK2	PKD1	CACNB1
A	APC	ALDH1A2	0.072289	CDK2	PKD1	APC	IGF1R	PKD1	ALDH1A2
A	APCDD1	PRKAA1	0.02439	INSR	CASP9	APCDD1	INSR	TLL2	PRKAA1
A	APEH	DNPEP	0.5	CSNK2A1	WNK1	APEH	MMP2	WNK1	DNPEP
A	API5	PPP2CB	0.111111	CDK2	PKD1	API5	ABL1	PKD1	PPP2CB
A	APLN	CHRNA7	0.076923	ACE2	PKD1	APLN	SRC	PKD1	CHRNA7
A	APLP1	LRP2	0.068966	CASP3	PKD1	APLP1	ABL1	PKD1	LRP2
A	APLP2	GRM1	0.095238	CDK2	CASP9	APLP2	PRKCD	CASP9	GRM1
A	APMAP	GOT2	0.05	MMP2	WNK1	APMAP	MMP2	TGM2	GOT2
A	APOA1	ABCA1	0.19697	MMP12	PKD1	APOA1	CSNK2A1	PKD1	ABCA1
A	APOA2	ABCA1	0.163934	ELANE	PKD1	APOA2	CSNK2A1	PKD1	ABCA1
A	APOB	ABCA1	0.083333	INSR	CASP9	APOB	PRKACA	CASP9	ABCA1
A	APOBEC1	PPARG	0.071429	PRKCD	CASP9	APOBEC1	GSK3B	CASP9	PPARG
A	APOBEC3G	KCNJ8	0.047619	PRKACA	CASP9	APOBEC3G	PRKCD	CASP9	KCNJ8
A	APOC2	ABCA1	0.137255	MMP14	PKD1	APOC2	CSNK2A1	PKD1	ABCA1
A	APOH	LIPF	0.058824	PLG	PKD1	APOH	INSR	PKD1	LIPF
A	APOL1	ABCA1	0.055556	CSNK2A1	HTRA2	APOL1	CSNK2A1	PKD1	ABCA1
A	APP	GRIN1	0.069444	HTRA2	PKD1	APP	PRKCB	PKD1	GRIN1
A	APPL1	PRKAB1	0.153846	CDK2	HTRA2	APPL1	CDK2	CASP9	PRKAB1
A	APTX	PPP2CB	0.071429	MAP2K4	PKD1	APTX	MAP2K4	CPA6	PPP2CB
A	AQP2	SLC12A4	0.08	PRKACA	CASP9	AQP2	INSR	CASP9	SLC12A4
A	AQP4	SLC12A1	0.2	PRKCA	PKD1	AQP4	PRKAA1	PKD1	SLC12A1
A	AQP5	SLC12A1	0.133333	PRKACA	PKD1	AQP5	PRKAA1	PKD1	SLC12A1
A	AQP9	SLC12A1	0.12	PRKCZ	PKD1	AQP9	PRKAA1	PKD1	SLC12A1
A	ARAP1	PDE4B	0.090909	PTK6	PKD1	ARAP1	PAK4	PKD1	PDE4B
A	ARAP3	PLIN3	0.1	MAP2K4	PKD1	ARAP3	IGF1R	PKD1	PLIN3
A	ARCN1	PLIN3	0.2	MMP2	PKD1	ARCN1	IGF1R	PKD1	PLIN3
A	AREG	ADRA1B	0.125	ADAM17	PKD1	AREG	RPS6KA3	PKD1	ADRA1B
A	ARF1	BLVRB	0.0625	MMP2	WNK1	ARF1	MMP2	EPHB1	BLVRB
A	ARF3	PLIN3	0.142857	MMP2	PKD1	ARF3	IGF1R	PKD1	PLIN3
A	ARF4	PLIN3	0.142857	MMP2	PKD1	ARF4	IGF1R	PKD1	PLIN3
A	ARF5	PLIN3	0.25	MMP2	PKD1	ARF5	IGF1R	PKD1	PLIN3
A	ARFGAP1	ASNS	0.08	CDK2	CASP9	ARFGAP1	INSR	CASP9	ASNS
A	ARFGAP2	PLIN3	0.333333	CDK2	PKD1	ARFGAP2	IGF1R	PKD1	PLIN3
A	ARFGAP3	PLIN3	0.25	CDK2	PKD1	ARFGAP3	IGF1R	PKD1	PLIN3
A	ARFGEF1	PLIN3	0.090909	PRKACA	PKD1	ARFGEF1	IGF1R	PKD1	PLIN3
A	ARFGEF2	PLIN3	0.1	CDK2	PKD1	ARFGEF2	IGF1R	PKD1	PLIN3
A	ARFGEF3	PLIN3	0.333333	RPS6KA3	PKD1	ARFGEF3	IGF1R	PKD1	PLIN3
A	ARFIP1	SYTL4	0.142857	IGF1R	PKD1	ARFIP1	IGF1R	CTSK	SYTL4
A	ARFIP2	ADRA2A	0.046512	AKT1	HTRA2	ARFIP2	CSNK2A1	HTRA2	ADRA2A
A	ARGLU1	SEC14L2	0.2	GZMA	PKD1	ARGLU1	PRKCD	PKD1	SEC14L2
A	ARHGAP1	PDE4B	0.2	CDK2	HTRA2	ARHGAP1	DMPK	HTRA2	PDE4B
A	ARHGAP12	PDE4B	0.25	CDK2	HTRA2	ARHGAP12	DMPK	HTRA2	PDE4B
A	ARHGAP15	PDE4B	0.166667	CLK1	ADAM17	ARHGAP15	CLK1	STAMBP	PDE4B
A	ARHGAP17	CACNA1A	0.025	MMP2	PKD1	ARHGAP17	PDGFRB	PKD1	CACNA1A
A	ARHGAP19	PDE4B	0.25	CDK2	HTRA2	ARHGAP19	DMPK	HTRA2	PDE4B
A	ARHGAP21	PDE4B	0.166667	PRKAA1	PKD1	ARHGAP21	PAK4	PKD1	PDE4B
A	ARHGAP23	PDE4B	0.5	ATM	PKD1	ARHGAP23	PAK4	PKD1	PDE4B
A	ARHGAP24	PDE4B	0.166667	ROCK1	PKD1	ARHGAP24	PAK4	PKD1	PDE4B
A	ARHGAP26	PDE4B	0.125	MAP2K4	PKD1	ARHGAP26	PAK4	PKD1	PDE4B
A	ARHGAP33	PDE4B	0.333333	CDK2	HTRA2	ARHGAP33	DMPK	HTRA2	PDE4B
A	ARHGAP35	NR1I2	0.095238	MAP2K4	PKD1	ARHGAP35	CDK2	PKD1	NR1I2
A	ARHGAP4	PDE4B	0.111111	SRC	PKD1	ARHGAP4	PAK4	PKD1	PDE4B
A	ARHGAP5	PDE4B	0.090909	MAP2K4	PKD1	ARHGAP5	PAK4	PKD1	PDE4B
A	ARHGAP6	PDE4B	0.083333	ABL1	PKD1	ARHGAP6	PAK4	PKD1	PDE4B
A	ARHGAP9	PDE4B	0.2	EPHA4	PKD1	ARHGAP9	PAK4	PKD1	PDE4B
A	ARHGDIA	PPP2CB	0.055556	PAK1	PKD1	ARHGDIA	ABL1	PKD1	PPP2CB
A	ARHGDIB	ADRA2A	0.066667	CASP3	PKD1	ARHGDIB	GSK3B	PKD1	ADRA2A
A	ARHGEF1	GLUL	0.066667	CDK2	HTRA2	ARHGEF1	CDK2	SENP3	GLUL
A	ARHGEF10	TACR1	0.025	INSR	PKD1	ARHGEF10	ADRBK1	PKD1	TACR1
A	ARHGEF11	CACNA1S	0.083333	CDK2	CASP9	ARHGEF11	RPS6KA3	CASP9	CACNA1S
A	ARHGEF12	CACNB1	0.090909	CDK2	HTRA2	ARHGEF12	CDK2	PSEN1	CACNB1
A	ARHGEF17	PRKCB	0.035714	PRKCD	CASP9	ARHGEF17	CAPN2	CASP9	PRKCB
A	ARHGEF18	PRKCB	0.033333	CDK2	HTRA2	ARHGEF18	CDK2	ADAM9	PRKCB
A	ARHGEF2	PRKCB	0.083333	AKT1	HTRA2	ARHGEF2	CDK2	HTRA2	PRKCB
A	ARHGEF4	DGKA	0.090909	SRC	PKD1	ARHGEF4	LCK	PKD1	DGKA
A	ARHGEF5	DGKA	0.166667	CDK2	PKD1	ARHGEF5	LCK	PKD1	DGKA
A	ARHGEF6	PTGER4	0.04	AKT1	HTRA2	ARHGEF6	DMPK	HTRA2	PTGER4
A	ARHGEF7	PRKCB	0.090909	PAK4	PKD1	ARHGEF7	MAP2K4	PKD1	PRKCB
A	ARID1A	SEC14L2	0.142857	CDK2	HTRA2	ARID1A	DMPK	HTRA2	SEC14L2
A	ARID3A	SEC14L2	0.166667	CDK2	HTRA2	ARID3A	DMPK	HTRA2	SEC14L2
A	ARID3B	SEC14L2	0.166667	MAP2K4	PKD1	ARID3B	PRKCD	PKD1	SEC14L2
A	ARID4A	NR1I2	0.076923	AKT1	HTRA2	ARID4A	CDK2	HTRA2	NR1I2
A	ARID4B	SEC14L2	0.166667	CDK2	HTRA2	ARID4B	DMPK	HTRA2	SEC14L2
A	ARID5B	NR1I2	0.066667	CDK2	HTRA2	ARID5B	CDK2	USP11	NR1I2
A	ARIH2	ADRA1B	0.034483	INSR	CASP9	ARIH2	RPS6KA3	CASP9	ADRA1B
A	ARL2BP	PDE4B	0.25	ATM	PKD1	ARL2BP	PAK4	PKD1	PDE4B
A	ARL3	SLC12A1	0.066667	MMP2	PKD1	ARL3	PRKAA1	PKD1	SLC12A1
A	ARL6IP4	PPP2CA	0.035714	PRKCA	ADAM17	ARL6IP4	INSR	ADAM17	PPP2CA
A	ARL6IP5	SLC1A6	0.142857	MMP2	PKD1	ARL6IP5	IGF1R	PKD1	SLC1A6
A	ARMCX3	POMC	0.076923	TLK1	PKD1	ARMCX3	DNPEP	PKD1	POMC
A	ARNT	EGLN2	0.166667	CDK2	ADAM17	ARNT	PRKCA	ADAM17	EGLN2
A	ARNTL	SEC14L2	0.1	GSK3B	CASP9	ARNTL	DMPK	CASP9	SEC14L2
A	ARPC1B	ANXA1	0.03125	PAK1	PKD1	ARPC1B	PRKG1	PKD1	ANXA1
A	ARPC2	ANXA1	0.030303	MMP2	WNK1	ARPC2	MMP2	MAPK3	ANXA1
A	ARPC3	ANXA1	0.03125	ITK	PKD1	ARPC3	PRKG1	PKD1	ANXA1
A	ARPC5	ADRA2A	0.04878	CASP3	PKD1	ARPC5	GSK3B	PKD1	ADRA2A
A	ARPP19	SLC1A2	0.052632	INSR	CASP9	ARPP19	GSK3B	CASP9	SLC1A2
A	ARPP21	RB1	0.022222	AKT1	HTRA2	ARPP21	PIM2	HTRA2	RB1
A	ARRB1	FGA	0.103448	CDK2	HTRA2	ARRB1	AURKB	HTRA2	FGA
A	ARRB2	FGA	0.096774	MAP2K4	PKD1	ARRB2	PAK4	PKD1	FGA
A	ARVCF	IGFBP7	0.2	PRKDC	PKD1	ARVCF	ST14	PKD1	IGFBP7
A	ASB14	DGKA	0.2	MAP2K4	PKD1	ASB14	LCK	PKD1	DGKA
A	ASB4	DGKA	0.166667	IGF1R	PKD1	ASB4	IGF1R	ADAM15	DGKA
A	ASB6	DGKA	0.2	INSR	PKD1	ASB6	LCK	PKD1	DGKA
A	ASCC2	SEC14L2	0.2	CLK1	ADAM17	ASCC2	CLK1	PKD1	SEC14L2
A	ASCC3	SEC14L2	0.125	IGF1R	PKD1	ASCC3	IGF1R	MMP16	SEC14L2
A	ASCL3	SEC14L2	0.2	IGF1R	PKD1	ASCL3	IGF1R	MMP16	SEC14L2
A	ASF1A	SEC14L2	0.125	TLK2	PKD1	ASF1A	PRKCD	PKD1	SEC14L2
A	ASF1B	SEC14L2	0.1	TLK2	PKD1	ASF1B	PRKCD	PKD1	SEC14L2
A	ASH2L	SEC14L2	0.083333	MAP2K4	PKD1	ASH2L	PRKCD	PKD1	SEC14L2
A	ASMTL	RB1	0.022727	CASP9	RAF1	ASMTL	CASP9	SRPK2	RB1
A	ASPM	SLC6A4	0.028571	CDK2	PKD1	ASPM	PRKAA1	PKD1	SLC6A4
A	ASPSCR1	SYTL4	0.111111	GSK3B	PKD1	ASPSCR1	CSNK2A2	PKD1	SYTL4
A	ASXL2	SEC14L2	0.142857	CDK2	HTRA2	ASXL2	DMPK	HTRA2	SEC14L2
A	ASZ1	PDE4B	0.111111	IGF1R	PKD1	ASZ1	PAK4	PKD1	PDE4B
A	ATAD2	SEC14L2	0.2	CDK2	HTRA2	ATAD2	DMPK	HTRA2	SEC14L2
A	ATF1	IKBKB	0.314286	RPS6KA4	PKD1	ATF1	CSNK2A1	PKD1	IKBKB
A	ATF2	IKBKB	0.27027	CDK2	HTRA2	ATF2	DMPK	HTRA2	IKBKB
A	ATF4	SEC14L2	0.071429	RPS6KA3	CASP9	ATF4	DMPK	CASP9	SEC14L2
A	ATF6	PDE4B	0.111111	MBTPS1	PKD1	ATF6	PAK4	PKD1	PDE4B
A	ATF7	SEC14L2	0.166667	CDK2	HTRA2	ATF7	DMPK	HTRA2	SEC14L2
A	ATF7IP	SEC14L2	0.222222	CDK2	HTRA2	ATF7IP	DMPK	HTRA2	SEC14L2
A	ATG4A	DNPEP	0.25	ATG4A	PKD1	GABARAPL2	DNPEP	PKD1	POMC
A	ATG4B	DNPEP	0.166667	ATG4B	PKD1	GABARAPL2	DNPEP	PKD1	POMC
A	ATL1	SLC1A1	0.111111	INSR	PKD1	ATL1	ATM	PKD1	SLC1A1
A	ATM	IGF1R	0.0625	ABL1	ATM	CASP10	ABL1	IGF1R	CASP8
A	ATN1	SEC14L2	0.090909	CDK2	HTRA2	ATN1	DMPK	HTRA2	SEC14L2
A	ATOX1	SLC7A11	0.076923	MMP2	PKD1	ATOX1	IGF1R	PKD1	SLC7A11
A	ATP11C	SLC12A1	0.181818	MAP2K4	PKD1	ATP11C	PRKAA1	PKD1	SLC12A1
A	ATP13A3	GRIN1	0.028571	CSNK2A2	PKD1	ATP13A3	PRKCB	PKD1	GRIN1
A	ATP1A2	SLC12A1	0.166667	IGF1R	PKD1	ATP1A2	PRKAA1	PKD1	SLC12A1
A	ATP1A3	SLC12A1	0.133333	MAP2K4	PKD1	ATP1A3	PRKAA1	PKD1	SLC12A1
A	ATP1B3	SLC12A1	0.272727	CTSK	PKD1	ATP1B3	PRKAA1	PKD1	SLC12A1
A	ATP2A1	CACNB2	0.08	INSR	CASP9	ATP2A1	AURKB	CASP9	CACNB2
A	ATP2A2	SLC12A1	0.157895	PRKCD	PKD1	ATP2A2	PRKAA1	PKD1	SLC12A1
A	ATP2B1	SLC12A1	0.272727	CDK2	PKD1	ATP2B1	PRKAA1	PKD1	SLC12A1
A	ATP2B2	CACNB2	0.09375	CASP3	PKD1	ATP2B2	AURKB	PKD1	CACNB2
A	ATP2B4	SLC12A1	0.25	PRKCD	PKD1	ATP2B4	PRKAA1	PKD1	SLC12A1
A	ATP5A1	ACSL4	0.095238	CASP3	PKD1	ATP5A1	INSR	PKD1	ACSL4
A	ATP5B	POMC	0.086957	MMP2	PKD1	ATP5B	DNPEP	PKD1	POMC
A	ATP5H	BLVRB	0.142857	INSR	PKD1	ATP5H	CASP7	PKD1	BLVRB
A	ATP5I	BLVRB	0.166667	ITK	PKD1	ATP5I	CASP7	PKD1	BLVRB
A	ATP5J	BLVRB	0.142857	PMPCB	PKD1	ATP5J	CASP7	PKD1	BLVRB
A	ATP5O	BLVRB	0.111111	MAP2K4	PKD1	ATP5O	CASP7	PKD1	BLVRB
A	ATP6AP1	SLC6A3	0.08	STK3	PKD1	ATP6AP1	ROCK2	PKD1	SLC6A3
A	ATP6V0A1	SLC6A2	0.090909	BTK	PKD1	ATP6V0A1	PRKCE	PKD1	SLC6A2
A	ATP6V0A2	SLC6A2	0.083333	MAP2K4	PKD1	ATP6V0A2	PRKCE	PKD1	SLC6A2
A	ATP6V0D1	SLC7A11	0.105263	INSR	CASP9	ATP6V0D1	DMPK	CASP9	SLC7A11
A	ATP6V1C1	SLC6A2	0.083333	ATM	PKD1	ATP6V1C1	PRKCE	PKD1	SLC6A2
A	ATP6V1D	SLC6A2	0.090909	IGF1R	PKD1	ATP6V1D	PRKCE	PKD1	SLC6A2
A	ATP6V1E1	SLC6A2	0.083333	MAP2K4	PKD1	ATP6V1E1	PRKCE	PKD1	SLC6A2
A	ATP6V1E2	SLC6A2	0.090909	ITK	PKD1	ATP6V1E2	PRKCE	PKD1	SLC6A2
A	ATP6V1G2	SLC12A7	0.090909	INSR	CASP9	ATP6V1G2	INSR	USP4	SLC12A7
A	ATP6V1H	PRKAB1	0.105263	EPHA4	PKD1	ATP6V1H	ABL1	PKD1	PRKAB1
A	ATP7B	SLC12A1	0.105263	IGF1R	PKD1	ATP7B	PRKAA1	PKD1	SLC12A1
A	ATP8B1	SLC12A1	0.133333	EPHA4	PKD1	ATP8B1	PRKAA1	PKD1	SLC12A1
A	ATP8B2	SLC12A1	0.181818	MAP2K4	PKD1	ATP8B2	PRKAA1	PKD1	SLC12A1
A	ATP8B3	ABCA1	0.029412	CDK2	HTRA2	ATP8B3	DMPK	HTRA2	ABCA1
A	ATR	ALKBH2	0.052632	ABL1	PKD1	ATR	GZMA	PKD1	ALKBH2
A	ATRIP	ALKBH2	0.125	CDK2	PKD1	ATRIP	GZMA	PKD1	ALKBH2
A	ATRN	SLC7A11	0.083333	INSR	CASP9	ATRN	DMPK	CASP9	SLC7A11
A	ATRX	ALKBH2	0.1	CDK2	PKD1	ATRX	GZMA	PKD1	ALKBH2
A	ATXN1	NR1I2	0.133333	AKT1	HTRA2	ATXN1	CDK2	HTRA2	NR1I2
A	ATXN10	CHRM2	0.1	MMP2	PKD1	ATXN10	MAPKAPK2	PKD1	CHRM2
A	ATXN2L	RB1	0.022727	ERBB2	PKD1	ATXN2L	ABL1	PKD1	RB1
A	ATXN3	KCNH2	0.090909	GSK3B	CASP9	ATXN3	AURKB	CASP9	KCNH2
A	ATXN7	SEC14L2	0.083333	CDK2	HTRA2	ATXN7	DMPK	HTRA2	SEC14L2
A	AURKA	IGF1R	0.069767	AURKA	CASP9	AR	IGF1R	USP4	AR
A	AURKB	LRP2	0.055556	PAK4	PKD1	AURKB	ABL1	PKD1	LRP2
A	AURKC	PRKCB	0.034483	AURKC	PKD1	HIST1H3A	PRKCB	PKD1	AQP2
A	AUTS2	RB1	0.022727	RPS6KB1	HTRA2	AUTS2	PIM2	HTRA2	RB1
A	AVEN	PPP2CB	0.111111	GZMB	PKD1	AVEN	ABL1	PKD1	PPP2CB
A	AVP	SLC6A3	0.071429	LNPEP	PKD1	AVP	ROCK2	PKD1	SLC6A3
A	AXIN1	EGF	0.039474	CDK2	PKD1	AXIN1	CPM	PKD1	EGF
A	AXIN2	ADRA1B	0.042553	INSR	CASP9	AXIN2	RPS6KA3	CASP9	ADRA1B
A	AXL	FGA	0.057143	MAP2K4	PKD1	AXL	PAK4	PKD1	FGA
A	AZGP1	IGFBP7	0.285714	IGF1R	PKD1	AZGP1	ST14	PKD1	IGFBP7
A	AZI1	RB1	0.041667	CDK2	HTRA2	AZI1	PIM2	HTRA2	RB1
A	Asun	RB1	0.042553	CDK2	HTRA2	Asun	PIM2	HTRA2	RB1
A	B3GALNT1	LRP2	0.05	MAP2K4	PKD1	B3GALNT1	ABL1	PKD1	LRP2
A	B4GALNT1	ALDH2	0.071429	MAP2K4	PKD1	B4GALNT1	CSF1R	PKD1	ALDH2
A	B4GALNT2	LRP2	0.043478	CDK2	PKD1	B4GALNT2	ABL1	PKD1	LRP2
A	B4GALT5	ALDH2	0.133333	MAP2K4	PKD1	B4GALT5	CSF1R	PKD1	ALDH2
A	BACE1	DNPEP	0.25	PRKCD	GSK3A	BACE1	MMP2	GSK3A	DNPEP
A	BACE2	DNPEP	0.2	BACE2	PKD1	APP	DNPEP	PKD1	POMC
A	BACH2	SEC14L2	0.25	CLK1	ADAM17	BACH2	CLK1	PKD1	SEC14L2
A	BAD	CHUK	0.063492	AKT1	CASP3	BAD	AKT1	CASP3	CHUK
A	BAG3	PPP2CB	0.083333	CDK2	PKD1	BAG3	ABL1	PKD1	PPP2CB
A	BAG4	PPP2CB	0.05	CDK2	PKD1	BAG4	ABL1	PKD1	PPP2CB
A	BAG6	SLC12A1	0.08	CDK2	PKD1	BAG6	PRKAA1	PKD1	SLC12A1
A	BAI2	OPRD1	0.153846	ITK	PKD1	BAI2	PRKCE	PKD1	OPRD1
A	BAI3	OPRD1	0.166667	INSR	CASP9	BAI3	DMPK	CASP9	OPRD1
A	BAIAP2	PRKAB1	0.142857	MARK2	PKD1	BAIAP2	ABL1	PKD1	PRKAB1
A	BAIAP2L1	PDE4B	0.166667	ERBB2	PKD1	BAIAP2L1	PAK4	PKD1	PDE4B
A	BANF1	CHRM2	0.090909	ATM	PKD1	BANF1	MAPKAPK2	PKD1	CHRM2
A	BANK1	PRKCB	0.043478	INSR	CASP9	BANK1	INSR	ADAM17	PRKCB
A	BAP1	IGFBP7	0.2	CDK2	PKD1	BAP1	ST14	PKD1	IGFBP7
A	BARD1	ALKBH2	0.058824	CDK2	PKD1	BARD1	GZMA	PKD1	ALKBH2
A	BARX1	SEC14L2	0.083333	IGF1R	PKD1	BARX1	IGF1R	MMP16	SEC14L2
A	BARX2	SEC14L2	0.111111	ATM	PKD1	BARX2	PRKCD	PKD1	SEC14L2
A	BASP1	NR1I2	0.05	CDK2	HTRA2	BASP1	CDK2	USP11	NR1I2
A	BATF	SEC14L2	0.066667	PRKAA1	PKD1	BATF	PRKCD	PKD1	SEC14L2
A	BAX	SLC6A4	0.03	CDK2	PKD1	BAX	PRKAA1	PKD1	SLC6A4
A	BAZ1A	SEC14L2	0.142857	CDK2	HTRA2	BAZ1A	DMPK	HTRA2	SEC14L2
A	BAZ1B	SEC14L2	0.071429	AKT1	BAZ1B	HTRA2	DMPK	SEC14L2	HTRA2
A	BAZ2A	SEC14L2	0.076923	CDK2	HTRA2	BAZ2A	DMPK	HTRA2	SEC14L2
A	BAZ2B	SEC14L2	0.2	CDK2	HTRA2	BAZ2B	DMPK	HTRA2	SEC14L2
A	BBS4	SLC6A3	0.035088	IGF1R	PKD1	BBS4	ROCK2	PKD1	SLC6A3
A	BBX	SEC14L2	0.2	CDK2	HTRA2	BBX	DMPK	HTRA2	SEC14L2
A	BCAM	PDE4B	0.25	PRKACA	CASP9	BCAM	PRKACA	MEP1B	PDE4B
A	BCAP31	PLIN3	0.083333	CASP3	PKD1	BCAP31	IGF1R	PKD1	PLIN3
A	BCAR1	ADRA2A	0.083333	CDK2	HTRA2	BCAR1	CSNK2A1	HTRA2	ADRA2A
A	BCAR3	PDE4A	0.5	CDK2	HTRA2	BCAR3	DMPK	HTRA2	PDE4A
A	BCCIP	ALKBH2	0.125	CSNK2A2	PKD1	BCCIP	GZMA	PKD1	ALKBH2
A	BCKDHA	MCCC1	0.375	PRKCD	PKD1	BCKDHA	ITK	PKD1	MCCC1
A	BCKDHB	MCCC1	0.375	MAP2K4	PKD1	BCKDHB	MAP2K4	CPA6	MCCC1
A	BCKDK	MCCC1	0.142857	PRKACB	PKD1	BCKDK	ITK	PKD1	MCCC1
A	BCL10	IKBKB	0.12	AKT1	HTRA2	BCL10	DMPK	HTRA2	IKBKB
A	BCL2L1	AR	0.069444	CDK2	HTRA2	BCL2L1	CDK2	HGFAC	AR
A	BCL2L11	IKBKB	0.035088	AKT1	HTRA2	BCL2L11	DMPK	HTRA2	IKBKB
A	BCL2L12	PRKCB	0.043478	PAK2	PKD1	BCL2L12	MAP2K4	PKD1	PRKCB
A	BCL2L13	PPARG	0.035714	CDK2	HTRA2	BCL2L13	CDK2	SENP3	PPARG
A	BCL3	NR1I2	0.073171	GSK3A	PKD1	BCL3	CDK2	PKD1	NR1I2
A	BCL6	VDR	0.072727	CDK2	HTRA2	BCL6	AURKB	HTRA2	VDR
A	BCL7A	NR1I2	0.083333	ATM	PKD1	BCL7A	CDK2	PKD1	NR1I2
A	BCL7B	RB1	0.022727	CDK2	HTRA2	BCL7B	PIM2	HTRA2	RB1
A	BCL7C	PRKCB	0.043478	CDK2	HTRA2	BCL7C	CDK2	ADAM9	PRKCB
A	BCL9	POMC	0.0625	CDK2	PKD1	BCL9	DNPEP	PKD1	POMC
A	BCL9L	SEC14L2	0.090909	CDK2	HTRA2	BCL9L	DMPK	HTRA2	SEC14L2
A	BCLAF1	NR1I2	0.111111	AKT1	HTRA2	BCLAF1	CDK2	HTRA2	NR1I2
A	BCO2	AKR1C1	0.1	IGF1R	PKD1	BCO2	KIT	PKD1	AKR1C1
A	BCOR	NR1I2	0.090909	MAPK10	PKD1	BCOR	CDK2	PKD1	NR1I2
A	BCR	PRKCB	0.083333	CDK2	HTRA2	BCR	CDK2	ADAM9	PRKCB
A	BDH2	CPT1A	0.052632	GZMA	PKD1	BDH2	INSR	PKD1	CPT1A
A	BDNF	HTR2C	0.074074	PLG	PKD1	BDNF	RPS6KA3	PKD1	HTR2C
A	BECN1	IGFBP7	0.0625	DAPK1	PKD1	BECN1	ST14	PKD1	IGFBP7
A	BEST1	OAT	0.111111	PRKCD	PKD1	BEST1	PMPCB	PKD1	OAT
A	BGN	ALDH2	0.125	MMP12	PKD1	BGN	CSF1R	PKD1	ALDH2
A	BICC1	ADRA1B	0.043478	MAP2K4	PKD1	BICC1	RPS6KA3	PKD1	ADRA1B
A	BICD1	CACNB1	0.058824	INSR	CASP9	BICD1	CDK2	CASP9	CACNB1
A	BID	ANXA1	0.06383	CASP3	PKD1	BID	PRKG1	PKD1	ANXA1
A	BIK	PRKCB	0.035714	CSNK2A1	HTRA2	BIK	CDK2	HTRA2	PRKCB
A	BIN1	LRP2	0.083333	CDK2	PKD1	BIN1	ABL1	PKD1	LRP2
A	BIRC2	PRKCB	0.071429	HTRA2	PKD1	BIRC2	MAP2K4	PKD1	PRKCB
A	BIRC3	PRKCB	0.054054	INSR	CASP9	BIRC3	INSR	ADAM17	PRKCB
A	BIRC5	GCLC	0.069767	CDK2	PKD1	BIRC5	CASP3	PKD1	GCLC
A	BIRC6	IGF1R	0.075	INSR	ADAM12	BIRC6	FURIN	ADAM12	IGF1R
A	BIRC7	PPP2CB	0.076923	CASP3	PKD1	BIRC7	ABL1	PKD1	PPP2CB
A	BLK	GLUD1	0.111111	HCK	PKD1	BLK	MAP2K4	PKD1	GLUD1
A	BLM	SEC14L2	0.038462	CDK2	HTRA2	BLM	DMPK	HTRA2	SEC14L2
A	BLMH	DNPEP	0.166667	BLMH	PKD1	APP	DNPEP	PKD1	POMC	Y, DB00142 (STITCH)
A	BLNK	DGKA	0.125	MAP2K4	PKD1	BLNK	LCK	PKD1	DGKA
A	BLOC1S3	PDE4A	0.055556	CSNK2A1	HTRA2	BLOC1S3	DMPK	HTRA2	PDE4A
A	BMF	PRKCB	0.04	MAPK8	USP8	BMF	CDK2	USP8	PRKCB
A	BMP1	ACSL4	0.090909	FURIN	PKD1	BMP1	INSR	PKD1	ACSL4
A	BMP4	FGF2	0.067358	FURIN	PKD1	BMP4	PIM2	PKD1	FGF2
A	BMPR1A	CHUK	0.045455	INSR	CASP9	BMPR1A	AKT3	CASP9	CHUK
A	BMPR1B	IKBKB	0.04878	BMPR1B	PKD1	SMAD1	IKBKB	PKD1	IRS1
A	BMPR2	NR3C1	0.055556	HMBS	PKD1	BMPR2	MAPK14	PKD1	NR3C1
A	BMX	PRKCB	0.142857	TEC	PKD1	BMX	MAP2K4	PKD1	PRKCB
A	BNC1	SEC14L2	0.090909	PRKD1	PKD1	BNC1	PRKCD	PKD1	SEC14L2
A	BNIP2	GRM4	0.066667	FYN	PKD1	BNIP2	MMP2	PKD1	GRM4
A	BNIP3L	PPP2CB	0.071429	CSNK2A1	PKD1	BNIP3L	ABL1	PKD1	PPP2CB
A	BOP1	GLUL	0.076923	CDK2	HTRA2	BOP1	CDK2	SENP3	GLUL
A	BORA	RB1	0.020833	CDK1	CASP9	BORA	CDK1	PKD1	RB1
A	BPTF	SEC14L2	0.181818	GSK3B	CASP9	BPTF	DMPK	CASP9	SEC14L2
A	BRAP	ADRA2A	0.02381	ATM	PKD1	BRAP	GSK3B	PKD1	ADRA2A
A	BRCA1	PPARG	0.052083	AKT1	HTRA2	BRCA1	CDK2	HTRA2	PPARG
A	BRCA2	SLC6A4	0.036364	CDK2	PKD1	BRCA2	PRKAA1	PKD1	SLC6A4
A	BRD2	SEC14L2	0.125	AKT1	HTRA2	BRD2	DMPK	HTRA2	SEC14L2
A	BRD3	SEC14L2	0.142857	CDK2	HTRA2	BRD3	DMPK	HTRA2	SEC14L2
A	BRD4	PRKCB	0.03125	CDK2	HTRA2	BRD4	CDK2	ADAM9	PRKCB
A	BRD7	SEC14L2	0.181818	CSNK2A2	PKD1	BRD7	PRKCD	PKD1	SEC14L2
A	BRD8	PDE4B	0.125	PRKCD	CASP9	BRD8	GSK3B	CASP9	PDE4B
A	BRE	PDE4B	0.111111	INSR	CASP9	BRE	GSK3B	CASP9	PDE4B
A	BRF1	NR1I2	0.105263	CDK2	HTRA2	BRF1	CDK2	USP11	NR1I2
A	BRPF1	SEC14L2	0.4	CDK2	HTRA2	BRPF1	DMPK	HTRA2	SEC14L2
A	BRSK1	IGF1R	0.076923	CDK2	BRSK1	ADAM9	MAP2K4	IGF1R	ADAM9
A	BRSK2	IGF1R	0.073171	SRC	BRSK2	MMP14	FURIN	IGF1R	MMP14
A	BRWD1	SEC14L2	0.142857	MAPK13	PKD1	BRWD1	PRKCD	PKD1	SEC14L2
A	BSCL2	LIPF	0.111111	CDK2	CASP9	BSCL2	INSR	CASP9	LIPF
A	BSG	SLC7A11	0.105263	CDK2	HTRA2	BSG	RPS6KB1	HTRA2	SLC7A11
A	BSN	KCNJ1	0.333333	CDK2	HTRA2	BSN	RPS6KB1	HTRA2	KCNJ1
A	BST1	ADRA1B	0.043478	EPHA4	PKD1	BST1	RPS6KA3	PKD1	ADRA1B
A	BTAF1	NR1I2	0.083333	MAP2K4	PKD1	BTAF1	CDK2	PKD1	NR1I2
A	BTC	PPP2CB	0.1	ADAM17	PKD1	BTC	ABL1	PKD1	PPP2CB
A	BTF3	KCNH2	0.083333	CASP3	PKD1	BTF3	PRKACA	PKD1	KCNH2
A	BTG1	IGFBP7	0.066667	CDK2	PKD1	BTG1	ST14	PKD1	IGFBP7
A	BTK	IKBKB	0.243902	MAP2K4	BTK	ADAM8	MAP2K4	IKBKB	USP11
A	BTRC	RB1	0.09375	IGF1R	PKD1	BTRC	ABL1	PKD1	RB1
A	BUB1	RB1	0.055556	CDK2	HTRA2	BUB1	PIM2	HTRA2	RB1
A	BUB1B	RB1	0.050847	CDK2	HTRA2	BUB1B	PIM2	HTRA2	RB1
A	BUB3	RB1	0.054545	CDK2	HTRA2	BUB3	PIM2	HTRA2	RB1
A	BYSL	IGFBP7	0.166667	CSNK2A2	PKD1	BYSL	ST14	PKD1	IGFBP7
A	BZW1	SEC14L2	0.166667	CSNK2A1	HTRA2	BZW1	DMPK	HTRA2	SEC14L2
A	BZW2	CHRM2	0.1	CSNK2A1	HTRA2	BZW2	CSNK2A1	PKD1	CHRM2
A	C11orf73	CFTR	0.047619	MMP2	PKD1	C11orf73	ROCK1	PKD1	CFTR
A	C14orf166	SEC14L2	0.166667	CASP3	PKD1	C14orf166	PRKCD	PKD1	SEC14L2
A	C1QBP	KCNMA1	0.058824	MMP2	PKD1	C1QBP	GSK3B	PKD1	KCNMA1
A	C1QTNF7	SLC1A1	0.166667	STK24	PKD1	C1QTNF7	ATM	PKD1	SLC1A1
A	C1orf123	RB1	0.022727	MMP2	GSK3A	C1orf123	CAPN2	GSK3A	RB1
A	C2	DNPEP	0.166667	C2	PKD1	C3	DNPEP	PKD1	POMC
A	C20orf43	RB1	0.022727	IGF1R	PKD1	C20orf43	ABL1	PKD1	RB1
A	C2CD2L	RB1	0.022727	PRKD1	PKD1	C2CD2L	ABL1	PKD1	RB1
A	C2orf49	RB1	0.022222	CDK2	HTRA2	C2orf49	PIM2	HTRA2	RB1
A	C3	OPRD1	0.066667	AURKA	CASP9	C3	DMPK	CASP9	OPRD1
A	C4A	IKBKB	0.064516	CFI	PKD1	C4A	CSNK2A1	PKD1	IKBKB
A	C5AR1	CHRNA7	0.086957	PRKD1	PKD1	C5AR1	SRC	PKD1	CHRNA7
A	C6orf106	RB1	0.022727	CDK2	HTRA2	C6orf106	PIM2	HTRA2	RB1
A	C9orf16	RB1	0.022727	CDK2	HTRA2	C9orf16	PIM2	HTRA2	RB1
A	CAB39	PRKAB1	0.5	SRC	PKD1	CAB39	ABL1	PKD1	PRKAB1
A	CABIN1	SST	0.0625	CDK2	PKD1	CABIN1	IGF1R	PKD1	SST
A	CABLES1	PDE10A	0.111111	CDK2	CASP9	CABLES1	PRKACA	CASP9	PDE10A
A	CABYR	PDE4B	0.25	PRKD1	PKD1	CABYR	PAK4	PKD1	PDE4B
A	CACNA1E	CHRNA6	0.375	CDK2	PKD1	CACNA1E	IGF1R	PKD1	CHRNA6
A	CACNG2	CHRNA6	0.375	MAP2K4	PKD1	CACNG2	IGF1R	PKD1	CHRNA6
A	CACNG7	CACNB2	0.111111	INSR	CASP9	CACNG7	AURKB	CASP9	CACNB2
A	CACNG8	CACNB2	0.222222	INSR	CASP9	CACNG8	AURKB	CASP9	CACNB2
A	CACYBP	SI	0.066667	NEK2	PKD1	CACYBP	PRKACA	PKD1	SI
A	CADM1	ACAT1	0.060606	MMP2	WNK1	CADM1	MMP2	MAP2K1	ACAT1
A	CADPS2	SYTL4	0.125	CDK2	PKD1	CADPS2	CSNK2A2	PKD1	SYTL4
A	CALCA	ADRB1	0.078125	PITRM1	PKD1	CALCA	PIM2	PKD1	ADRB1
A	CALCB	PDE4B	0.25	MMP2	PKD1	CALCB	PAK4	PKD1	PDE4B
A	CALD1	KCNH2	0.076923	CDK2	HTRA2	CALD1	DMPK	HTRA2	KCNH2
A	CALML5	PDE4B	0.333333	INSR	CASP9	CALML5	GSK3B	CASP9	PDE4B
A	CALU	FGA	0.428571	CDK2	HTRA2	CALU	AURKB	HTRA2	FGA
A	CAMK1	PDE4B	0.071429	CDK2	HTRA2	CAMK1	DMPK	HTRA2	PDE4B
A	CAMK1D	NOS2	0.029412	CDK2	CASP9	CAMK1D	INSR	CASP9	NOS2
A	CAMK2A	PRKCB	0.137931	CASP3	PDGFRB	CAMK2A	HMBS	PDGFRB	PRKCB
A	CAMK2B	DLG4	0.097561	INSR	CASP9	CAMK2B	INSR	XPNPEP1	DLG4
A	CAMK2D	CACNB2	0.1	CDK2	HTRA2	CAMK2D	CDK2	PSEN1	CACNB2
A	CAMK2G	CHRNA7	0.12	CDK2	CASP9	CAMK2G	INSR	CASP9	CHRNA7
A	CAMK4	GRIA1	0.166667	CDK2	HTRA2	CAMK4	AURKB	HTRA2	GRIA1
A	CAMKK1	KCNJ1	0.25	PRKACA	CASP9	CAMKK1	PRKCD	CASP9	KCNJ1
A	CAMKK2	SEC14L2	0.111111	AKT1	HTRA2	CAMKK2	DMPK	HTRA2	SEC14L2
A	CAMP	NOS2	0.107143	KLK5	PKD1	CAMP	SRC	PKD1	NOS2
A	CAND2	SEC14L2	0.5	EPHA4	PKD1	CAND2	PRKCD	PKD1	SEC14L2
A	CAP1	FGA	0.285714	MMP2	PKD1	CAP1	PAK4	PKD1	FGA
A	CAPG	EPRS	0.111111	MMP2	WNK1	CAPG	MMP2	MAPK3	EPRS
A	CAPN1	PCSK2	0.25	CAPN1	PRKD1	GNRH1	PCSK2	PKD1	GNRH1
A	CAPN2	DNPEP	0.2	PRKACA	TGM2	CAPN2	MMP2	TGM2	DNPEP
A	CAPN3	IKBKB	0.075472	CAPN3	PKD1	PDLIM1	IKBKB	PKD1	IRS1
A	CAPNS1	DNPEP	0.333333	PDGFRB	PKD1	CAPNS1	MMP2	PKD1	DNPEP
A	CAPRIN1	EPRS	0.111111	MAP2K4	PKD1	CAPRIN1	CDK2	PKD1	EPRS
A	CAPZA1	PDE10A	0.111111	CSNK2A1	PKD1	CAPZA1	PRKACA	PKD1	PDE10A
A	CAPZA2	PDE10A	0.111111	ABL1	PKD1	CAPZA2	PRKACA	PKD1	PDE10A
A	CAPZB	PDE10A	0.1	FYN	PKD1	CAPZB	PRKACA	PKD1	PDE10A
A	CARD11	PRKCB	0.088235	CLK1	ADAM17	CARD11	INSR	ADAM17	PRKCB
A	CARD9	IKBKB	0.142857	CSNK2A1	HTRA2	CARD9	CSNK2A1	PKD1	IKBKB
A	CARHSP1	DGKA	0.166667	AKT1	PKD1	CARHSP1	LCK	PKD1	DGKA
A	CASC3	PPP2CA	0.147059	CDK2	HTRA2	CASC3	CDK2	CAPN1	PPP2CA
A	CASC5	RB1	0.037736	CDK2	HTRA2	CASC5	PIM2	HTRA2	RB1
A	CASK	DPP4	0.055556	CASK	PKD1	NRXN1	DPP4	PKD1	CXCL12
A	CASKIN1	PDE4B	0.5	CDK2	HTRA2	CASKIN1	DMPK	HTRA2	PDE4B
A	CASP1	IKBKB	0.102041	CASP1	PKD1	MAPT	IKBKB	PKD1	IRS1
A	CASP10	DNPEP	0.142857	ITK	PKD1	CASP10	MMP2	PKD1	DNPEP
A	CASP2	NR3C1	0.073171	PRKDC	AKT1	CASP2	PRKDC	PSEN1	NR3C1
A	CASP3	SLC1A3	0.04	MAPK14	CASP3	ADAM17	INSR	SLC1A3	ADAM17	Y, DB00142 (STITCH)
A	CASP4	DNPEP	0.2	CASP4	PKD1	SPTAN1	DNPEP	PKD1	POMC
A	CASP6	DNPEP	0.055556	PRKCB	WNK1	CASP6	MMP2	WNK1	DNPEP
A	CASP7	DNPEP	0.083333	CASP3	PKD1	CASP7	MMP2	PKD1	DNPEP
A	CASP8	IDE	0.1	CASP8	PKD1	WEE1	IDE	PKD1	UBC
A	CASP8AP2	NR1I2	0.111111	CDK2	HTRA2	CASP8AP2	CDK2	USP11	NR1I2
A	CASP9	CHUK	0.086957	CASP9	PKD1	RAF1	CHUK	PKD1	CCND1
A	CASQ1	CACNA1S	0.0625	INSR	CASP9	CASQ1	RPS6KA3	CASP9	CACNA1S
A	CASQ2	CACNA1S	0.047619	CSNK1E	PKD1	CASQ2	PRKDC	PKD1	CACNA1S
A	CASS4	IGFBP7	0.25	MAP2K4	PKD1	CASS4	ST14	PKD1	IGFBP7
A	CAV1	LCT	0.061728	MAP2K4	PKD1	CAV1	ABL1	PKD1	LCT
A	CAV2	KCNJ1	0.071429	SRC	PKD1	CAV2	SRC	USP9X	KCNJ1
A	CAV3	SCN5A	0.047619	CSNK1D	PKD1	CAV3	INSR	PKD1	SCN5A
A	CBFA2T2	VDR	0.068966	CDK2	HTRA2	CBFA2T2	AURKB	HTRA2	VDR
A	CBFA2T3	SEC14L2	0.142857	AKT1	HTRA2	CBFA2T3	DMPK	HTRA2	SEC14L2
A	CBL	PPP2CB	0.133333	CDK2	PKD1	CBL	ABL1	PKD1	PPP2CB
A	CBLB	PDE4B	0.071429	CDK2	HTRA2	CBLB	DMPK	HTRA2	PDE4B
A	CBLC	SST	0.055556	CDK2	PKD1	CBLC	IGF1R	PKD1	SST
A	CBLL1	EGFR	0.046512	PRKACB	ADAM17	CBLL1	MAPK3	ADAM17	EGFR
A	CBR1	GLUD2	0.166667	ERBB2	PKD1	CBR1	MMP2	PKD1	GLUD2
A	CBX1	NR1I2	0.083333	CSNK2A1	HTRA2	CBX1	CDK2	HTRA2	NR1I2
A	CBX3	SEC14L2	0.166667	PRKACA	CASP9	CBX3	PRKACA	MEP1B	SEC14L2
A	CBX4	NR1I2	0.125	CDK2	HTRA2	CBX4	CDK2	USP11	NR1I2
A	CBX5	PDE10A	0.166667	TGFBR2	PKD1	CBX5	PRKACA	PKD1	PDE10A
A	CBX8	SEC14L2	0.166667	CDK2	HTRA2	CBX8	DMPK	HTRA2	SEC14L2
A	CBY1	NR1I2	0.055556	AKT1	HTRA2	CBY1	CDK2	HTRA2	NR1I2
A	CC2D1A	PDE4B	0.333333	CDK2	HTRA2	CC2D1A	DMPK	HTRA2	PDE4B
A	CCAR1	NR1I2	0.117647	CDK2	HTRA2	CCAR1	CDK2	USP11	NR1I2
A	CCBL1	PSAT1	0.272727	IGF1R	PKD1	CCBL1	MAP2K4	PKD1	PSAT1	Y, DB00142 (STITCH)
A	CCDC101	SEC14L2	0.142857	MMP2	PKD1	CCDC101	PRKCD	PKD1	SEC14L2
A	CCDC6	RB1	0.022727	CDK2	HTRA2	CCDC6	PIM2	HTRA2	RB1
A	CCDC86	RB1	0.022727	MMP2	GSK3A	CCDC86	CAPN2	GSK3A	RB1
A	CCDC88A	NOS2	0.027027	AKT1	PKD1	CCDC88A	SRC	PKD1	NOS2
A	CCDC88C	SLC1A1	0.1	CLK1	PKD1	CCDC88C	ATM	PKD1	SLC1A1
A	CCK	GRIN2D	0.105263	TPP2	PKD1	CCK	RPS6KA3	PKD1	GRIN2D
A	CCL11	CHUK	0.088889	DPP4	PKD1	CCL11	CASP3	PKD1	CHUK
A	CCL13	POMC	0.105263	MMP1	PKD1	CCL13	DNPEP	PKD1	POMC
A	CCL14	CHRNA7	0.133333	PLG	PKD1	CCL14	SRC	PKD1	CHRNA7
A	CCL17	OPRD1	0.133333	INSR	CASP9	CCL17	DMPK	CASP9	OPRD1
A	CCL20	PDE4B	0.125	CTSB	PKD1	CCL20	PAK4	PKD1	PDE4B
A	CCL21	CHUK	0.046875	CTSD	PKD1	CCL21	CASP3	PKD1	CHUK
A	CCL22	PDE4B	0.142857	DPP4	PKD1	CCL22	PAK4	PKD1	PDE4B
A	CCL28	CACNA1C	0.125	IGF1R	PKD1	CCL28	PRKACA	PKD1	CACNA1C
A	CCL3L1	IGFBP7	0.142857	DPP4	PKD1	CCL3L1	ST14	PKD1	IGFBP7
A	CCL5	IKBKB	0.046296	DPP4	PKD1	CCL5	CSNK2A1	PKD1	IKBKB
A	CCL7	POMC	0.090909	MMP2	PKD1	CCL7	DNPEP	PKD1	POMC
A	CCL8	CHRNA7	0.142857	MMP3	PKD1	CCL8	SRC	PKD1	CHRNA7
A	CCNA2	SEC14L2	0.090909	CDK2	HTRA2	CCNA2	DMPK	HTRA2	SEC14L2
A	CCNB1	RB1	0.066667	CDK2	HTRA2	CCNB1	PIM2	HTRA2	RB1
A	CCNB1IP1	ADRA1B	0.035714	INSR	CASP9	CCNB1IP1	RPS6KA3	CASP9	ADRA1B
A	CCNC	NR1I2	0.176471	NEK2	PKD1	CCNC	CDK2	PKD1	NR1I2
A	CCND2	INSR	0.089286	CDK2	HTRA2	CCND2	AURKB	HTRA2	INSR
A	CCND3	PDE4B	0.142857	CDK2	HTRA2	CCND3	DMPK	HTRA2	PDE4B
A	CCNE1	RB1	0.096774	PRKCD	CASP3	CCNE1	PRKCD	CASP3	RB1
A	CCNE2	RB1	0.085106	CDK2	HTRA2	CCNE2	PIM2	HTRA2	RB1
A	CCNH	RB1	0.079365	CDK8	PKD1	CCNH	ABL1	PKD1	RB1
A	CCNK	KCNH2	0.0625	CDK2	HTRA2	CCNK	DMPK	HTRA2	KCNH2
A	CCNL2	SEC14L2	0.142857	CDK2	HTRA2	CCNL2	DMPK	HTRA2	SEC14L2
A	CCNT2	NR1I2	0.136364	CDK2	HTRA2	CCNT2	CDK2	USP11	NR1I2
A	CCNY	PRKAA1	0.022727	AKT1	HTRA2	CCNY	DMPK	HTRA2	PRKAA1
A	CCP110	RB1	0.020833	CDK2	HTRA2	CCP110	PIM2	HTRA2	RB1
A	CCPG1	POMC	0.071429	AKT1	PKD1	CCPG1	DNPEP	PKD1	POMC
A	CCR1	CACNB2	0.074074	EPHA4	PKD1	CCR1	AURKB	PKD1	CACNB2
A	CCR2	CHUK	0.046154	JAK2	PKD1	CCR2	CASP3	PKD1	CHUK
A	CCR5	SST	0.096774	ADRBK2	PKD1	CCR5	IGF1R	PKD1	SST
A	CCR6	PDE4B	0.090909	CDK2	HTRA2	CCR6	DMPK	HTRA2	PDE4B
A	CCR7	CHUK	0.04	CDK2	HTRA2	CCR7	AKT3	HTRA2	CHUK
A	CCR8	OPRD1	0.133333	IGF1R	PKD1	CCR8	PRKCE	PKD1	OPRD1
A	CCS	GLUD2	0.1	PIM2	PKD1	CCS	MMP2	PKD1	GLUD2
A	CCT5	CHRM2	0.090909	MMP2	PKD1	CCT5	MAPKAPK2	PKD1	CHRM2
A	CD19	SST	0.058824	MAPK1	PKD1	CD19	IGF1R	PKD1	SST
A	CD22	IGFBP7	0.25	PDGFRB	PKD1	CD22	ST14	PKD1	IGFBP7
A	CD226	PDE4B	0.090909	PRKCD	CASP9	CD226	GSK3B	CASP9	PDE4B
A	CD244	PDE10A	0.4	IGF1R	PKD1	CD244	PRKACA	PKD1	PDE10A
A	CD28	ADRB2	0.039216	MAP2K4	PKD1	CD28	EPHA4	PKD1	ADRB2
A	CD2AP	PDE4B	0.166667	AKT1	HTRA2	CD2AP	DMPK	HTRA2	PDE4B
A	CD2BP2	EPRS	0.090909	CDK2	HTRA2	CD2BP2	CDK2	USP8	EPRS
A	CD300A	IGFBP7	0.25	IGF1R	PKD1	CD300A	ST14	PKD1	IGFBP7
A	CD34	POMC	0.0625	LCK	PKD1	CD34	DNPEP	PKD1	POMC
A	CD3EAP	IGF1R	0.030303	CDK2	ADAM9	CD3EAP	MAP2K4	ADAM9	IGF1R
A	CD40	PRKCB	0.095238	STK3	PKD1	CD40	MAP2K4	PKD1	PRKCB
A	CD40LG	DGKA	0.05	ADAM10	PKD1	CD40LG	LCK	PKD1	DGKA
A	CD44	ALDH2	0.0625	AKT1	PKD1	CD44	CSF1R	PKD1	ALDH2
A	CD46	DNPEP	0.125	YES1	PKD1	CD46	MMP2	PKD1	DNPEP
A	CD5	GLUL	0.090909	STK3	PKD1	CD5	NEK2	PKD1	GLUL
A	CD55	CACNA1C	0.1	PIGK	PKD1	CD55	PRKACA	PKD1	CACNA1C
A	CD59	PDE10A	0.2	PIGK	PKD1	CD59	PRKACA	PKD1	PDE10A
A	CD6	IGFBP7	0.25	INSR	PKD1	CD6	ST14	PKD1	IGFBP7
A	CD7	OPRD1	0.071429	RPS6KB1	HTRA2	CD7	DMPK	HTRA2	OPRD1
A	CD72	CACNB1	0.25	INSR	CASP9	CD72	CDK2	CASP9	CACNB1
A	CD74	EGFR	0.057143	CLK1	ADAM17	CD74	MAPK3	ADAM17	EGFR
A	CD79A	PRKCB	0.08	FYN	PKD1	CD79A	MAP2K4	PKD1	PRKCB
A	CD79B	PDE4B	0.25	FYN	PKD1	CD79B	PAK4	PKD1	PDE4B
A	CD93	SLC7A2	0.083333	IGF1R	PKD1	CD93	IGF1R	TPSB2	SLC7A2
A	CD97	OPRD1	0.1875	INSR	CASP9	CD97	DMPK	CASP9	OPRD1
A	CDC16	RB1	0.056604	PRKD1	PKD1	CDC16	ABL1	PKD1	RB1
A	CDC20	RB1	0.050847	CDK2	HTRA2	CDC20	PIM2	HTRA2	RB1
A	CDC23	RB1	0.070175	CDK2	HTRA2	CDC23	PIM2	HTRA2	RB1
A	CDC25A	BCAT1	0.1	CDK2	PKD1	CDC25A	EPHA4	PKD1	BCAT1
A	CDC25B	IGF1R	0.046512	CDK2	ADAM9	CDC25B	MAP2K4	ADAM9	IGF1R
A	CDC25C	RB1	0.074074	AKT1	HTRA2	CDC25C	PIM2	HTRA2	RB1
A	CDC27	RB1	0.057692	PRKD1	PKD1	CDC27	ABL1	PKD1	RB1
A	CDC34	CPE	0.071429	CSNK1E	PKD1	CDC34	CPA6	PKD1	CPE
A	CDC42	EGFR	0.045977	CASP3	ERBB2	CDC42	CASP3	NONO	EGFR
A	CDC42BPA	DGKA	0.090909	ITK	PKD1	CDC42BPA	LCK	PKD1	DGKA
A	CDC42BPB	PDE4B	0.111111	CDK2	HTRA2	CDC42BPB	DMPK	HTRA2	PDE4B
A	CDC42EP1	ADRB1	0.037037	AKT1	HTRA2	CDC42EP1	DMPK	HTRA2	ADRB1
A	CDC42EP3	PDE4B	0.333333	CDK2	HTRA2	CDC42EP3	DMPK	HTRA2	PDE4B
A	CDC42EP4	ADRB1	0.037037	PRKD1	PKD1	CDC42EP4	PIM2	PKD1	ADRB1
A	CDC42SE1	PDE4B	0.25	AKT1	HTRA2	CDC42SE1	DMPK	HTRA2	PDE4B
A	CDC45	RB1	0.102041	INSR	ADAM17	CDC45	GSK3B	ADAM17	RB1
A	CDC5L	SEC14L2	0.142857	CDK2	HTRA2	CDC5L	DMPK	HTRA2	SEC14L2
A	CDC6	RB1	0.109091	CDK2	HTRA2	CDC6	PIM2	HTRA2	RB1
A	CDC7	RB1	0.083333	CDK2	HTRA2	CDC7	PIM2	HTRA2	RB1
A	CDCA3	RB1	0.043478	CDK2	HTRA2	CDCA3	PIM2	HTRA2	RB1
A	CDCA5	RB1	0.06	CDK2	HTRA2	CDCA5	PIM2	HTRA2	RB1
A	CDCA7	SEC14L2	0.142857	CSNK1A1	PKD1	CDCA7	PRKCD	PKD1	SEC14L2
A	CDCA8	RB1	0.041667	CDK2	HTRA2	CDCA8	PIM2	HTRA2	RB1
A	CDH1	SLC6A4	0.056604	NEK2	ST14	CDH1	NEK2	PLG	SLC6A4
A	CDH11	IGFBP7	0.090909	INSR	PKD1	CDH11	ST14	PKD1	IGFBP7
A	CDH13	VDR	0.041667	MMP2	PKD1	CDH13	TGFBR2	PKD1	VDR
A	CDH16	IGFBP7	0.2	KLK13	PKD1	CDH16	ST14	PKD1	IGFBP7
A	CDH17	CACNB1	0.166667	PRKCD	CASP9	CDH17	CDK2	CASP9	CACNB1
A	CDH2	IGFBP7	0.045455	MAP2K4	PKD1	CDH2	ST14	PKD1	IGFBP7
A	CDH23	ALDH7A1	0.0625	EPHA4	PKD1	CDH23	ELANE	PKD1	ALDH7A1
A	CDH3	IGFBP7	0.1	INSR	PKD1	CDH3	ST14	PKD1	IGFBP7
A	CDH6	IGFBP7	0.125	KIT	PKD1	CDH6	ST14	PKD1	IGFBP7
A	CDH8	IGFBP7	0.125	EPHA4	PKD1	CDH8	ST14	PKD1	IGFBP7
A	CDHR5	IGFBP7	0.166667	ITK	PKD1	CDHR5	ST14	PKD1	IGFBP7
A	CDK1	IKBKB	0.166667	ERBB2	PKD1	CDK1	CSNK2A1	PKD1	IKBKB
A	CDK10	IGFBP7	0.2	CDK2	PKD1	CDK10	ST14	PKD1	IGFBP7
A	CDK11A	IGFBP7	0.111111	CDK2	PKD1	CDK11A	ST14	PKD1	IGFBP7
A	CDK11B	IGFBP7	0.1	CDK11A	PKD1	CDK11B	ST14	PKD1	IGFBP7
A	CDK12	PPP2CA	0.03125	AKT1	HTRA2	CDK12	CDK2	HTRA2	PPP2CA
A	CDK13	AKR1C2	0.055556	AKT1	PKD1	CDK13	EPHA4	PKD1	AKR1C2
A	CDK14	PRKAA1	0.02381	INSR	CASP9	CDK14	INSR	TLL2	PRKAA1
A	CDK16	SYTL4	0.090909	AKT1	PKD1	CDK16	CSNK2A2	PKD1	SYTL4
A	CDK17	PRKCB	0.043478	AKT1	HTRA2	CDK17	CDK2	HTRA2	PRKCB
A	CDK2	RB1	0.111111	FYN	PKD1	CDK2	ABL1	PKD1	RB1
A	CDK3	BCAT1	0.166667	NEK2	PKD1	CDK3	EPHA4	PKD1	BCAT1
A	CDK4	PDE4A	0.142857	CDK2	HTRA2	CDK4	DMPK	HTRA2	PDE4A
A	CDK5	GRIK2	0.082192	FYN	PKD1	CDK5	CAMK2G	PKD1	GRIK2
A	CDK5R1	NR3C1	0.037736	CDK2	HTRA2	CDK5R1	CDK2	SENP3	NR3C1
A	CDK5R2	SCN5A	0.028571	CDK5	PKD1	CDK5R2	INSR	PKD1	SCN5A
A	CDK5RAP2	SEC14L2	0.058824	CDK2	HTRA2	CDK5RAP2	DMPK	HTRA2	SEC14L2
A	CDK6	RB1	0.086957	FYN	PKD1	CDK6	ABL1	PKD1	RB1
A	CDK7	RB1	0.145161	PRKCB	PKD1	CDK7	ABL1	PKD1	RB1
A	CDK8	PRKCB	0.035714	CDK8	PKD1	SMAD1	PRKCB	PKD1	AQP2
A	CDK9	NR1I2	0.111111	INSR	CASP9	CDK9	CDK2	CASP9	NR1I2
A	CDKL2	PDE4B	0.333333	MAP2K4	PKD1	CDKL2	PAK4	PKD1	PDE4B
A	CDKL5	IGF1R	0.054054	MAP2K4	PKD1	CDKL5	MAP2K4	CFB	IGF1R
A	CDKN1A	RB1	0.108108	AKT1	CASP3	CDKN1A	PRKCD	CASP3	RB1
A	CDKN1B	RB1	0.111111	AKT1	HTRA2	CDKN1B	PIM2	HTRA2	RB1
A	CDKN1C	RB1	0.12	CDK2	HTRA2	CDKN1C	PIM2	HTRA2	RB1
A	CDKN2A	RB1	0.15	IKBKB	PKD1	CDKN2A	ABL1	PKD1	RB1
A	CDKN2B	RB1	0.12069	GSK3B	CASP9	CDKN2B	GSK3B	ADAM17	RB1
A	CDKN2D	RB1	0.090909	CDK2	HTRA2	CDKN2D	PIM2	HTRA2	RB1
A	CDS2	BLVRB	0.125	CSNK2A2	PKD1	CDS2	CASP7	PKD1	BLVRB
A	CDT1	RB1	0.081633	CDK2	HTRA2	CDT1	PIM2	HTRA2	RB1
A	CDX2	M6PR	0.083333	CDK2	PKD1	CDX2	GZMA	PKD1	M6PR
A	CDYL	SEC14L2	0.166667	CDK2	HTRA2	CDYL	DMPK	HTRA2	SEC14L2
A	CEBPA	PPARG	0.135135	GSK3B	CASP9	CEBPA	GSK3B	CASP9	PPARG
A	CEBPB	CHUK	0.06383	CDK2	HTRA2	CEBPB	AKT3	HTRA2	CHUK
A	CEBPE	SEC14L2	0.1	CDK2	HTRA2	CEBPE	DMPK	HTRA2	SEC14L2
A	CEBPZ	KCNH2	0.090909	MAP2K4	PKD1	CEBPZ	PRKACA	PKD1	KCNH2
A	CELA1	DNPEP	0.083333	CELA1	PKD1	A2M	DNPEP	PKD1	POMC
A	CELA2A	DNPEP	0.5	CELA2A	PKD1	AGT	DNPEP	PKD1	POMC
A	CELF1	SLC6A3	0.033333	AKT1	HTRA2	CELF1	DMPK	HTRA2	SLC6A3
A	CELF2	CHRM2	0.090909	INSR	CASP9	CELF2	CDK2	CASP9	CHRM2
A	CELSR1	GRM1	0.066667	IGF1R	PKD1	CELSR1	STK24	PKD1	GRM1
A	CELSR2	OPRD1	0.105263	INSR	CASP9	CELSR2	DMPK	CASP9	OPRD1
A	CENPA	RB1	0.06	AURKA	PKD1	CENPA	ABL1	PKD1	RB1
A	CENPB	KCNH2	0.1	PRKD1	PKD1	CENPB	PRKACA	PKD1	KCNH2
A	CENPC1	RB1	0.041667	PRKD1	PKD1	CENPC1	ABL1	PKD1	RB1
A	CENPE	PDE10A	0.066667	MAPK1	PKD1	CENPE	PRKACA	PKD1	PDE10A
A	CENPF	LRP2	0.057143	CDK2	PKD1	CENPF	ABL1	PKD1	LRP2
A	CENPI	RB1	0.02	CLK1	ADAM17	CENPI	GSK3B	ADAM17	RB1
A	CENPJ	RB1	0.040816	MOK	PKD1	CENPJ	ABL1	PKD1	RB1
A	CEP152	RB1	0.021739	INSR	ADAM17	CEP152	GSK3B	ADAM17	RB1
A	CEP250	GRIN2A	0.022222	CDK2	HTRA2	CEP250	CDK2	CASP9	GRIN2A
A	CEP290	SEC14L2	0.071429	CDK2	HTRA2	CEP290	DMPK	HTRA2	SEC14L2
A	CEP41	RB1	0.020833	PDGFRB	PKD1	CEP41	ABL1	PKD1	RB1
A	CEP72	RB1	0.021277	CDK2	HTRA2	CEP72	PIM2	HTRA2	RB1
A	CERS2	BLVRB	0.142857	CSNK2A1	PKD1	CERS2	CASP7	PKD1	BLVRB
A	CERS5	BLVRB	0.142857	CSNK2A1	PKD1	CERS5	CASP7	PKD1	BLVRB
A	CETN1	RB1	0.021739	PRKACA	CASP9	CETN1	PRKACA	THOP1	RB1
A	CETN2	RB1	0.04	CDK2	HTRA2	CETN2	PIM2	HTRA2	RB1
A	CFB	DNPEP	0.166667	MAP2K4	IKBKB	CFB	MMP2	IKBKB	DNPEP
A	CFD	DNPEP	0.111111	CFD	PKD1	CFB	DNPEP	PKD1	POMC
A	CFDP1	IGFBP7	0.125	CASP3	PKD1	CFDP1	ST14	PKD1	IGFBP7
A	CFI	DNPEP	0.2	PLG	PKD1	CFI	MMP2	PKD1	DNPEP
A	CFL1	FGA	0.142857	PRKD1	PKD1	CFL1	PAK4	PKD1	FGA
A	CFLAR	DNPEP	0.111111	AKT1	PKD1	CFLAR	MMP2	PKD1	DNPEP
A	CGA	POMC	0.272727	CDK2	PKD1	CGA	DNPEP	PKD1	POMC
A	CGN	RB1	0.022222	PRKD1	PKD1	CGN	ABL1	PKD1	RB1
A	CHAF1A	SEC14L2	0.090909	CDK2	HTRA2	CHAF1A	DMPK	HTRA2	SEC14L2
A	CHAF1B	SEC14L2	0.090909	CDK2	HTRA2	CHAF1B	DMPK	HTRA2	SEC14L2
A	CHAT	LCT	0.192308	PRKCD	PKD1	CHAT	ABL1	PKD1	LCT
A	CHCHD3	VDR	0.035714	INSR	CASP9	CHCHD3	PRKCD	CASP9	VDR
A	CHD1L	ALKBH2	0.125	AKT1	PKD1	CHD1L	GZMA	PKD1	ALKBH2
A	CHD3	SEC14L2	0.1	CDK2	HTRA2	CHD3	DMPK	HTRA2	SEC14L2
A	CHD4	SEC14L2	0.142857	CDK2	HTRA2	CHD4	DMPK	HTRA2	SEC14L2
A	CHD6	SEC14L2	0.142857	MAP2K4	PKD1	CHD6	PRKCD	PKD1	SEC14L2
A	CHD7	KCNH2	0.055556	CDK2	HTRA2	CHD7	DMPK	HTRA2	KCNH2
A	CHD8	SEC14L2	0.153846	CDK2	HTRA2	CHD8	DMPK	HTRA2	SEC14L2
A	CHD9	ACACB	0.153846	CSNK2A1	PKD1	CHD9	PRKAA2	PKD1	ACACB
A	CHEK1	ALKBH2	0.043478	AKT1	PKD1	CHEK1	GZMA	PKD1	ALKBH2
A	CHEK2	SEC14L2	0.090909	CDK2	HTRA2	CHEK2	DMPK	HTRA2	SEC14L2
A	CHERP	IGFBP7	0.111111	AKT1	PKD1	CHERP	ST14	PKD1	IGFBP7
A	CHFR	RB1	0.040816	AKT1	HTRA2	CHFR	PIM2	HTRA2	RB1
A	CHGA	POMC	0.083333	CLK1	PKD1	CHGA	DNPEP	PKD1	POMC
A	CHI3L1	PRKCA	0.049383	IGF1R	PKD1	CHI3L1	IGF1R	TPP2	PRKCA
A	CHI3L2	ALDH2	0.111111	INSR	CASP9	CHI3L2	INSR	CPA6	ALDH2
A	CHKB	BLVRB	0.125	INSR	PKD1	CHKB	CASP7	PKD1	BLVRB
A	CHM	OAT	0.111111	IGF1R	PKD1	CHM	PMPCB	PKD1	OAT
A	CHMP2A	LRP2	0.047619	GSK3B	PKD1	CHMP2A	ABL1	PKD1	LRP2
A	CHMP2B	LRP2	0.045455	MMP2	PKD1	CHMP2B	ABL1	PKD1	LRP2
A	CHMP3	M6PR	0.111111	CSNK1E	PKD1	CHMP3	GZMA	PKD1	M6PR
A	CHMP5	M6PR	0.142857	KIT	PKD1	CHMP5	GZMA	PKD1	M6PR
A	CHMP7	LRP2	0.047619	CSNK2A2	PKD1	CHMP7	ABL1	PKD1	LRP2
A	CHN2	PDE4B	0.166667	PRKCD	CASP9	CHN2	GSK3B	CASP9	PDE4B
A	CHORDC1	PRKAA1	0.023256	IGF1R	PKD1	CHORDC1	IGF1R	CASP8	PRKAA1
A	CHPF	ALDH2	0.181818	PRKD1	PKD1	CHPF	CSF1R	PKD1	ALDH2
A	CHRD	CACNA1S	0.047619	TLL1	PKD1	CHRD	PRKDC	PKD1	CACNA1S
A	CHST1	ALDH2	0.133333	EPHA4	PKD1	CHST1	CSF1R	PKD1	ALDH2
A	CHST10	GRIA1	0.142857	INSR	CASP9	CHST10	AURKB	CASP9	GRIA1
A	CHST2	ALDH2	0.133333	EPHA4	PKD1	CHST2	CSF1R	PKD1	ALDH2
A	CHST6	ALDH2	0.153846	ABL1	PKD1	CHST6	CSF1R	PKD1	ALDH2
A	CHST7	ALDH2	0.142857	INSR	CASP9	CHST7	INSR	CPA6	ALDH2
A	CHSY1	ALDH2	0.153846	IGF1R	PKD1	CHSY1	CSF1R	PKD1	ALDH2
A	CHSY3	ALDH2	0.181818	MAP2K4	PKD1	CHSY3	CSF1R	PKD1	ALDH2
A	CHTF18	ANXA1	0.03125	CDK2	CASP9	CHTF18	INSR	CASP9	ANXA1
A	CHTOP	SEC14L2	0.2	CSNK2A1	HTRA2	CHTOP	DMPK	HTRA2	SEC14L2
A	CIC	SEC14L2	0.2	CDK2	HTRA2	CIC	DMPK	HTRA2	SEC14L2
A	CIITA	NR1I2	0.130435	CDK2	HTRA2	CIITA	CDK2	USP11	NR1I2
A	CIRBP	EPRS	0.083333	ITK	PKD1	CIRBP	CDK2	PKD1	EPRS
A	CIRH1A	SEC14L2	0.166667	IGF1R	PKD1	CIRH1A	IGF1R	MMP16	SEC14L2
A	CIT	DGKA	0.083333	CDK2	PKD1	CIT	LCK	PKD1	DGKA
A	CKAP2	POMC	0.066667	CDK2	PKD1	CKAP2	DNPEP	PKD1	POMC
A	CKAP5	RB1	0.039216	MMP2	GSK3A	CKAP5	CAPN2	GSK3A	RB1
A	CLASP1	CACNB1	0.055556	CDK2	HTRA2	CLASP1	CDK2	PSEN1	CACNB1
A	CLASP2	CACNB1	0.066667	CDK2	HTRA2	CLASP2	CDK2	PSEN1	CACNB1
A	CLASRP	PPP2CA	0.034483	AKT1	HTRA2	CLASRP	CDK2	HTRA2	PPP2CA
A	CLCN1	CACNB1	0.2	CDK2	HTRA2	CLCN1	CDK2	PSEN1	CACNB1
A	CLCN3	CACNB1	0.2	CLK1	ADAM17	CLCN3	CDK2	ADAM17	CACNB1
A	CLCN5	KCNJ1	0.2	INSR	CASP9	CLCN5	PRKCD	CASP9	KCNJ1
A	CLCN7	CACNB1	0.25	CLK1	ADAM17	CLCN7	CDK2	ADAM17	CACNB1
A	CLDN10	IGFBP7	0.2	MAP2K4	PKD1	CLDN10	ST14	PKD1	IGFBP7
A	CLDN14	EPRS	0.090909	BTK	PKD1	CLDN14	CDK2	PKD1	EPRS
A	CLDN3	EGLN2	0.090909	CDK2	ADAM17	CLDN3	PRKCA	ADAM17	EGLN2
A	CLEC4F	LRP2	0.052632	IGF1R	PKD1	CLEC4F	ABL1	PKD1	LRP2
A	CLGN	EPRS	0.1	PRKCD	CASP9	CLGN	INSR	CASP9	EPRS
A	CLIC1	PDE4B	0.333333	MMP2	PKD1	CLIC1	PAK4	PKD1	PDE4B
A	CLIC4	SCN5A	0.028571	MMP2	PKD1	CLIC4	INSR	PKD1	SCN5A
A	CLIC5	CACNB1	0.111111	FYN	PKD1	CLIC5	CDK2	PKD1	CACNB1
A	CLINT1	LRP2	0.047619	CDK2	PKD1	CLINT1	ABL1	PKD1	LRP2
A	CLIP1	CACNB1	0.111111	CDK2	HTRA2	CLIP1	CDK2	PSEN1	CACNB1
A	CLK1	ENPEP	0.076923	CLK1	ADAM17	CHGA	ENPEP	PKD1	CHGA
A	CLK2	IGF1R	0.054054	MAP2K4	CLK2	ADAM8	MAP2K4	IGF1R	MMP9
A	CLK3	IGF1R	0.058824	CDK2	CLK3	ADAM9	MAP2K4	IGF1R	ADAM9
A	CLK4	INSR	0.041667	AKT1	HTRA2	CLK4	AURKB	HTRA2	INSR
A	CLMN	IGFBP7	0.2	GSK3B	PKD1	CLMN	ST14	PKD1	IGFBP7
A	CLN3	CACNA1A	0.061538	CSNK2A1	HTRA2	CLN3	CDK2	HTRA2	CACNA1A
A	CLN6	OAT	0.071429	PIM2	PKD1	CLN6	PMPCB	PKD1	OAT
A	CLNS1A	SLC12A7	0.181818	INSR	CASP9	CLNS1A	INSR	USP4	SLC12A7
A	CLOCK	POMC	0.1	CDK2	PKD1	CLOCK	DNPEP	PKD1	POMC
A	CLP1	EPRS	0.0625	ATM	PKD1	CLP1	CDK2	PKD1	EPRS
A	CLRN1	ALDH7A1	0.076923	MAP2K4	PKD1	CLRN1	ELANE	PKD1	ALDH7A1
A	CLSPN	ALKBH2	0.071429	CDK2	PKD1	CLSPN	GZMA	PKD1	ALKBH2
A	CLTA	PLIN3	0.1	CASP3	PKD1	CLTA	IGF1R	PKD1	PLIN3
A	CLTB	PLIN3	0.5	CSNK2A1	PKD1	CLTB	IGF1R	PKD1	PLIN3
A	CLTC	PLIN3	0.076923	CDK2	PKD1	CLTC	IGF1R	PKD1	PLIN3
A	CLTCL1	PLIN3	0.142857	CSNK2A1	PKD1	CLTCL1	IGF1R	PKD1	PLIN3
A	CLU	FGA	0.09375	MMP12	PKD1	CLU	PAK4	PKD1	FGA
A	CMA1	DNPEP	0.166667	MAP2K4	IKBKB	CMA1	MMP2	IKBKB	DNPEP
A	CMTM4	FGF2	0.017544	AKT1	HTRA2	CMTM4	PIM2	HTRA2	FGF2
A	CNDP1	DNPEP	0.5	INSR	PKD1	CNDP1	MMP2	PKD1	DNPEP
A	CNDP2	SLC25A2	0.25	MMP2	PKD1	CNDP2	INSR	PKD1	SLC25A2
A	CNGB1	CACNB2	0.181818	INSR	CASP9	CNGB1	AURKB	CASP9	CACNB2
A	CNGB3	CHRNA6	0.333333	MAP2K4	PKD1	CNGB3	IGF1R	PKD1	CHRNA6
A	CNKSR1	ADRA2A	0.04878	CDK2	HTRA2	CNKSR1	CSNK2A1	HTRA2	ADRA2A
A	CNN1	CHRM2	0.111111	FYN	PKD1	CNN1	MAPKAPK2	PKD1	CHRM2
A	CNN2	PTGER4	0.038462	CASP3	PKD1	CNN2	PRKACB	PKD1	PTGER4
A	CNNM3	SLC12A4	0.2	IGF1R	PKD1	CNNM3	IGF1R	USP11	SLC12A4
A	CNNM4	SLC12A4	0.125	IGF1R	PKD1	CNNM4	IGF1R	USP11	SLC12A4
A	CNOT1	PPP2CA	0.129032	IGF1R	PKD1	CNOT1	CSF1R	PKD1	PPP2CA
A	CNOT2	PPP2CA	0.129032	INSR	CASP9	CNOT2	INSR	ADAM9	PPP2CA
A	CNOT3	PPP2CA	0.129032	CDK2	HTRA2	CNOT3	CDK2	CAPN1	PPP2CA
A	CNOT4	PPP2CA	0.125	CDK2	HTRA2	CNOT4	CDK2	CAPN1	PPP2CA
A	CNOT7	NR1I2	0.166667	MAP2K4	PKD1	CNOT7	CDK2	PKD1	NR1I2
A	CNP	GRIN2D	0.181818	MAP2K4	PKD1	CNP	RPS6KA3	PKD1	GRIN2D
A	CNTF	CHRNA7	0.064516	CDK2	CASP9	CNTF	INSR	CASP9	CHRNA7
A	CNTN3	IGFBP7	0.2	INSR	PKD1	CNTN3	ST14	PKD1	IGFBP7
A	CNTN6	CACNB1	0.166667	CLK1	ADAM17	CNTN6	CDK2	ADAM17	CACNB1
A	CNTRL	RB1	0.044444	INSR	ADAM17	CNTRL	GSK3B	ADAM17	RB1
A	COASY	FASN	0.307692	CDK2	HTRA2	COASY	CDK2	USP11	FASN
A	COBL	OTC	0.043478	CDK2	PKD1	COBL	PMPCB	PKD1	OTC
A	COBRA1	NR1I2	0.125	CDK2	HTRA2	COBRA1	CDK2	USP11	NR1I2
A	COG7	SYTL4	0.090909	NEK2	PKD1	COG7	CSNK2A2	PKD1	SYTL4
A	COL11A1	OAT	0.0625	INSR	PKD1	COL11A1	PMPCB	PKD1	OAT
A	COL14A1	EGFR	0.02381	NEK2	PKD1	COL14A1	PRKD1	PKD1	EGFR
A	COL16A1	IGFBP7	0.125	IGF1R	PKD1	COL16A1	ST14	PKD1	IGFBP7
A	COL18A1	IGFBP7	0.142857	MMP9	PKD1	COL18A1	ST14	PKD1	IGFBP7
A	COL4A1	CACNB2	0.166667	IGF1R	PKD1	COL4A1	AURKB	PKD1	CACNB2
A	COL4A2	CACNB1	0.125	KLK14	PKD1	COL4A2	CDK2	PKD1	CACNB1
A	COL4A3	IGFBP7	0.133333	CAMK2B	PKD1	COL4A3	ST14	PKD1	IGFBP7
A	COL4A3BP	GLUL	0.08	PRKD1	PKD1	COL4A3BP	NEK2	PKD1	GLUL
A	COL4A6	IGFBP7	0.166667	INSR	PKD1	COL4A6	ST14	PKD1	IGFBP7
A	COL5A1	CACNB1	0.0625	MMP9	PKD1	COL5A1	CDK2	PKD1	CACNB1
A	COL5A2	CACNA1S	0.133333	MMP9	PKD1	COL5A2	PRKDC	PKD1	CACNA1S
A	COL6A2	CACNB1	0.142857	INSR	CASP9	COL6A2	CDK2	CASP9	CACNB1
A	COL7A1	IGFBP7	0.166667	KLK13	PKD1	COL7A1	ST14	PKD1	IGFBP7
A	COMP	IGFBP7	0.1	ADAMTS4	PKD1	COMP	ST14	PKD1	IGFBP7
A	COPA	SYTL4	0.1	CDK2	PKD1	COPA	CSNK2A2	PKD1	SYTL4
A	COPB1	PLIN3	0.142857	MMP2	PKD1	COPB1	IGF1R	PKD1	PLIN3
A	COPB2	PLIN3	0.166667	CDK2	PKD1	COPB2	IGF1R	PKD1	PLIN3
A	COPS2	PDE4B	0.142857	INSR	CASP9	COPS2	GSK3B	CASP9	PDE4B
A	COPS3	PDE4B	0.2	MMP2	PKD1	COPS3	PAK4	PKD1	PDE4B
A	COPS5	DNPEP	0.1	CHUK	PKD1	COPS5	MMP2	PKD1	DNPEP
A	COPS6	RB1	0.022222	CASP3	ERBB2	COPS6	CASP3	RPS6KB1	RB1
A	COPZ1	PLIN3	0.142857	ATM	PKD1	COPZ1	IGF1R	PKD1	PLIN3
A	CORIN	DNPEP	0.142857	CORIN	PKD1	NPPA	DNPEP	PKD1	POMC
A	CORO1A	ADRA2A	0.053571	INSR	CASP9	CORO1A	AURKA	CASP9	ADRA2A
A	CORO1B	ADRA2A	0.025	PRKCA	ADAM17	CORO1B	PRKCA	PKD1	ADRA2A
A	CORO1C	PDE4B	0.25	ERBB2	PKD1	CORO1C	PAK4	PKD1	PDE4B
A	CORO7	ADRA2A	0.025	MAP2K4	PKD1	CORO7	GSK3B	PKD1	ADRA2A
A	COTL1	RB1	0.022222	KIT	PKD1	COTL1	ABL1	PKD1	RB1
A	COX11	CFTR	0.055556	MAP2K4	PKD1	COX11	ROCK1	PKD1	CFTR
A	COX4I1	BLVRB	0.166667	MAP2K4	PKD1	COX4I1	CASP7	PKD1	BLVRB
A	COX5A	BLVRB	0.25	MMP2	WNK1	COX5A	MMP2	EPHB1	BLVRB
A	COX5B	BLVRB	0.2	CSNK2A2	PKD1	COX5B	CASP7	PKD1	BLVRB
A	COX6B1	BLVRB	0.2	ELANE	PKD1	COX6B1	CASP7	PKD1	BLVRB
A	COX7A2L	BLVRB	0.25	IGF1R	PKD1	COX7A2L	CASP7	PKD1	BLVRB
A	CPA4	DNPEP	0.333333	CPA4	PKD1	NTS	DNPEP	PKD1	POMC
A	CPA5	DNPEP	0.5	CPA4	PKD1	CPA5	MMP2	PKD1	DNPEP
A	CPA6	DNPEP	0.5	MAP2K4	IKBKB	CPA6	MMP2	IKBKB	DNPEP
A	CPB1	DNPEP	0.5	PRSS1	PKD1	CPB1	MMP2	PKD1	DNPEP
A	CPB2	DNPEP	0.142857	F2	PKD1	CPB2	MMP2	PKD1	DNPEP
A	CPD	DNPEP	0.333333	INSR	PKD1	CPD	MMP2	PKD1	DNPEP
A	CPM	DNPEP	0.333333	CPM	PKD1	HBA1	DNPEP	PKD1	POMC
A	CPN1	DNPEP	0.333333	PLG	PKD1	CPN1	MMP2	PKD1	DNPEP
A	CPN2	PRKAB1	0.125	PLG	PKD1	CPN2	ABL1	PKD1	PRKAB1
A	CPNE1	PLIN3	0.5	MMP2	PKD1	CPNE1	IGF1R	PKD1	PLIN3
A	CPNE3	PLIN3	0.5	MAP2K4	PKD1	CPNE3	IGF1R	PKD1	PLIN3
A	CPOX	BLVRB	0.181818	CASP3	ERBB2	CPOX	CASP3	RPS6KB2	BLVRB
A	CPSF1	EPRS	0.0625	PRKDC	PKD1	CPSF1	CDK2	PKD1	EPRS
A	CPSF2	EPRS	0.066667	CASP3	PKD1	CPSF2	CDK2	PKD1	EPRS
A	CPVL	DNPEP	0.5	MMP2	WNK1	CPVL	MMP2	BLVRA	DNPEP
A	CPZ	DNPEP	0.333333	CPZ	PKD1	WNT4	DNPEP	PKD1	POMC
A	CR2	OPRD1	0.071429	IGF1R	PKD1	CR2	PRKCE	PKD1	OPRD1
A	CRCP	SEC14L2	0.1	INSR	CASP9	CRCP	DMPK	CASP9	SEC14L2
A	CREB3L2	SEC14L2	0.222222	CDK2	HTRA2	CREB3L2	DMPK	HTRA2	SEC14L2
A	CREB5	SEC14L2	0.142857	MAP2K4	PKD1	CREB5	PRKCD	PKD1	SEC14L2
A	CREBBP	NR1I2	0.151515	CHUK	PKD1	CREBBP	CDK2	PKD1	NR1I2
A	CREBZF	NR1I2	0.133333	MAP4K4	PKD1	CREBZF	CDK2	PKD1	NR1I2
A	CREM	PRKAA1	0.111111	PRKCD	CASP9	CREM	PIM2	CASP9	PRKAA1
A	CRHBP	OPRM1	0.111111	EPHA4	PKD1	CRHBP	AKT1	PKD1	OPRM1
A	CRHR1	OPRD1	0.153846	PRKACA	CASP9	CRHR1	DMPK	CASP9	OPRD1
A	CRIM1	IGFBP7	0.166667	BTK	PKD1	CRIM1	ST14	PKD1	IGFBP7
A	CRIP1	PPP2CB	0.058824	MAP2K4	PKD1	CRIP1	MAP2K4	CPA6	PPP2CB
A	CRIP2	AKR1C2	0.076923	CLK1	ADAM17	CRIP2	INSR	ADAM17	AKR1C2
A	CRISP3	IKBKB	0.034483	IGF1R	PKD1	CRISP3	CSNK2A1	PKD1	IKBKB
A	CRK	DGKA	0.166667	MAP2K4	PKD1	CRK	LCK	PKD1	DGKA
A	CRKL	DGKA	0.083333	MAP2K4	PKD1	CRKL	LCK	PKD1	DGKA
A	CRMP1	CACNB1	0.166667	CDK2	HTRA2	CRMP1	CDK2	PSEN1	CACNB1
A	CROCC	ANXA1	0.029412	ATM	PKD1	CROCC	PRKG1	PKD1	ANXA1
A	CRTC1	SEC14L2	0.125	CLK1	ADAM17	CRTC1	CLK1	PKD1	SEC14L2
A	CRTC2	SEC14L2	0.111111	CDK2	HTRA2	CRTC2	DMPK	HTRA2	SEC14L2
A	CRY1	SEC14L2	0.1	EPHA4	PKD1	CRY1	PRKCD	PKD1	SEC14L2
A	CRYAA	PPP2CB	0.08	CDK2	PKD1	CRYAA	ABL1	PKD1	PPP2CB
A	CRYAB	PPP2CB	0.076923	CDK2	PKD1	CRYAB	ABL1	PKD1	PPP2CB
A	CRYBA1	OAT	0.166667	PRKCD	PKD1	CRYBA1	PMPCB	PKD1	OAT
A	CRYBA2	RB1	0.022727	SGK1	ADAM17	CRYBA2	GSK3B	ADAM17	RB1
A	CRYBA4	OAT	0.166667	PRKCD	PKD1	CRYBA4	PMPCB	PKD1	OAT
A	CRYBB1	OAT	0.2	AURKA	PKD1	CRYBB1	PMPCB	PKD1	OAT
A	CRYBB2	OAT	0.142857	PRKCD	PKD1	CRYBB2	PMPCB	PKD1	OAT
A	CRYBB3	OAT	0.2	INSR	PKD1	CRYBB3	PMPCB	PKD1	OAT
A	CRYGB	OAT	0.166667	INSR	PKD1	CRYGB	PMPCB	PKD1	OAT
A	CRYGC	OAT	0.166667	BTK	PKD1	CRYGC	PMPCB	PKD1	OAT
A	CRYGD	OAT	0.125	INSR	PKD1	CRYGD	PMPCB	PKD1	OAT
A	CRYL1	FASN	0.090909	EPHA4	PKD1	CRYL1	EPHA4	BACE1	FASN
A	CS	ALDH2	0.166667	MMP2	PKD1	CS	CSF1R	PKD1	ALDH2
A	CSDA	AR	0.076923	CDK2	HTRA2	CSDA	CDK2	HGFAC	AR
A	CSDC2	KCNH2	0.090909	AKT1	HTRA2	CSDC2	DMPK	HTRA2	KCNH2
A	CSDE1	KCNH2	0.090909	CDK2	HTRA2	CSDE1	DMPK	HTRA2	KCNH2
A	CSF1	EGFR	0.059701	CDK2	HTRA2	CSF1	DMPK	HTRA2	EGFR
A	CSF3R	PDE4B	0.2	KIT	PKD1	CSF3R	PAK4	PKD1	PDE4B
A	CSK	DGKA	0.2	PRKACA	PKD1	CSK	LCK	PKD1	DGKA
A	CSN2	CACNB2	0.111111	CLK1	ADAM17	CSN2	CDK2	ADAM17	CACNB2
A	CSNK1A1	PDE4B	0.125	CDK2	HTRA2	CSNK1A1	DMPK	HTRA2	PDE4B
A	CSNK1A1L	PRKAA1	0.025641	INSR	CASP9	CSNK1A1L	INSR	TLL2	PRKAA1
A	CSNK1D	PRKAA1	0.085106	PRKCD	CASP9	CSNK1D	PIM2	CASP9	PRKAA1
A	CSNK1E	PDE4B	0.1	PRKD1	PKD1	CSNK1E	PAK4	PKD1	PDE4B
A	CSNK1G1	PRKAA1	0.025641	CSNK1G1	PKD1	CTNNB1	PRKAA1	PKD1	SH3GL2
A	CSNK1G2	IGF1R	0.081081	CSNK1G2	PKD1	NCK1	IGF1R	PKD1	SPEN
A	CSNK1G3	CPE	0.111111	CSNK1G3	PKD1	CTNNB1	CPE	PKD1	PDYN
A	CSNK2A1	PRKAA1	0.111111	CDK2	CASP9	CSNK2A1	PIM2	CASP9	PRKAA1
A	CSNK2A2	CACNB1	0.111111	INSR	CASP9	CSNK2A2	CDK2	CASP9	CACNB1
A	CSNK2B	PDE4B	0.076923	CDK2	HTRA2	CSNK2B	DMPK	HTRA2	PDE4B
A	CSPG4	ALDH2	0.086957	MMP2	PKD1	CSPG4	CSF1R	PKD1	ALDH2
A	CSRP2	ADRA1B	0.041667	INSR	CASP9	CSRP2	RPS6KA3	CASP9	ADRA1B
A	CST3	SLC6A4	0.076923	MMP2	PKD1	CST3	PRKAA1	PKD1	SLC6A4
A	CSTB	GRIN2D	0.111111	KIT	PKD1	CSTB	RPS6KA3	PKD1	GRIN2D
A	CSTF1	EPRS	0.0625	INSR	CASP9	CSTF1	INSR	CASP9	EPRS
A	CSTF2	EPRS	0.066667	CDK2	HTRA2	CSTF2	CDK2	USP8	EPRS
A	CSTF3	EPRS	0.0625	BTK	PKD1	CSTF3	CDK2	PKD1	EPRS
A	CTBP1	VDR	0.085714	PAK1	PKD1	CTBP1	TGFBR2	PKD1	VDR
A	CTBP2	NR1I2	0.133333	CDK2	HTRA2	CTBP2	CDK2	USP11	NR1I2
A	CTCF	NR1I2	0.12	INSR	CASP9	CTCF	CDK2	CASP9	NR1I2
A	CTDP1	EPRS	0.066667	CDK2	HTRA2	CTDP1	CDK2	USP8	EPRS
A	CTDSP1	PPP2CB	0.090909	INSR	PKD1	CTDSP1	ABL1	PKD1	PPP2CB
A	CTGF	PRKCA	0.089109	MMP2	PKD1	CTGF	MAP2K4	PKD1	PRKCA
A	CTLA4	OPRD1	0.058824	FYN	PKD1	CTLA4	PRKCE	PKD1	OPRD1
A	CTNNA1	IGFBP7	0.045455	CDK2	PKD1	CTNNA1	ST14	PKD1	IGFBP7
A	CTNNA2	IGFBP7	0.076923	GSK3B	PKD1	CTNNA2	ST14	PKD1	IGFBP7
A	CTNNA3	IGFBP7	0.2	TGFBR2	PKD1	CTNNA3	ST14	PKD1	IGFBP7
A	CTNNB1	ALDH1A2	0.060811	AKT1	PKD1	CTNNB1	IGF1R	PKD1	ALDH1A2	Y, DB00162 (STITCH)
A	CTNND1	SEC14L2	0.0625	CDK2	HTRA2	CTNND1	DMPK	HTRA2	SEC14L2
A	CTNND2	NR1I2	0.105263	GSK3B	CASP9	CTNND2	CDK2	CASP9	NR1I2
A	CTPS2	PFAS	0.3	CSNK1A1	PKD1	CTPS2	PRKAA1	PKD1	PFAS	Y, DB00142 (STITCH)
A	CTR9	SEC14L2	0.052632	CDK2	HTRA2	CTR9	DMPK	HTRA2	SEC14L2
A	CTRC	DNPEP	0.5	CTRC	PKD1	PRSS1	DNPEP	PKD1	POMC
A	CTSA	DNPEP	0.125	CTSA	PKD1	LAMP2	DNPEP	PKD1	POMC
A	CTSB	PCSK1	0.075	CTSB	PKD1	MARCKS	PCSK1	PKD1	INS
A	CTSC	DNPEP	0.166667	CTSL1	PKD1	CTSC	MMP2	PKD1	DNPEP
A	CTSE	CTSD	0.4	CTSE	PKD1	A2M	CTSD	PKD1	CCL21
A	CTSF	DNPEP	0.333333	GSK3B	PKD1	CTSF	MMP2	PKD1	DNPEP
A	CTSG	DNPEP	0.1	CTSG	PKD1	ALDOA	DNPEP	PKD1	POMC
A	CTSH	DPP4	0.0625	CTSH	PKD1	BGLAP	DPP4	PKD1	CXCL12
A	CTSK	DNPEP	0.2	IGF1R	WNK1	CTSK	MMP2	WNK1	DNPEP
A	CTSL1	CTSD	0.25	CTSL1	PKD1	PLAU	CTSD	PKD1	CCL21
A	CTSL2	CTSD	0.153846	CTSL2	PKD1	PLG	CTSD	PKD1	CCL21
A	CTSS	CTSD	0.181818	CTSS	PKD1	DAPK1	CTSD	PKD1	CCL21
A	CTSZ	DNPEP	0.333333	MMP2	WNK1	CTSZ	MMP2	BLVRA	DNPEP
A	CUL2	EGLN2	0.176471	KIT	PKD1	CUL2	PRKCA	PKD1	EGLN2
A	CUL3	PRKAA1	0.050847	CDK2	HTRA2	CUL3	DMPK	HTRA2	PRKAA1
A	CUL4B	ALKBH2	0.1	CDK2	PKD1	CUL4B	GZMA	PKD1	ALKBH2
A	CUL5	BCAT1	0.105263	MAP2K4	PKD1	CUL5	EPHA4	PKD1	BCAT1
A	CUL7	DNPEP	0.125	CSF1R	PKD1	CUL7	MMP2	PKD1	DNPEP
A	CUX1	SEC14L2	0.090909	PRKACA	CASP9	CUX1	PRKACA	MEP1B	SEC14L2
A	CUX2	NR1I2	0.142857	CSNK2A1	HTRA2	CUX2	CDK2	HTRA2	NR1I2
A	CWF19L1	RB1	0.022727	MAP2K4	PKD1	CWF19L1	ABL1	PKD1	RB1
A	CXADR	SLC7A11	0.076923	CDK2	HTRA2	CXADR	RPS6KB1	HTRA2	SLC7A11
A	CXCL1	CHRM2	0.117647	MMP9	PKD1	CXCL1	MAPKAPK2	PKD1	CHRM2
A	CXCL10	KCNJ8	0.074074	DPP8	PKD1	CXCL10	PIM2	PKD1	KCNJ8
A	CXCL11	PDE4B	0.166667	DPP8	PKD1	CXCL11	PAK4	PKD1	PDE4B
A	CXCL12	PRKCA	0.074468	MMP2	PKD1	CXCL12	MAP2K4	PKD1	PRKCA
A	CXCL2	OPRD1	0.071429	DPP4	PKD1	CXCL2	PRKCE	PKD1	OPRD1
A	CXCL5	PDE4B	0.166667	MMP9	PKD1	CXCL5	PAK4	PKD1	PDE4B
A	CXCL6	PDE4B	0.166667	MMP9	PKD1	CXCL6	PAK4	PKD1	PDE4B
A	CXCL9	OPRD1	0.111111	MMP12	PKD1	CXCL9	PRKCE	PKD1	OPRD1
A	CXCR2	GRIA1	0.133333	NEK2	PKD1	CXCR2	NEK2	STAMBP	GRIA1
A	CXCR3	IGFBP7	0.090909	EPHA4	PKD1	CXCR3	ST14	PKD1	IGFBP7
A	CXCR4	GRM1	0.09375	PRKCD	CASP9	CXCR4	PRKCD	LTA4H	GRM1
A	CXCR7	IGFBP7	0.125	IGF1R	PKD1	CXCR7	ST14	PKD1	IGFBP7
A	CXXC1	SEC14L2	0.25	AKT1	HTRA2	CXXC1	DMPK	HTRA2	SEC14L2
A	CYBA	NOS2	0.081633	PRKCD	CASP9	CYBA	INSR	CASP9	NOS2
A	CYBRD1	SLC12A4	0.125	AURKA	CASP9	CYBRD1	INSR	CASP9	SLC12A4
A	CYCS	BLVRB	0.111111	IGF1R	PKD1	CYCS	CASP7	PKD1	BLVRB
A	CYLC1	ADRA1B	0.041667	TGFBR2	PKD1	CYLC1	RPS6KA3	PKD1	ADRA1B
A	CYLC2	ADRA1B	0.041667	INSR	CASP9	CYLC2	RPS6KA3	CASP9	ADRA1B
A	CYLD	IKBKB	0.075	IKBKB	PKD1	CYLD	CSNK2A1	PKD1	IKBKB
A	CYP1A1	ACACA	0.086957	CLK1	ADAM17	CYP1A1	CDK2	ADAM17	ACACA
A	CYP1B1	OAT	0.125	INSR	PKD1	CYP1B1	PMPCB	PKD1	OAT
A	CYP24A1	LRP2	0.16	IGF1R	PKD1	CYP24A1	ABL1	PKD1	LRP2
A	CYP2C18	ALDH1A1	0.333333	AURKA	CASP9	CYP2C18	CDK2	CASP9	ALDH1A1
A	CYP2F1	ALDH1A1	0.25	RPS6KA3	CASP9	CYP2F1	CDK2	CASP9	ALDH1A1
A	CYTH1	PLIN3	0.25	PRKCD	PKD1	CYTH1	IGF1R	PKD1	PLIN3
A	CYTH2	PLIN3	0.2	PRKCG	PKD1	CYTH2	IGF1R	PKD1	PLIN3
A	CYTH4	PLIN3	0.333333	AURKA	PKD1	CYTH4	IGF1R	PKD1	PLIN3
A	DAAM1	ADRA2A	0.025	PRKDC	PKD1	DAAM1	GSK3B	PKD1	ADRA2A
A	DAB1	CACNA1A	0.019608	CDK2	HTRA2	DAB1	CDK2	USP8	CACNA1A
A	DAB2	GCLC	0.066667	CDK2	PKD1	DAB2	CASP3	PKD1	GCLC
A	DAB2IP	PPP2CA	0.061224	CDK2	HTRA2	DAB2IP	CDK2	CAPN1	PPP2CA
A	DACH1	GLUL	0.0625	CDK2	HTRA2	DACH1	CDK2	SENP3	GLUL
A	DACT1	EGLN2	0.037037	PRKACA	PKD1	DACT1	PRKCA	PKD1	EGLN2
A	DAG1	IGF1R	0.044444	INSR	ADAM12	DAG1	FURIN	ADAM12	IGF1R
A	DAGLA	DGKA	0.333333	PRKDC	PKD1	DAGLA	LCK	PKD1	DGKA
A	DAK	IKBKB	0.034483	MMP2	WNK1	DAK	MMP2	HIST1H1B	IKBKB
A	DAND5	NR3C1	0.027027	MAPK1	ADAM17	DAND5	MAPK1	ADAM17	NR3C1
A	DAP	NR1I2	0.052632	MTOR	PKD1	DAP	CDK2	PKD1	NR1I2
A	DAP3	PRKCA	0.014493	PRKCD	CASP9	DAP3	CAPN2	CASP9	PRKCA
A	DAPK1	EPRS	0.117647	PRKD1	PKD1	DAPK1	CDK2	PKD1	EPRS
A	DAPK2	IGF1R	0.054054	CSNK2A1	DAPK2	F9	FURIN	IGF1R	F9
A	DAPK3	EPRS	0.083333	CDK2	HTRA2	DAPK3	CDK2	USP8	EPRS
A	DAPP1	PDE4B	0.25	BTK	PKD1	DAPP1	PAK4	PKD1	PDE4B
A	DAXX	NR1I2	0.095238	CDK2	HTRA2	DAXX	CDK2	USP11	NR1I2
A	DAZ3	ADRA1B	0.041667	MAP2K4	PKD1	DAZ3	RPS6KA3	PKD1	ADRA1B
A	DAZAP1	ADRA1B	0.041667	CDK2	CASP9	DAZAP1	RPS6KA3	CASP9	ADRA1B
A	DBI	CACNB1	0.166667	MMP2	PKD1	DBI	CDK2	PKD1	CACNB1
A	DBNL	LRP2	0.043478	CDK2	PKD1	DBNL	ABL1	PKD1	LRP2
A	DCAF6	POMC	0.076923	CDK2	PKD1	DCAF6	DNPEP	PKD1	POMC
A	DCAF7	ADRA1B	0.043478	INSR	CASP9	DCAF7	RPS6KA3	CASP9	ADRA1B
A	DCBLD2	IGFBP7	0.142857	CDK2	PKD1	DCBLD2	ST14	PKD1	IGFBP7
A	DCC	CACNB1	0.0625	CASP3	PKD1	DCC	CDK2	PKD1	CACNB1
A	DCD	DNPEP	0.2	CTSD	PKD1	DCD	MMP2	PKD1	DNPEP
A	DCLK1	CHRM2	0.117647	CDK2	HTRA2	DCLK1	CDK2	CASP9	CHRM2
A	DCLRE1B	ALKBH2	0.1	ATM	PKD1	DCLRE1B	GZMA	PKD1	ALKBH2
A	DCN	SI	0.130435	MMP2	PKD1	DCN	PRKACA	PKD1	SI
A	DCP1A	PPP2CA	0.133333	CDK2	HTRA2	DCP1A	CDK2	CAPN1	PPP2CA
A	DCP1B	PPP2CA	0.133333	CDK2	HTRA2	DCP1B	CDK2	CAPN1	PPP2CA
A	DCP2	PPP2CA	0.125	CDK2	HTRA2	DCP2	CDK2	CAPN1	PPP2CA
A	DCTD	PFAS	0.2	INSR	CASP9	DCTD	CDK2	CASP9	PFAS
A	DCTN1	CACNB1	0.090909	ERBB2	PKD1	DCTN1	CDK2	PKD1	CACNB1
A	DCTN2	GLUL	0.066667	KIT	PKD1	DCTN2	NEK2	PKD1	GLUL
A	DCTN3	RB1	0.020408	IGF1R	PKD1	DCTN3	ABL1	PKD1	RB1
A	DCTPP1	ACACB	0.090909	MMP2	PKD1	DCTPP1	PRKAA2	PKD1	ACACB
A	DCUN1D1	RB1	0.022727	ATM	PKD1	DCUN1D1	ABL1	PKD1	RB1
A	DCX	CACNB1	0.083333	CDK2	HTRA2	DCX	CDK2	PSEN1	CACNB1
A	DCXR	GLUD2	0.111111	MMP2	WNK1	DCXR	MMP2	RPS6KA3	GLUD2
A	DDB1	ALKBH2	0.083333	MAP2K4	PKD1	DDB1	GZMA	PKD1	ALKBH2
A	DDB2	ALKBH2	0.090909	CDK2	PKD1	DDB2	GZMA	PKD1	ALKBH2
A	DDHD1	LIPF	0.333333	MAP2K4	PKD1	DDHD1	INSR	PKD1	LIPF
A	DDIT3	RB1	0.086957	CDK2	HTRA2	DDIT3	PIM2	HTRA2	RB1
A	DDR2	EGFR	0.074074	INSR	CASP9	DDR2	INSR	XPNPEP1	EGFR
A	DDX1	SEC14L2	0.076923	STK3	PKD1	DDX1	PRKCD	PKD1	SEC14L2
A	DDX11	ASNS	0.076923	ATM	PKD1	DDX11	EPHA4	PKD1	ASNS
A	DDX17	SEC14L2	0.1	CDK2	HTRA2	DDX17	DMPK	HTRA2	SEC14L2
A	DDX20	PPP2CA	0.088235	CDK2	HTRA2	DDX20	CDK2	CAPN1	PPP2CA
A	DDX21	CHRM2	0.111111	MMP2	PKD1	DDX21	MAPKAPK2	PKD1	CHRM2
A	DDX23	EPRS	0.090909	AKT1	HTRA2	DDX23	AURKB	HTRA2	EPRS
A	DDX24	PPP2CA	0.035714	CDK2	HTRA2	DDX24	CDK2	CAPN1	PPP2CA
A	DDX3X	RB1	0.057971	CDK2	HTRA2	DDX3X	PIM2	HTRA2	RB1
A	DDX41	KCNJ8	0.0625	CSNK2A1	HTRA2	DDX41	RPS6KB1	HTRA2	KCNJ8
A	DDX42	GRIN2A	0.02439	CDK2	HTRA2	DDX42	CDK2	CASP9	GRIN2A
A	DDX46	PPP2CA	0.034483	PRKCD	CASP9	DDX46	INSR	CASP9	PPP2CA
A	DDX47	PRKCB	0.038462	CDK2	HTRA2	DDX47	CDK2	ADAM9	PRKCB
A	DDX5	AR	0.092593	MAP2K4	PKD1	DDX5	AKT1	PKD1	AR
A	DDX54	SEC14L2	0.125	GSK3B	CASP9	DDX54	DMPK	CASP9	SEC14L2
A	DDX58	IKBKB	0.047619	CSNK2A1	HTRA2	DDX58	CSNK2A1	PKD1	IKBKB
A	DDX6	PPP2CA	0.096774	BTK	PKD1	DDX6	CSF1R	PKD1	PPP2CA
A	DEAF1	PRKCB	0.034483	CDK2	HTRA2	DEAF1	CDK2	ADAM9	PRKCB
A	DEFA3	KCNJ8	0.071429	INSR	CASP9	DEFA3	PRKCD	CASP9	KCNJ8
A	DEFA5	NOS2	0.034483	PRSS3	PKD1	DEFA5	SRC	PKD1	NOS2
A	DEGS1	ACACB	0.142857	INSR	PKD1	DEGS1	PRKAA2	PKD1	ACACB
A	DEK	PDE4B	0.142857	CDK2	HTRA2	DEK	DMPK	HTRA2	PDE4B
A	DENR	RB1	0.022727	CDK2	HTRA2	DENR	PIM2	HTRA2	RB1
A	DEPDC5	DGKA	0.25	SGK1	PKD1	DEPDC5	LCK	PKD1	DGKA
A	DERL2	AKR1C2	0.0625	EPHA4	PKD1	DERL2	EPHA4	ECE2	AKR1C2
A	DES	KCNH2	0.166667	PAK1	PKD1	DES	PRKACA	PKD1	KCNH2
A	DFFA	DGKA	0.111111	CDK2	PKD1	DFFA	LCK	PKD1	DGKA
A	DFFB	DGKA	0.111111	PRKACA	PKD1	DFFB	LCK	PKD1	DGKA
A	DGAT1	FASN	0.142857	INSR	CASP9	DGAT1	INSR	ADAM12	FASN
A	DGCR14	CHRM2	0.111111	CDK2	HTRA2	DGCR14	CDK2	CASP9	CHRM2
A	DGCR2	IGFBP7	0.2	AKT1	PKD1	DGCR2	ST14	PKD1	IGFBP7
A	DGKB	DGKA	1	INSR	PKD1	DGKB	LCK	PKD1	DGKA
A	DGKI	DGKA	0.666667	ITK	PKD1	DGKI	LCK	PKD1	DGKA
A	DGKZ	DGKA	0.444444	PRKCA	PKD1	DGKZ	LCK	PKD1	DGKA
A	DHCR24	GCLC	0.083333	STK3	PKD1	DHCR24	CASP3	PKD1	GCLC
A	DHPS	ACACB	0.0625	ATM	PKD1	DHPS	PRKAA2	PKD1	ACACB
A	DHRS2	GLUD2	0.1	MMP2	WNK1	DHRS2	MMP2	RPS6KA3	GLUD2
A	DHX15	PPP2CA	0.034483	MMP2	PKD1	DHX15	CSF1R	PKD1	PPP2CA
A	DHX16	PPP2CA	0.034483	CSNK1D	PKD1	DHX16	CSF1R	PKD1	PPP2CA
A	DHX36	CHRM2	0.111111	CLK1	ADAM17	DHX36	GSK3B	ADAM17	CHRM2
A	DHX38	EPRS	0.076923	CDK2	HTRA2	DHX38	CDK2	USP8	EPRS
A	DHX8	PPP2CA	0.033333	PRKDC	PKD1	DHX8	CSF1R	PKD1	PPP2CA
A	DHX9	EPRS	0.090909	CDK2	HTRA2	DHX9	CDK2	USP8	EPRS
A	DIAPH1	ALDH7A1	0.071429	MAP2K4	PKD1	DIAPH1	ELANE	PKD1	ALDH7A1
A	DIAPH2	ADRA1B	0.035714	INSR	CASP9	DIAPH2	RPS6KA3	CASP9	ADRA1B
A	DIAPH3	ADRA2A	0.025	CDK2	HTRA2	DIAPH3	CSNK2A1	HTRA2	ADRA2A
A	DICER1	VDR	0.048387	INSR	CASP9	DICER1	PRKCD	CASP9	VDR
A	DIDO1	SEC14L2	0.2	GSK3B	CASP9	DIDO1	DMPK	CASP9	SEC14L2
A	DIXDC1	GRIK2	0.03125	INSR	CASP9	DIXDC1	DMPK	CASP9	GRIK2
A	DKC1	GLUL	0.071429	CDK2	HTRA2	DKC1	CDK2	SENP3	GLUL
A	DLC1	PPARG	0.071429	AKT1	HTRA2	DLC1	CDK2	HTRA2	PPARG
A	DLG1	SLC1A6	0.054054	CDK2	PKD1	DLG1	IGF1R	PKD1	SLC1A6
A	DLG3	CACNB2	0.2	PRKCD	CASP9	DLG3	AURKB	CASP9	CACNB2
A	DLG5	PDE4B	0.166667	CDK2	HTRA2	DLG5	DMPK	HTRA2	PDE4B
A	DLGAP1	KCNJ1	0.25	CDK2	HTRA2	DLGAP1	RPS6KB1	HTRA2	KCNJ1
A	DLGAP2	POMC	0.076923	AKT1	PKD1	DLGAP2	DNPEP	PKD1	POMC
A	DLGAP4	POMC	0.083333	MAP2K4	PKD1	DLGAP4	DNPEP	PKD1	POMC
A	DLGAP5	ADRA1B	0.08	CDK2	CASP9	DLGAP5	RPS6KA3	CASP9	ADRA1B
A	DLK1	ADRA1B	0.038462	HMBS	PKD1	DLK1	RPS6KA3	PKD1	ADRA1B
A	DLL1	POMC	0.068966	INSR	PKD1	DLL1	DNPEP	PKD1	POMC
A	DLX3	ALDH1A2	0.027027	PRKCA	PKD1	DLX3	IGF1R	PKD1	ALDH1A2
A	DMAP1	NR1I2	0.111111	CDK2	HTRA2	DMAP1	CDK2	USP11	NR1I2
A	DMD	SCN5A	0.042553	INSR	CASP9	DMD	INSR	CPA6	SCN5A
A	DMP1	EGFR	0.023256	TLL1	PKD1	DMP1	PRKD1	PKD1	EGFR
A	DMPK	PRKCB	0.064516	DMPK	WEE1	MMP2	PRKCB	ADD1	MMP2
A	DMTF1	SEC14L2	0.166667	CDK6	PKD1	DMTF1	PRKCD	PKD1	SEC14L2
A	DMWD	PPP2CA	0.035714	RPS6KB1	HTRA2	DMWD	CDK2	HTRA2	PPP2CA
A	DNA2	RB1	0.033898	KIT	PKD1	DNA2	ABL1	PKD1	RB1
A	DNAH5	RB1	0.021739	INSR	ADAM17	DNAH5	GSK3B	ADAM17	RB1
A	DNAJA1	SST	0.052632	BTK	PKD1	DNAJA1	IGF1R	PKD1	SST
A	DNAJA3	SST	0.055556	ATM	PKD1	DNAJA3	IGF1R	PKD1	SST
A	DNAJB11	ASNS	0.095238	ATM	PKD1	DNAJB11	EPHA4	PKD1	ASNS
A	DNAJB4	SST	0.0625	FYN	PKD1	DNAJB4	IGF1R	PKD1	SST
A	DNAJB5	VDR	0.035714	INSR	CASP9	DNAJB5	PRKCD	CASP9	VDR
A	DNAJC1	EGF	0.027778	PRKCD	PKD1	DNAJC1	CPM	PKD1	EGF
A	DNAJC5	GRM4	0.2	PRKACA	PKD1	DNAJC5	MMP2	PKD1	GRM4
A	DNAJC9	DLG4	0.041667	NEK2	PKD1	DNAJC9	MAP2K4	PKD1	DLG4
A	DNM1	M6PR	0.2	CDK2	PKD1	DNM1	GZMA	PKD1	M6PR
A	DNM1L	SYTL4	0.052632	PRKD1	PKD1	DNM1L	CSNK2A2	PKD1	SYTL4
A	DNM2	GRIA1	0.125	CDK2	HTRA2	DNM2	AURKB	HTRA2	GRIA1
A	DNM3	LRP2	0.045455	INSR	PKD1	DNM3	ABL1	PKD1	LRP2
A	DNMT3A	VDR	0.027027	CDK2	HTRA2	DNMT3A	AURKB	HTRA2	VDR
A	DNMT3B	PDE4A	0.055556	RPS6KB1	HTRA2	DNMT3B	DMPK	HTRA2	PDE4A
A	DOCK1	PDE10A	0.181818	BTK	PKD1	DOCK1	PRKACA	PKD1	PDE10A
A	DOCK11	PDE10A	0.2	INSR	CASP9	DOCK11	PRKACA	CASP9	PDE10A
A	DOCK2	ADRA2A	0.018519	MAP2K4	PKD1	DOCK2	GSK3B	PKD1	ADRA2A
A	DOCK7	IGF1R	0.025641	CDK2	ADAM9	DOCK7	MAP2K4	ADAM9	IGF1R
A	DOCK8	PDE10A	0.2	MAP2K4	PKD1	DOCK8	PRKACA	PKD1	PDE10A
A	DOCK9	PDE10A	0.166667	CDK2	CASP9	DOCK9	PRKACA	CASP9	PDE10A
A	DOK1	PRKAB1	0.181818	IKBKB	PKD1	DOK1	ABL1	PKD1	PRKAB1
A	DOK2	PDE10A	0.285714	BTK	PKD1	DOK2	PRKACA	PKD1	PDE10A
A	DOK3	ADRA2A	0.025	MAP2K4	PKD1	DOK3	GSK3B	PKD1	ADRA2A
A	DOK4	CHRM2	0.1	INSR	CASP9	DOK4	CDK2	CASP9	CHRM2
A	DOPEY2	CACNA1S	0.076923	MAP2K4	PKD1	DOPEY2	PRKDC	PKD1	CACNA1S
A	DPF2	SEC14L2	0.142857	CDK2	HTRA2	DPF2	DMPK	HTRA2	SEC14L2
A	DPP10	DNPEP	0.5	EPHA4	PKD1	DPP10	MMP2	PKD1	DNPEP
A	DPP3	DNPEP	0.5	CSNK2A2	WNK1	DPP3	MMP2	WNK1	DNPEP
A	DPP7	DNPEP	0.5	DPP7	PKD1	KNG1	DNPEP	PKD1	POMC
A	DPP8	DNPEP	0.333333	INSR	WNK1	DPP8	MMP2	WNK1	DNPEP
A	DPP9	DNPEP	0.5	DPP9	PKD1	SFMBT1	DNPEP	PKD1	POMC
A	DPYSL2	PDE4A	0.133333	CDK2	HTRA2	DPYSL2	DMPK	HTRA2	PDE4A
A	DPYSL3	CACNB1	0.071429	CDK2	HTRA2	DPYSL3	CDK2	PSEN1	CACNB1
A	DPYSL4	CACNB1	0.2	ATM	PKD1	DPYSL4	CDK2	PKD1	CACNB1
A	DPYSL5	PDE4B	0.166667	CDK2	HTRA2	DPYSL5	DMPK	HTRA2	PDE4B
A	DR1	SEC14L2	0.166667	F2	PKD1	DR1	PRKCD	PKD1	SEC14L2
A	DRG1	SEC14L2	0.2	STK16	PKD1	DRG1	PRKCD	PKD1	SEC14L2
A	DSC3	IGFBP7	0.142857	MAP2K4	PKD1	DSC3	ST14	PKD1	IGFBP7
A	DSCAM	CHRNA3	0.083333	INSR	CASP9	DSCAM	INSR	PMPCB	CHRNA3
A	DSE	ALDH2	0.153846	ATM	PKD1	DSE	CSF1R	PKD1	ALDH2
A	DSG1	PRKCB	0.034483	CASP3	PRKD1	DSG1	CAPN1	PRKD1	PRKCB
A	DSG2	IGFBP7	0.090909	PRKD1	PKD1	DSG2	ST14	PKD1	IGFBP7
A	DSG3	PRKCB	0.04	CASP3	PRKD1	DSG3	CAPN1	PRKD1	PRKCB
A	DSN1	RB1	0.042553	PRKD1	PKD1	DSN1	ABL1	PKD1	RB1
A	DSP	SCN5A	0.071429	PRKACA	CASP9	DSP	INSR	CASP9	SCN5A
A	DST	IGFBP7	0.076923	CDK2	PKD1	DST	ST14	PKD1	IGFBP7
A	DSTN	ANXA1	0.028571	MAP2K4	PKD1	DSTN	PRKG1	PKD1	ANXA1
A	DTL	EGF	0.025	CDK2	PKD1	DTL	CPM	PKD1	EGF
A	DTNA	GRIA1	0.333333	NEK2	PKD1	DTNA	NEK2	STAMBP	GRIA1
A	DTNBP1	PDE10A	0.066667	AKT1	PKD1	DTNBP1	PRKACA	PKD1	PDE10A
A	DUOX1	GLUD2	0.071429	PRKACA	PKD1	DUOX1	MMP2	PKD1	GLUD2
A	DUSP1	ANXA1	0.090909	CDK2	CASP9	DUSP1	INSR	CASP9	ANXA1
A	DUSP10	PTGER4	0.08	CDK2	HTRA2	DUSP10	DMPK	HTRA2	PTGER4
A	DUSP16	PPP2CB	0.083333	CDK2	PKD1	DUSP16	ABL1	PKD1	PPP2CB
A	DUSP3	IKBKB	0.289474	MAP2K4	PKD1	DUSP3	CSNK2A1	PKD1	IKBKB
A	DUSP5	PPP2CB	0.083333	MAPK1	PKD1	DUSP5	ABL1	PKD1	PPP2CB
A	DUSP6	IKBKB	0.27907	CDK2	HTRA2	DUSP6	DMPK	HTRA2	IKBKB
A	DUSP7	IKBKB	0.333333	INSR	CASP9	DUSP7	INSR	USP4	IKBKB
A	DUT	PFAS	0.166667	CDK2	HTRA2	DUT	CDK2	CASP9	PFAS
A	DUX4	SEC14L2	0.25	MMP2	PKD1	DUX4	PRKCD	PKD1	SEC14L2
A	DVL2	PPARG	0.038462	CLK1	ADAM17	DVL2	CDK2	ADAM17	PPARG
A	DYNC1H1	CACNB1	0.090909	CDK2	HTRA2	DYNC1H1	CDK2	PSEN1	CACNB1
A	DYNC1I2	CACNB1	0.125	CDK2	HTRA2	DYNC1I2	CDK2	PSEN1	CACNB1
A	DYNC1LI1	CACNB1	0.125	CDK2	HTRA2	DYNC1LI1	CDK2	PSEN1	CACNB1
A	DYNC1LI2	CACNB1	0.166667	CDK2	HTRA2	DYNC1LI2	CDK2	PSEN1	CACNB1
A	DYNLL1	SEC14L2	0.133333	PAK1	PKD1	DYNLL1	PRKCD	PKD1	SEC14L2
A	DYNLT1	RB1	0.018868	PRKAA1	PKD1	DYNLT1	ABL1	PKD1	RB1
A	DYRK1A	PCSK2	0.076923	DYRK1A	PKD1	CASP9	PCSK2	PKD1	GNRH1
A	DYRK1B	SEC14L2	0.166667	MAP2K4	PKD1	DYRK1B	PRKCD	PKD1	SEC14L2
A	DYRK2	PRKCB	0.035714	MAP2K4	PKD1	DYRK2	MAP2K4	PKD1	PRKCB
A	DYRK3	PRKCB	0.041667	IGF1R	PKD1	DYRK3	IGF1R	CMA1	PRKCB
A	DYRK4	PRKCB	0.043478	BTK	PKD1	DYRK4	MAP2K4	PKD1	PRKCB
A	DZIP1	ADRA1B	0.04	ABL1	PKD1	DZIP1	RPS6KA3	PKD1	ADRA1B
A	E2F1	RB1	0.137931	CDK2	HTRA2	E2F1	PIM2	HTRA2	RB1
A	E2F3	NR1I2	0.125	CHEK1	PKD1	E2F3	CDK2	PKD1	NR1I2
A	EAF1	SEC14L2	0.2	CDK2	HTRA2	EAF1	DMPK	HTRA2	SEC14L2
A	EAPP	AKR1C2	0.071429	CSNK2A1	ADAM17	EAPP	INSR	ADAM17	AKR1C2
A	EBAG9	IGFBP7	0.2	SGK1	PKD1	EBAG9	ST14	PKD1	IGFBP7
A	ECD	GLUL	0.076923	INSR	CASP9	ECD	INSR	PRSS3	GLUL
A	ECE1	IDE	0.096774	ECE1	PKD1	APP	IDE	PKD1	UBC
A	ECE2	ENPEP	0.166667	ECE2	PKD1	NTS	ENPEP	PKD1	AGT
A	ECEL1	CPE	0.25	IGF1R	PKD1	ECEL1	CPA6	PKD1	CPE
A	ECHS1	BLVRB	0.2	MMP2	WNK1	ECHS1	MMP2	EPHB1	BLVRB
A	ECT2	PRKCB	0.06383	CDK2	HTRA2	ECT2	CDK2	ADAM9	PRKCB
A	EDA	CHUK	0.088889	FURIN	PKD1	EDA	CASP3	PKD1	CHUK
A	EDAR	PDE4B	0.1	PRKCB	PKD1	EDAR	PRKCB	PSEN1	PDE4B
A	EDC3	PPP2CA	0.1	AKT1	HTRA2	EDC3	CDK2	HTRA2	PPP2CA
A	EDC4	PPP2CA	0.096774	MMP2	PKD1	EDC4	CSF1R	PKD1	PPP2CA
A	EDF1	SEC14L2	0.222222	PRKCA	ADAM17	EDF1	PRKCD	ADAM17	SEC14L2
A	EDIL3	IGFBP7	0.166667	IGF1R	PKD1	EDIL3	ST14	PKD1	IGFBP7
A	EDN1	INSR	0.05042	MMP2	PKD1	EDN1	DMPK	PKD1	INSR
A	EDN2	DGKA	0.035714	MME	PKD1	EDN2	LCK	PKD1	DGKA
A	EDN3	EGF	0.075472	MME	PKD1	EDN3	CPM	PKD1	EGF
A	EEA1	LRP2	0.045455	CDK2	PKD1	EEA1	ABL1	PKD1	LRP2
A	EED	SEC14L2	0.142857	CSNK2A2	PKD1	EED	PRKCD	PKD1	SEC14L2
A	EEF1A1	NR1I2	0.125	HTRA2	PKD1	EEF1A1	CDK2	PKD1	NR1I2
A	EEF1A2	CHRNA3	0.058824	MMP2	PKD1	EEF1A2	FYN	PKD1	CHRNA3
A	EEF1B2	EPRS	0.1	MMP2	CSNK2A1	EEF1B2	MMP2	CSNK2A1	EPRS
A	EEF1D	PDE4B	0.142857	PRKD1	PKD1	EEF1D	PAK4	PKD1	PDE4B
A	EEF1E1	EPRS	0.2	MAP2K4	PKD1	EEF1E1	CDK2	PKD1	EPRS	Y, DB00142 (STITCH)
A	EEF1G	EPRS	0.090909	CDK2	HTRA2	EEF1G	CDK2	USP8	EPRS
A	EEF2	EPRS	0.1	MMP2	CSNK2A1	EEF2	MMP2	CSNK2A1	EPRS
A	EEF2K	PRKAB1	0.1	AKT1	HTRA2	EEF2K	RPS6KB1	HTRA2	PRKAB1
A	EFNB1	CACNB1	0.125	INSR	CASP9	EFNB1	CDK2	CASP9	CACNB1
A	EFNB2	IGFBP7	0.0625	INSR	PKD1	EFNB2	ST14	PKD1	IGFBP7
A	EFS	DGKA	0.2	BTK	PKD1	EFS	LCK	PKD1	DGKA
A	EFTUD2	EPRS	0.090909	MMP2	CSNK2A1	EFTUD2	MMP2	CSNK2A1	EPRS
A	EGR1	DRD3	0.04918	CDK2	HTRA2	EGR1	RPS6KB1	HTRA2	DRD3
A	EGR2	NR3C1	0.065217	CSNK2A2	PKD1	EGR2	MAPK14	PKD1	NR3C1
A	EHBP1L1	RB1	0.022727	AKT1	HTRA2	EHBP1L1	PIM2	HTRA2	RB1
A	EHD1	AKR1C1	0.095238	CDK2	PKD1	EHD1	KIT	PKD1	AKR1C1
A	EHD4	SLC1A1	0.090909	CDK2	PKD1	EHD4	ATM	PKD1	SLC1A1
A	EHMT1	VDR	0.0625	NEK2	PKD1	EHMT1	NEK2	MMP2	VDR
A	EHMT2	ADRA1B	0.03125	PRKCD	CASP9	EHMT2	RPS6KA3	CASP9	ADRA1B
A	EI24	PDE4A	0.142857	CDK2	HTRA2	EI24	DMPK	HTRA2	PDE4A
A	EIF1	PRKAA1	0.02439	MMP2	PKD1	EIF1	NEK2	PKD1	PRKAA1
A	EIF2A	PRKCB	0.037037	CDK2	HTRA2	EIF2A	CDK2	ADAM9	PRKCB
A	EIF2AK1	EGFR	0.043478	EIF2AK1	PKD1	EIF2S1	EGFR	PKD1	HSPG2
A	EIF2AK2	IGFBP7	0.066667	CDK2	PKD1	EIF2AK2	ST14	PKD1	IGFBP7
A	EIF2AK3	CACNA1S	0.052632	AKT1	EIF2AK3	USP8	RPS6KA3	CACNA1S	USP8
A	EIF2AK4	EPRS	0.083333	CDK2	HTRA2	EIF2AK4	CDK2	USP8	EPRS
A	EIF2B1	EPRS	0.052632	ABL1	PKD1	EIF2B1	CDK2	PKD1	EPRS
A	EIF2B3	EPRS	0.0625	INSR	CASP9	EIF2B3	INSR	CASP9	EPRS
A	EIF2B4	EPRS	0.043478	GZMA	PKD1	EIF2B4	CDK2	PKD1	EPRS
A	EIF2B5	PPP2CA	0.046512	CDK2	HTRA2	EIF2B5	CDK2	CAPN1	PPP2CA
A	EIF2C2	NR1I2	0.090909	AKT1	HTRA2	EIF2C2	CDK2	HTRA2	NR1I2
A	EIF2C3	EPRS	0.1	INSR	CASP9	EIF2C3	INSR	CASP9	EPRS
A	EIF2C4	EPRS	0.1	NEK2	PKD1	EIF2C4	CDK2	PKD1	EPRS
A	EIF2D	SYTL4	0.166667	CDK2	PKD1	EIF2D	CSNK2A2	PKD1	SYTL4
A	EIF2S1	ASNS	0.08	MAP2K4	PKD1	EIF2S1	EPHA4	PKD1	ASNS
A	EIF2S2	EPRS	0.1	KIT	PKD1	EIF2S2	CDK2	PKD1	EPRS
A	EIF2S3	EPRS	0.090909	CDK2	HTRA2	EIF2S3	CDK2	USP8	EPRS
A	EIF3A	EPRS	0.090909	AKT1	HTRA2	EIF3A	AURKB	HTRA2	EPRS
A	EIF3B	EPRS	0.090909	CDK2	HTRA2	EIF3B	CDK2	USP8	EPRS
A	EIF3C	EPRS	0.1	MMP2	CSNK2A1	EIF3C	MMP2	CSNK2A1	EPRS
A	EIF3D	EPRS	0.090909	BTK	PKD1	EIF3D	CDK2	PKD1	EPRS
A	EIF3E	EPRS	0.076923	INSR	CASP9	EIF3E	INSR	CASP9	EPRS
A	EIF3F	DNPEP	0.166667	CDK2	PKD1	EIF3F	MMP2	PKD1	DNPEP
A	EIF3G	EPRS	0.1	MMP2	CSNK2A1	EIF3G	MMP2	CSNK2A1	EPRS
A	EIF3H	EPRS	0.090909	CDK2	HTRA2	EIF3H	CDK2	USP8	EPRS
A	EIF3I	EPRS	0.1	MMP2	WNK1	EIF3I	MMP2	MAPK3	EPRS
A	EIF3J	EPRS	0.1	CDK2	HTRA2	EIF3J	CDK2	USP8	EPRS
A	EIF3K	EPRS	0.090909	MMP2	WNK1	EIF3K	MMP2	MAPK3	EPRS
A	EIF4A1	PPP2CA	0.083333	MMP2	PKD1	EIF4A1	CSF1R	PKD1	PPP2CA
A	EIF4A3	EPRS	0.117647	CDK2	HTRA2	EIF4A3	CDK2	USP8	EPRS
A	EIF4B	PPP2CA	0.085714	AKT1	HTRA2	EIF4B	CDK2	HTRA2	PPP2CA
A	EIF4E	PPP2CA	0.075	PRKCD	CASP9	EIF4E	INSR	CASP9	PPP2CA
A	EIF4EBP1	PRKAB1	0.0625	AKT1	HTRA2	EIF4EBP1	RPS6KB1	HTRA2	PRKAB1	Y, DB00331 (STITCH)
A	EIF4EBP2	PRKAB1	0.1	CDK2	HTRA2	EIF4EBP2	CDK2	CASP9	PRKAB1
A	EIF4G1	PPP2CA	0.105263	HTRA2	PKD1	EIF4G1	CSF1R	PKD1	PPP2CA
A	EIF4G2	PRKAB1	0.090909	CDK2	HTRA2	EIF4G2	CDK2	CASP9	PRKAB1
A	EIF4G3	PPP2CA	0.028571	CDK2	HTRA2	EIF4G3	CDK2	CAPN1	PPP2CA
A	EIF4H	EPRS	0.083333	FYN	PKD1	EIF4H	CDK2	PKD1	EPRS
A	EIF5	EPRS	0.076923	PRKCD	CASP9	EIF5	INSR	CASP9	EPRS
A	EIF5A	ADRB1	0.052632	INSR	CASP9	EIF5A	PRKACA	CASP9	ADRB1
A	EIF5A2	AKR1C2	0.045455	MMP2	PKD1	EIF5A2	EPHA4	PKD1	AKR1C2
A	EIF5B	EPRS	0.090909	MMP2	CSNK2A1	EIF5B	MMP2	CSNK2A1	EPRS
A	ELAVL1	PPP2CA	0.09375	PRKD1	PKD1	ELAVL1	CSF1R	PKD1	PPP2CA
A	ELF1	SEC14L2	0.285714	CDK2	HTRA2	ELF1	DMPK	HTRA2	SEC14L2
A	ELF2	SEC14L2	0.333333	CDK2	HTRA2	ELF2	DMPK	HTRA2	SEC14L2
A	ELF3	NR1I2	0.095238	PAK1	PKD1	ELF3	CDK2	PKD1	NR1I2
A	ELF4	SEC14L2	0.25	CDK2	HTRA2	ELF4	DMPK	HTRA2	SEC14L2
A	ELK1	IKBKB	0.387097	PRPF4B	PKD1	ELK1	CSNK2A1	PKD1	IKBKB
A	ELK3	NR1I2	0.214286	AKT1	HTRA2	ELK3	CDK2	HTRA2	NR1I2
A	ELK4	SEC14L2	0.166667	MAPK14	CASP9	ELK4	DMPK	CASP9	SEC14L2
A	ELL	EPRS	0.071429	ATM	PKD1	ELL	CDK2	PKD1	EPRS
A	ELL3	POMC	0.0625	GZMA	PKD1	ELL3	DNPEP	PKD1	POMC
A	ELMO1	ADRA2A	0.042553	INSR	CASP9	ELMO1	AURKA	CASP9	ADRA2A
A	ELMO2	PRKCB	0.04	ITK	PKD1	ELMO2	MAP2K4	PKD1	PRKCB
A	ELMO3	PRKCB	0.041667	EPHA4	PKD1	ELMO3	MAP2K4	PKD1	PRKCB
A	ELN	ADRA1B	0.068966	MMP12	PKD1	ELN	RPS6KA3	PKD1	ADRA1B
A	ELP2	PRKCB	0.04	MAP2K4	PKD1	ELP2	MAP2K4	PKD1	PRKCB
A	ELP3	PRKCB	0.04	INSR	CASP9	ELP3	INSR	ADAM17	PRKCB
A	EMD	KCNH2	0.055556	CDK2	HTRA2	EMD	DMPK	HTRA2	KCNH2
A	EME1	ALKBH2	0.142857	CSNK2A1	PKD1	EME1	GZMA	PKD1	ALKBH2
A	EMR3	OPRD1	0.181818	PRKAA1	PKD1	EMR3	PRKCE	PKD1	OPRD1
A	EMSY	SEC14L2	0.142857	AKT1	HTRA2	EMSY	DMPK	HTRA2	SEC14L2
A	EN1	ALDH1A2	0.068182	CDK2	PKD1	EN1	IGF1R	PKD1	ALDH1A2
A	ENAH	CACNB1	0.142857	CDK2	HTRA2	ENAH	CDK2	PSEN1	CACNB1
A	ENC1	CHRM2	0.1	CDK2	HTRA2	ENC1	CDK2	CASP9	CHRM2
A	ENG	ADRB1	0.033898	GSK3B	CASP9	ENG	PRKACA	CASP9	ADRB1
A	ENO1	GOT2	0.16	FYN	PKD1	ENO1	INSR	PKD1	GOT2
A	ENO2	LCT	0.1875	MMP2	PKD1	ENO2	ABL1	PKD1	LCT
A	ENO3	SI	0.2	MMP2	PKD1	ENO3	PRKACA	PKD1	SI
A	ENPP2	OPRD1	0.125	INSR	CASP9	ENPP2	DMPK	CASP9	OPRD1
A	ENPP3	OPRD1	0.071429	INSR	CASP9	ENPP3	DMPK	CASP9	OPRD1
A	ENSA	CACNB1	0.142857	INSR	CASP9	ENSA	CDK2	CASP9	CACNB1
A	ENTPD1	DGKA	0.25	BTK	PKD1	ENTPD1	LCK	PKD1	DGKA
A	EP300	PPARG	0.080808	AKT1	HTRA2	EP300	CDK2	HTRA2	PPARG	Y, DB01132 (STITCH)
A	EPAS1	EGLN2	0.153846	PRKD1	PKD1	EPAS1	PRKCA	PKD1	EGLN2
A	EPB41	KCNH2	0.076923	ERBB2	PKD1	EPB41	PRKACA	PKD1	KCNH2
A	EPB41L1	KCNJ1	0.25	CDK2	HTRA2	EPB41L1	RPS6KB1	HTRA2	KCNJ1
A	EPB41L3	RB1	0.022222	CDK2	HTRA2	EPB41L3	PIM2	HTRA2	RB1
A	EPB41L4A	RB1	0.022727	CDK2	HTRA2	EPB41L4A	PIM2	HTRA2	RB1
A	EPB42	VDR	0.03125	RPS6KA3	CASP9	EPB42	PRKCD	CASP9	VDR
A	EPC1	SEC14L2	0.181818	CDK2	HTRA2	EPC1	DMPK	HTRA2	SEC14L2
A	EPHA1	EGFR	0.08	STK3	PKD1	EPHA1	PRKD1	PKD1	EGFR
A	EPHA3	IGFBP7	0.052632	INSR	PKD1	EPHA3	ST14	PKD1	IGFBP7
A	EPHA4	IGFBP7	0.052632	CASP3	PKD1	EPHA4	ST14	PKD1	IGFBP7
A	EPHA5	CACNB1	0.083333	INSR	CASP9	EPHA5	CDK2	CASP9	CACNB1
A	EPHA7	NR3C1	0.052632	MAP2K4	PKD1	EPHA7	MAPK14	PKD1	NR3C1
A	EPHA8	CACNB1	0.076923	KIT	PKD1	EPHA8	CDK2	PKD1	CACNB1
A	EPHB1	IGF1R	0.0625	MMP2	EPHB1	MMP9	MAP2K4	IGF1R	MMP9
A	EPHB2	DLG4	0.093023	ERBB2	PKD1	EPHB2	MAP2K4	PKD1	DLG4
A	EPHB3	EGFR	0.051724	INSR	CASP9	EPHB3	INSR	XPNPEP1	EGFR
A	EPHB4	IGFBP7	0.111111	MAP2K4	PKD1	EPHB4	ST14	PKD1	IGFBP7
A	EPHB6	GRIN1	0.027027	IGF1R	PKD1	EPHB6	PRKCB	PKD1	GRIN1
A	EPHX2	AKR1C1	0.076923	INSR	PKD1	EPHX2	KIT	PKD1	AKR1C1
A	EPN1	EGF	0.054054	CDK2	PKD1	EPN1	CPM	PKD1	EGF
A	EPN2	LRP2	0.043478	CDK2	PKD1	EPN2	ABL1	PKD1	LRP2
A	EPS15	LRP2	0.08	CDK2	PKD1	EPS15	ABL1	PKD1	LRP2
A	EPS15L1	EGF	0.060606	CDK2	PKD1	EPS15L1	CPM	PKD1	EGF
A	EPS8	GRIN2D	0.181818	BTK	PKD1	EPS8	RPS6KA3	PKD1	GRIN2D
A	ERAP1	DNPEP	0.090909	INSR	PKD1	ERAP1	MMP2	PKD1	DNPEP
A	ERBB2IP	PDE4B	0.090909	CDK2	HTRA2	ERBB2IP	DMPK	HTRA2	PDE4B
A	ERBB3	SLC1A2	0.076923	ERBB2	PKD1	ERBB3	IGF1R	PKD1	SLC1A2
A	ERBB4	FGF2	0.116279	INSR	CASP9	ERBB4	PIM2	CASP9	FGF2
A	ERC1	KCNH2	0.066667	CDK2	HTRA2	ERC1	DMPK	HTRA2	KCNH2
A	ERCC3	VDR	0.058824	INSR	CASP9	ERCC3	PRKCD	CASP9	VDR
A	ERCC5	ALKBH2	0.066667	CDK2	PKD1	ERCC5	GZMA	PKD1	ALKBH2
A	ERCC6	SLC7A11	0.074074	ABL1	PKD1	ERCC6	IGF1R	PKD1	SLC7A11
A	ERCC6L	RB1	0.043478	CDK1	CASP9	ERCC6L	CDK1	PKD1	RB1
A	EREG	EGF	0.1	ADAM17	PKD1	EREG	CPM	PKD1	EGF
A	ERF	SEC14L2	0.166667	MAPK1	ADAM17	ERF	PRKCD	ADAM17	SEC14L2
A	ERH	ANXA1	0.030303	INSR	CASP9	ERH	INSR	PITRM1	ANXA1
A	ERO1L	CPE	0.0625	PDGFRB	PKD1	ERO1L	CPA6	PKD1	CPE
A	ERP29	SYTL4	0.125	MAP2K4	PKD1	ERP29	MAP2K4	MMP9	SYTL4
A	ERRFI1	PRKAA1	0.021277	MMP2	PKD1	ERRFI1	NEK2	PKD1	PRKAA1
A	ERV3-1	RB1	0.022727	STK3	PKD1	ERV3-1	ABL1	PKD1	RB1
A	ESCO1	PPP2CA	0.033333	PRKCD	CASP9	ESCO1	INSR	CASP9	PPP2CA
A	ESCO2	PPP2CA	0.033333	CDK2	HTRA2	ESCO2	CDK2	CAPN1	PPP2CA
A	ESPL1	DNPEP	0.090909	CDK2	WNK1	ESPL1	MMP2	WNK1	DNPEP
A	ESRRA	NR1I2	0.235294	CDK2	HTRA2	ESRRA	CDK2	USP11	NR1I2
A	ETFA	BLVRB	0.25	PRKCD	PKD1	ETFA	CASP7	PKD1	BLVRB
A	ETFB	BLVRB	0.25	EPHA4	PKD1	ETFB	CASP7	PKD1	BLVRB
A	ETS1	CHRNA7	0.076923	CDK2	CASP9	ETS1	INSR	CASP9	CHRNA7
A	ETS2	SEC14L2	0.166667	CDK2	HTRA2	ETS2	DMPK	HTRA2	SEC14L2
A	ETV1	CACNB1	0.125	AKT1	HTRA2	ETV1	CDK2	HTRA2	CACNB1
A	ETV5	SEC14L2	0.166667	AKT1	HTRA2	ETV5	DMPK	HTRA2	SEC14L2
A	ETV6	SEC14L2	0.2	CDK2	HTRA2	ETV6	DMPK	HTRA2	SEC14L2
A	EVL	CACNB1	0.111111	MAP2K4	PKD1	EVL	CDK2	PKD1	CACNB1
A	EVPL	ANXA1	0.060606	MAP2K4	PKD1	EVPL	PRKG1	PKD1	ANXA1
A	EWSR1	SEC14L2	0.2	PRKCD	CASP9	EWSR1	PRKCD	PKD1	SEC14L2
A	EXO1	ALKBH2	0.090909	CDK2	PKD1	EXO1	GZMA	PKD1	ALKBH2
A	EXOC1	SYTL4	0.142857	INSR	PKD1	EXOC1	CSNK2A2	PKD1	SYTL4
A	EXOC2	SYTL4	0.142857	INSR	PKD1	EXOC2	CSNK2A2	PKD1	SYTL4
A	EXOC4	CACNB1	0.090909	CDK2	HTRA2	EXOC4	CDK2	PSEN1	CACNB1
A	EXOC5	SYTL4	0.111111	MAP2K4	PKD1	EXOC5	MAP2K4	MMP9	SYTL4
A	EXOC7	SYTL4	0.142857	CDK2	PKD1	EXOC7	CSNK2A2	PKD1	SYTL4
A	EXOC8	SYTL4	0.142857	CDK2	PKD1	EXOC8	CSNK2A2	PKD1	SYTL4
A	EXOSC1	PPP2CA	0.096774	MAP2K4	PKD1	EXOSC1	CSF1R	PKD1	PPP2CA
A	EXOSC10	PPP2CA	0.027027	AKT1	HTRA2	EXOSC10	CDK2	HTRA2	PPP2CA
A	EXOSC2	PPP2CA	0.09375	CLK1	ADAM17	EXOSC2	INSR	ADAM17	PPP2CA
A	EXOSC5	PPP2CA	0.090909	CDK2	HTRA2	EXOSC5	CDK2	CAPN1	PPP2CA
A	EXOSC7	PPP2CA	0.09375	MMP2	PKD1	EXOSC7	CSF1R	PKD1	PPP2CA
A	EXOSC9	PPP2CA	0.083333	CSNK2A1	HTRA2	EXOSC9	CDK2	HTRA2	PPP2CA
A	EXPH5	SYTL4	0.666667	MAP2K4	PKD1	EXPH5	MAP2K4	MMP9	SYTL4
A	EXT1	CACNA1C	0.095238	INSR	CASP9	EXT1	PRKACA	CASP9	CACNA1C
A	EYA3	SEC14L2	0.083333	CDK2	HTRA2	EYA3	DMPK	HTRA2	SEC14L2
A	EYA4	SEC14L2	0.083333	CDK2	HTRA2	EYA4	DMPK	HTRA2	SEC14L2
A	EZH2	NR1I2	0.08	AKT1	HTRA2	EZH2	CDK2	HTRA2	NR1I2
A	EZR	CACNB1	0.1	AKT1	HTRA2	EZR	CDK2	HTRA2	CACNB1
A	F11R	SLC7A11	0.111111	PRKCA	PKD1	F11R	IGF1R	PKD1	SLC7A11
A	F12	PCSK2	0.111111	F12	PKD1	F11	PCSK2	PKD1	GNRH1
A	F13A1	FGA	0.428571	MAP2K4	PKD1	F13A1	PAK4	PKD1	FGA
A	F2RL1	IKBKB	0.054795	ST14	PKD1	F2RL1	CSNK2A1	PKD1	IKBKB
A	F2RL2	DGKA	0.4	KIT	PKD1	F2RL2	LCK	PKD1	DGKA
A	F2RL3	FGA	0.3	PLG	PKD1	F2RL3	PAK4	PKD1	FGA
A	FA2H	PRKAB1	0.0625	EPHA4	PKD1	FA2H	ABL1	PKD1	PRKAB1
A	FABP3	PDE4A	0.142857	IGF1R	PKD1	FABP3	AURKB	PKD1	PDE4A
A	FABP4	ACSL4	0.090909	INSR	CASP9	FABP4	INSR	MMP12	ACSL4
A	FABP7	IGFBP7	0.111111	CASP6	PKD1	FABP7	ST14	PKD1	IGFBP7
A	FADD	PRKCB	0.052632	CDK2	HTRA2	FADD	CDK2	ADAM9	PRKCB
A	FAF1	PPP2CB	0.0625	CDK2	PKD1	FAF1	ABL1	PKD1	PPP2CB
A	FAH	SLC25A2	0.25	MMP2	PKD1	FAH	INSR	PKD1	SLC25A2
A	FAM120B	SEC14L2	0.166667	MAP2K4	PKD1	FAM120B	PRKCD	PKD1	SEC14L2
A	FAM129B	PPP2CB	0.125	MMP2	PKD1	FAM129B	ABL1	PKD1	PPP2CB
A	FAM13A	PDE4B	0.25	AKT1	HTRA2	FAM13A	DMPK	HTRA2	PDE4B
A	FAM48A	PRKAA1	0.025	IGF1R	PKD1	FAM48A	IGF1R	CASP8	PRKAA1
A	FAM60A	DRD2	0.0125	GZMA	PKD1	FAM60A	PRKACB	PKD1	DRD2
A	FAM83D	RB1	0.022222	CDK2	HTRA2	FAM83D	PIM2	HTRA2	RB1
A	FANCA	ALKBH2	0.1	AKT1	PKD1	FANCA	GZMA	PKD1	ALKBH2
A	FANCD2	ALKBH2	0.125	CDK2	PKD1	FANCD2	GZMA	PKD1	ALKBH2
A	FANCE	ALKBH2	0.2	CHEK1	PKD1	FANCE	GZMA	PKD1	ALKBH2
A	FANCG	ALKBH2	0.090909	CDK2	PKD1	FANCG	GZMA	PKD1	ALKBH2
A	FANCI	ALKBH2	0.142857	ATM	PKD1	FANCI	GZMA	PKD1	ALKBH2
A	FARP2	CACNB1	0.166667	MAP2K4	PKD1	FARP2	CDK2	PKD1	CACNB1
A	FAS	ANXA1	0.106061	INSR	CASP9	FAS	INSR	PITRM1	ANXA1
A	FASLG	PRKCB	0.088889	MMP7	PKD1	FASLG	MAP2K4	PKD1	PRKCB
A	FASTK	PRKCB	0.04	MAP2K4	PKD1	FASTK	MAP2K4	PKD1	PRKCB
A	FBLN1	RB1	0.021739	INSR	ADAM17	FBLN1	GSK3B	ADAM17	RB1
A	FBN1	KCNJ8	0.076923	INSR	CASP9	FBN1	PRKCD	CASP9	KCNJ8
A	FBN2	CHUK	0.026316	MMP2	PKD1	FBN2	CASP3	PKD1	CHUK
A	FBP2	GOT2	0.2	MAP2K4	PKD1	FBP2	INSR	PKD1	GOT2
A	FBXO4	ADRB2	0.025	CDK2	HTRA2	FBXO4	AKT1	HTRA2	ADRB2
A	FBXO43	NOS2	0.034483	CAMK2A	PKD1	FBXO43	SRC	PKD1	NOS2
A	FBXO5	RB1	0.087719	NEK2	PKD1	FBXO5	ABL1	PKD1	RB1
A	FBXW11	PPP2CB	0.1	ITK	PKD1	FBXW11	ITK	CASP10	PPP2CB
A	FBXW7	EGF	0.04	SGK1	PKD1	FBXW7	CPM	PKD1	EGF
A	FCAR	OPRD1	0.090909	MAP2K4	PKD1	FCAR	MAP2K4	PARK7	OPRD1
A	FCER2	NOS2	0.034483	ADAM8	PKD1	FCER2	SRC	PKD1	NOS2
A	FCRL2	POMC	0.083333	MAP2K4	PKD1	FCRL2	DNPEP	PKD1	POMC
A	FDFT1	ACSL4	0.166667	EGFR	PKD1	FDFT1	INSR	PKD1	ACSL4
A	FECH	LCT	0.137931	INSR	PKD1	FECH	ABL1	PKD1	LCT
A	FEN1	ALKBH2	0.058824	CDK2	PKD1	FEN1	GZMA	PKD1	ALKBH2
A	FER	INSR	0.065789	CDK2	HTRA2	FER	AURKB	HTRA2	INSR
A	FERMT2	IGFBP7	0.142857	CSNK2A1	PKD1	FERMT2	ST14	PKD1	IGFBP7
A	FES	EGFR	0.055556	HCK	PKD1	FES	PRKD1	PKD1	EGFR
A	FEZ2	PDE4B	0.25	ATM	PKD1	FEZ2	PAK4	PKD1	PDE4B
A	FGD6	ADRA2A	0.022222	INSR	CASP9	FGD6	AURKA	CASP9	ADRA2A
A	FGF10	FGF2	0.068966	INSR	CASP9	FGF10	PIM2	CASP9	FGF2
A	FGF14	PDE4B	0.142857	MAP2K4	PKD1	FGF14	PAK4	PKD1	PDE4B
A	FGF3	PRKAB1	0.117647	IGF1R	PKD1	FGF3	ABL1	PKD1	PRKAB1
A	FGFR1OP	AKR1C2	0.052632	CDK2	CASP9	FGFR1OP	INSR	CASP9	AKR1C2
A	FGFR1OP2	ADRB1	0.04	INSR	CASP9	FGFR1OP2	PRKACA	CASP9	ADRB1
A	FGL1	PDE4B	0.333333	IGF1R	PKD1	FGL1	PAK4	PKD1	PDE4B
A	FGR	IKBKB	0.069767	FYN	PKD1	FGR	CSNK2A1	PKD1	IKBKB
A	FH	BLVRB	0.142857	BTK	PKD1	FH	CASP7	PKD1	BLVRB
A	FHIT	EGF	0.029412	INSR	PKD1	FHIT	CPM	PKD1	EGF
A	FHL1	ABCC8	0.045455	INSR	CASP9	FHL1	INSR	MALT1	ABCC8
A	FHL2	NR1I2	0.130435	INSR	CASP9	FHL2	CDK2	CASP9	NR1I2
A	FHOD1	POMC	0.071429	PRKAA1	PKD1	FHOD1	DNPEP	PKD1	POMC
A	FIG4	BLVRB	0.076923	IGF1R	PKD1	FIG4	CASP7	PKD1	BLVRB
A	FIGF	FGA	0.157895	PLG	PKD1	FIGF	PAK4	PKD1	FGA
A	FIGNL1	PPP2CB	0.083333	CDK2	PKD1	FIGNL1	ABL1	PKD1	PPP2CB
A	FIZ1	SEC14L2	0.2	IGF1R	PKD1	FIZ1	IGF1R	MMP16	SEC14L2
A	FKBP8	DGKA	0.0625	HCK	PKD1	FKBP8	LCK	PKD1	DGKA
A	FKTN	IGFBP7	0.125	MAP2K4	PKD1	FKTN	ST14	PKD1	IGFBP7
A	FLG	ADRA1B	0.041667	ST14	PKD1	FLG	RPS6KA3	PKD1	ADRA1B
A	FLI1	SEC14L2	0.142857	MAP2K4	PKD1	FLI1	PRKCD	PKD1	SEC14L2
A	FLII	KCNH2	0.166667	AKT1	HTRA2	FLII	DMPK	HTRA2	KCNH2
A	FLNA	FGA	0.130435	AKT1	HTRA2	FLNA	AURKB	HTRA2	FGA
A	FLNB	PDE4B	0.142857	PRKD1	PKD1	FLNB	PAK4	PKD1	PDE4B
A	FLOT1	DRD2	0.012195	FYN	PKD1	FLOT1	PRKACB	PKD1	DRD2
A	FLOT2	IGFBP7	0.2	FYN	PKD1	FLOT2	ST14	PKD1	IGFBP7
A	FLRT2	IGFBP7	0.2	GSK3B	PKD1	FLRT2	ST14	PKD1	IGFBP7
A	FLRT3	IGFBP7	0.2	KIT	PKD1	FLRT3	ST14	PKD1	IGFBP7
A	FMN2	DGKA	0.090909	CDK2	PKD1	FMN2	LCK	PKD1	DGKA
A	FMNL2	ADRA2A	0.023256	CSNK2A1	HTRA2	FMNL2	CSNK2A1	MME	ADRA2A
A	FMOD	ALDH2	0.133333	MMP12	PKD1	FMOD	CSF1R	PKD1	ALDH2
A	FN1	FGA	0.166667	MAP2K4	PKD1	FN1	PAK4	PKD1	FGA
A	FNBP1	CHRM2	0.111111	AKT1	HTRA2	FNBP1	CSNK2A1	HTRA2	CHRM2
A	FNBP1L	PRKAA1	0.021739	CDK2	HTRA2	FNBP1L	DMPK	HTRA2	PRKAA1
A	FNDC3A	EGFR	0.023256	CDK2	HTRA2	FNDC3A	DMPK	HTRA2	EGFR
A	FNTA	PRKCB	0.033333	CDK2	HTRA2	FNTA	CDK2	ADAM9	PRKCB
A	FNTB	IGFBP7	0.083333	IGF1R	PKD1	FNTB	ST14	PKD1	IGFBP7
A	FOLR1	M6PR	0.2	PIGK	PKD1	FOLR1	GZMA	PKD1	M6PR
A	FOS	IKBKB	0.259259	CDK2	HTRA2	FOS	DMPK	HTRA2	IKBKB
A	FOSB	MAOA	0.071429	CSNK2A1	ADAM17	FOSB	MAPK14	ADAM17	MAOA
A	FOSL1	ALDH1A2	0.075472	CDK2	PKD1	FOSL1	IGF1R	PKD1	ALDH1A2
A	FOSL2	SEC14L2	0.142857	CDK2	HTRA2	FOSL2	DMPK	HTRA2	SEC14L2
A	FOXA2	AR	0.063291	AKT1	HTRA2	FOXA2	AKT1	PKD1	AR
A	FOXC1	AR	0.038961	CDK2	HTRA2	FOXC1	CDK2	HGFAC	AR
A	FOXC2	PPARG	0.045455	CDK2	HTRA2	FOXC2	CDK2	SENP3	PPARG
A	FOXG1	RB1	0.05	AKT1	HTRA2	FOXG1	PIM2	HTRA2	RB1
A	FOXJ1	SLC7A11	0.054054	MAP2K4	PKD1	FOXJ1	IGF1R	PKD1	SLC7A11
A	FOXJ2	SEC14L2	0.111111	CDK2	HTRA2	FOXJ2	DMPK	HTRA2	SEC14L2
A	FOXJ3	SEC14L2	0.222222	INSR	CASP9	FOXJ3	DMPK	CASP9	SEC14L2
A	FOXK1	NR1I2	0.105263	GZMA	PKD1	FOXK1	CDK2	PKD1	NR1I2
A	FOXK2	SEC14L2	0.1	CDK2	HTRA2	FOXK2	DMPK	HTRA2	SEC14L2
A	FOXL2	NR1I2	0.074074	PAK1	PKD1	FOXL2	CDK2	PKD1	NR1I2
A	FOXM1	VDR	0.0625	CDK2	HTRA2	FOXM1	AURKB	HTRA2	VDR
A	FOXN3	NR1I2	0.111111	CDK2	HTRA2	FOXN3	CDK2	USP11	NR1I2
A	FOXO1	FGF2	0.073171	AKT1	HTRA2	FOXO1	PIM2	HTRA2	FGF2
A	FOXO3	CHUK	0.074074	AKT1	HTRA2	FOXO3	AKT3	HTRA2	CHUK
A	FOXO4	CHUK	0.08	AKT1	HTRA2	FOXO4	AKT3	HTRA2	CHUK
A	FPR2	IGFBP7	0.125	PRKCD	PKD1	FPR2	ST14	PKD1	IGFBP7
A	FRAT1	PRKAA1	0.025641	PRKACA	CASP9	FRAT1	PIM2	CASP9	PRKAA1
A	FRK	IGFBP7	0.166667	BTK	PKD1	FRK	ST14	PKD1	IGFBP7
A	FRS2	GRM1	0.130435	CDK2	CASP9	FRS2	PRKCD	CASP9	GRM1
A	FRS3	PDE4B	0.333333	INSR	CASP9	FRS3	GSK3B	CASP9	PDE4B
A	FRZB	VDR	0.044444	MAP2K4	PKD1	FRZB	TGFBR2	PKD1	VDR
A	FSCN1	GLUL	0.076923	PRKCD	CASP9	FSCN1	DMPK	CASP9	GLUL
A	FUBP1	SLC6A4	0.038462	CDK2	PKD1	FUBP1	PRKAA1	PKD1	SLC6A4
A	FUBP3	SEC14L2	0.4	CDK2	HTRA2	FUBP3	DMPK	HTRA2	SEC14L2
A	FURIN	ENPEP	0.060606	FURIN	PKD1	MMP2	ENPEP	PKD1	AGT
A	FUS	EPRS	0.1	PRKCD	CASP9	FUS	INSR	CASP9	EPRS
A	FUT11	LRP2	0.052632	GSK3B	PKD1	FUT11	ABL1	PKD1	LRP2
A	FXN	ANXA1	0.053571	PMPCB	PKD1	FXN	PRKG1	PKD1	ANXA1
A	FXR1	EPRS	0.1	PAK1	PKD1	FXR1	CDK2	PKD1	EPRS
A	FXYD1	KCNH2	0.083333	PRKCD	CASP9	FXYD1	AURKB	CASP9	KCNH2
A	FYB	PDE4B	0.125	ERBB2	PKD1	FYB	PAK4	PKD1	PDE4B
A	FZD5	ALDH1A2	0.054545	IGF1R	PKD1	FZD5	IGF1R	PKD1	ALDH1A2
A	FZD6	DGKA	0.052632	CDK2	PKD1	FZD6	LCK	PKD1	DGKA
A	FZR1	RB1	0.051724	CDK2	HTRA2	FZR1	PIM2	HTRA2	RB1
A	G3BP1	CACNB1	0.25	CDK2	HTRA2	G3BP1	CDK2	PSEN1	CACNB1
A	G3BP2	CACNB1	0.125	MAPK14	CASP9	G3BP2	CDK2	CASP9	CACNB1
A	G6PD	ALDH2	0.090909	MAP2K4	PKD1	G6PD	CSF1R	PKD1	ALDH2
A	GAB1	PRKAB1	0.055556	AKT1	HTRA2	GAB1	RPS6KB1	HTRA2	PRKAB1
A	GAB2	IGF1R	0.088235	CDK2	ADAM9	GAB2	MAP2K4	ADAM9	IGF1R
A	GABARAP	KCNJ1	0.166667	ATG4B	PKD1	GABARAP	SGK3	PKD1	KCNJ1
A	GABARAPL2	PRKAA1	0.02381	TGFBR2	PKD1	GABARAPL2	NEK2	PKD1	PRKAA1
A	GADD45GIP1	ANXA1	0.03125	GSK3B	CASP9	GADD45GIP1	INSR	CASP9	ANXA1
A	GAGE7	RB1	0.022727	MAP2K4	PKD1	GAGE7	ABL1	PKD1	RB1
A	GAK	ANXA1	0.032258	MAP2K4	PKD1	GAK	PRKG1	PKD1	ANXA1
A	GAL	HTR2C	0.105263	CSNK2A1	HTRA2	GAL	AURKB	HTRA2	HTR2C
A	GALE	ALDH2	0.181818	MAP2K4	PKD1	GALE	CSF1R	PKD1	ALDH2
A	GALK1	ALDH2	0.181818	MMP2	PKD1	GALK1	CSF1R	PKD1	ALDH2
A	GALNT2	LRP2	0.04	INSR	PKD1	GALNT2	ABL1	PKD1	LRP2
A	GALNT3	ALDH2	0.076923	INSR	CASP9	GALNT3	INSR	CPA6	ALDH2
A	GALNT9	LRP2	0.043478	INSR	PKD1	GALNT9	ABL1	PKD1	LRP2
A	GALNTL1	LRP2	0.052632	MAP2K4	PKD1	GALNTL1	ABL1	PKD1	LRP2
A	GAN	SLC6A3	0.04	MAP2K4	PKD1	GAN	MAP2K4	PARK7	SLC6A3
A	GANAB	ALDH2	0.083333	MMP2	PKD1	GANAB	CSF1R	PKD1	ALDH2
A	GAP43	DGKA	0.090909	PRKCB	PKD1	GAP43	LCK	PKD1	DGKA
A	GAPVD1	PDE4B	0.2	CDK1	CASP9	GAPVD1	GSK3B	CASP9	PDE4B
A	GAS2	PRKAB1	0.1	CASP3	PKD1	GAS2	ABL1	PKD1	PRKAB1
A	GAS2L2	PRKAB1	0.111111	INSR	CASP9	GAS2L2	CDK2	CASP9	PRKAB1
A	GAS7	PRKAB1	0.083333	CDK2	HTRA2	GAS7	CDK2	CASP9	PRKAB1
A	GAS8	IGFBP7	0.142857	BTK	PKD1	GAS8	ST14	PKD1	IGFBP7
A	GAST	PDE4B	0.333333	FYN	PKD1	GAST	PAK4	PKD1	PDE4B
A	GATA1	AR	0.071429	AKT1	HTRA2	GATA1	AKT1	PKD1	AR
A	GATA2	PRKCB	0.06	AKT1	HTRA2	GATA2	CDK2	HTRA2	PRKCB
A	GATA3	PPARG	0.056738	PRKACA	CASP9	GATA3	GSK3B	CASP9	PPARG
A	GATA4	AR	0.059524	PRKACA	CASP9	GATA4	PIM2	CASP9	AR
A	GATA6	AR	0.061728	MAPK1	ADAM17	GATA6	MAPK14	ADAM17	AR
A	GATAD2A	NR1I2	0.105263	CDK2	HTRA2	GATAD2A	CDK2	USP11	NR1I2
A	GATAD2B	SEC14L2	0.25	CDK2	HTRA2	GATAD2B	DMPK	HTRA2	SEC14L2
A	GBE1	ALDH2	0.166667	INSR	CASP9	GBE1	INSR	CPA6	ALDH2
A	GBF1	PLIN3	0.166667	CDK2	PKD1	GBF1	IGF1R	PKD1	PLIN3
A	GBP1	KCNJ8	0.083333	CSNK2A1	HTRA2	GBP1	RPS6KB1	HTRA2	KCNJ8
A	GCFC1	SEC14L2	0.2	CDK2	HTRA2	GCFC1	DMPK	HTRA2	SEC14L2
A	GCFC2	SEC14L2	0.166667	CSNK2A1	HTRA2	GCFC2	DMPK	HTRA2	SEC14L2
A	GCG	CACNA1C	0.130435	TPP1	PKD1	GCG	PRKACA	PKD1	CACNA1C
A	GCHFR	BLVRB	0.1	IGF1R	PKD1	GCHFR	CASP7	PKD1	BLVRB
A	GCM1	SEC14L2	0.111111	GSK3B	CASP9	GCM1	DMPK	CASP9	SEC14L2
A	GCNT1	SI	0.0625	INSR	CASP9	GCNT1	PRKACA	CASP9	SI
A	GDAP1	LRP2	0.047619	IGF1R	PKD1	GDAP1	ABL1	PKD1	LRP2
A	GDAP2	LRP2	0.052632	ABL1	PKD1	GDAP2	ABL1	MMP14	LRP2
A	GDF15	PDE4B	0.25	MMP14	PKD1	GDF15	PAK4	PKD1	PDE4B
A	GDF2	FGF2	0.090909	CDK2	HTRA2	GDF2	PIM2	HTRA2	FGF2
A	GDF5	POMC	0.045455	FURIN	PKD1	GDF5	DNPEP	PKD1	POMC
A	GDI1	PDE4B	0.166667	MMP2	PKD1	GDI1	PAK4	PKD1	PDE4B
A	GDI2	PDE4B	0.2	MAP2K4	PKD1	GDI2	PAK4	PKD1	PDE4B
A	GEM	PDE4B	0.2	RPS6KB1	HTRA2	GEM	DMPK	HTRA2	PDE4B
A	GEMIN4	EPRS	0.090909	IGF1R	PKD1	GEMIN4	CDK2	PKD1	EPRS
A	GEMIN5	EPRS	0.181818	CDK2	HTRA2	GEMIN5	CDK2	USP8	EPRS
A	GFAP	SLC1A2	0.041667	MAP2K4	PKD1	GFAP	IGF1R	PKD1	SLC1A2
A	GFI1	NR1I2	0.071429	CAMK2G	PKD1	GFI1	CDK2	PKD1	NR1I2
A	GFPT1	ASNS	0.09375	CDK2	CASP9	GFPT1	INSR	CASP9	ASNS
A	GFPT2	PFAS	0.066667	CDK2	HTRA2	GFPT2	CDK2	CASP9	PFAS	Y, DB00142 (STITCH)
A	GGA1	PLIN3	0.5	ATM	PKD1	GGA1	IGF1R	PKD1	PLIN3
A	GGA2	PLIN3	0.5	PRKD1	PKD1	GGA2	IGF1R	PKD1	PLIN3
A	GGA3	PLIN3	0.5	MAPK1	PKD1	GGA3	IGF1R	PKD1	PLIN3
A	GGH	OTC	0.2	MAP2K4	PKD1	GGH	PMPCB	PKD1	OTC
A	GGTLC3	ALOX5	0.090909	CLK1	ADAM17	GGTLC3	PRKACB	ADAM17	ALOX5
A	GH1	SLC6A3	0.026316	NEK2	PKD1	GH1	NEK2	PLG	SLC6A3
A	GHRH	AR	0.070175	PITRM1	PKD1	GHRH	AKT1	PKD1	AR
A	GHRL	GRM1	0.044444	PRKCB	PKD1	GHRL	STK24	PKD1	GRM1
A	GIGYF1	IGF1R	0.03125	CDK2	ADAM9	GIGYF1	MAP2K4	ADAM9	IGF1R
A	GIGYF2	CACNA1A	0.065217	CDK2	HTRA2	GIGYF2	CDK2	USP8	CACNA1A
A	GINS2	RB1	0.044444	TGFBR2	PKD1	GINS2	ABL1	PKD1	RB1
A	GJA5	CACNA1S	0.125	MAP2K4	PKD1	GJA5	PRKDC	PKD1	CACNA1S
A	GJB1	CACNB1	0.1	PRKCD	CASP9	GJB1	CDK2	CASP9	CACNB1
A	GJC1	CACNB2	0.2	IGF1R	PKD1	GJC1	AURKB	PKD1	CACNB2
A	GJC2	SLC7A11	0.083333	CDK2	HTRA2	GJC2	RPS6KB1	HTRA2	SLC7A11
A	GKAP1	PDE4B	0.5	INSR	CASP9	GKAP1	GSK3B	CASP9	PDE4B
A	GKN1	AKR1C2	0.153846	IGF1R	PKD1	GKN1	EPHA4	PKD1	AKR1C2
A	GLI1	ALDH1A2	0.076923	PRKD1	PKD1	GLI1	IGF1R	PKD1	ALDH1A2
A	GLI3	FGF2	0.06422	TGFBR2	PKD1	GLI3	PIM2	PKD1	FGF2
A	GLRX3	EGLN2	0.083333	CASP3	PKD1	GLRX3	PRKCA	PKD1	EGLN2
A	GMCL1P1	ADRA1B	0.04	INSR	CASP9	GMCL1P1	RPS6KA3	CASP9	ADRA1B
A	GMEB1	SEC14L2	0.25	CDK2	HTRA2	GMEB1	DMPK	HTRA2	SEC14L2
A	GMFB	PDE4B	0.166667	MAP2K4	PKD1	GMFB	PAK4	PKD1	PDE4B
A	GMFG	PRKCB	0.04	MAP2K4	PKD1	GMFG	MAP2K4	PKD1	PRKCB
A	GMIP	DGKA	0.125	CDK2	PKD1	GMIP	LCK	PKD1	DGKA
A	GMNN	EPRS	0.071429	CDK2	HTRA2	GMNN	CDK2	USP8	EPRS
A	GMPR	PFAS	0.333333	ITK	PKD1	GMPR	PRKAA1	PKD1	PFAS
A	GNA11	FGA	0.2	CLK1	ADAM17	GNA11	CLK1	STAMBP	FGA
A	GNA13	FGA	0.176471	PRKACA	CASP9	GNA13	AURKB	CASP9	FGA
A	GNA15	DGKA	0.166667	PRKCD	PKD1	GNA15	LCK	PKD1	DGKA
A	GNAI2	FGA	0.136364	PRKCE	ADAM17	GNAI2	CLK1	ADAM17	FGA
A	GNAI3	GRIK4	0.153846	INSR	PKD1	GNAI3	CSNK2A2	PKD1	GRIK4
A	GNAO1	CHRM2	0.142857	INSR	CASP9	GNAO1	CDK2	CASP9	CHRM2
A	GNAQ	DGKA	0.08	PRKCD	PKD1	GNAQ	LCK	PKD1	DGKA
A	GNAZ	CHRM2	0.2	PAK1	PKD1	GNAZ	MAPKAPK2	PKD1	CHRM2
A	GNB1	FGA	0.142857	INSR	CASP9	GNB1	AURKB	CASP9	FGA
A	GNB2	CACNA1C	0.3	ATM	PKD1	GNB2	PRKACA	PKD1	CACNA1C
A	GNB2L1	ANXA1	0.038462	TYK2	PKD1	GNB2L1	PRKG1	PKD1	ANXA1
A	GNB3	CACNA1C	0.181818	INSR	CASP9	GNB3	PRKACA	CASP9	CACNA1C
A	GNB4	CACNA1C	0.285714	INSR	CASP9	GNB4	PRKACA	CASP9	CACNA1C
A	GNG12	ABCC8	0.222222	MAP2K4	PKD1	GNG12	MAP2K4	USP11	ABCC8
A	GNL1	PDE4B	0.166667	ATM	PKD1	GNL1	PAK4	PKD1	PDE4B
A	GNL2	RB1	0.021739	IGF1R	PKD1	GNL2	ABL1	PKD1	RB1
A	GNPAT	LCT	0.173913	KIT	PKD1	GNPAT	ABL1	PKD1	LCT
A	GNPNAT1	OTC	0.05	MMP2	PKD1	GNPNAT1	PMPCB	PKD1	OTC
A	GNRH1	POMC	0.105263	THOP1	PKD1	GNRH1	DNPEP	PKD1	POMC
A	GOLGA4	PLIN3	0.333333	CDK2	PKD1	GOLGA4	IGF1R	PKD1	PLIN3
A	GOLIM4	CACNB1	0.333333	MAP2K4	PKD1	GOLIM4	CDK2	PKD1	CACNB1
A	GOPC	SLC1A1	0.083333	IGF1R	PKD1	GOPC	ATM	PKD1	SLC1A1
A	GORASP1	RB1	0.020833	PLK1	PKD1	GORASP1	ABL1	PKD1	RB1
A	GP1BA	DGKA	0.166667	PRKCD	PKD1	GP1BA	LCK	PKD1	DGKA
A	GP1BB	DGKA	0.285714	PRKACA	PKD1	GP1BB	LCK	PKD1	DGKA
A	GP5	DGKA	0.25	F2	PKD1	GP5	LCK	PKD1	DGKA
A	GPAA1	EPRS	0.083333	INSR	CASP9	GPAA1	INSR	CASP9	EPRS
A	GPATCH8	RB1	0.022727	AKT1	HTRA2	GPATCH8	PIM2	HTRA2	RB1
A	GPC5	ALDH2	0.166667	INSR	CASP9	GPC5	INSR	CPA6	ALDH2
A	GPHN	FASN	0.214286	CDK2	HTRA2	GPHN	CDK2	USP11	FASN
A	GPI	GOT2	0.137931	CASP3	PKD1	GPI	INSR	PKD1	GOT2
A	GPKOW	RB1	0.022727	CSNK2A2	PKD1	GPKOW	ABL1	PKD1	RB1
A	GPM6A	CACNA1A	0.02381	PRKCA	ADAM17	GPM6A	PRKACB	ADAM17	CACNA1A
A	GPR114	OPRD1	0.181818	NEK2	PKD1	GPR114	PRKCE	PKD1	OPRD1
A	GPR125	OPRD1	0.181818	PRKCD	CASP9	GPR125	PRKCD	PSEN1	OPRD1
A	GPR126	OPRD1	0.181818	INSR	CASP9	GPR126	DMPK	CASP9	OPRD1
A	GPR128	OPRD1	0.181818	EPHA4	PKD1	GPR128	PRKCE	PKD1	OPRD1
A	GPR173	PDE4B	0.5	STK11	PKD1	GPR173	PAK4	PKD1	PDE4B
A	GPR37L1	RB1	0.022727	PRCP	PKD1	GPR37L1	ABL1	PKD1	RB1
A	GPR56	OPRD1	0.142857	MMP2	PKD1	GPR56	PRKCE	PKD1	OPRD1
A	GPR64	OPRD1	0.166667	PRKD1	PKD1	GPR64	PRKCE	PKD1	OPRD1
A	GPR65	OPRD1	0.111111	IGF1R	PKD1	GPR65	PRKCE	PKD1	OPRD1
A	GPRC5C	CHRM2	0.125	MAP2K4	PKD1	GPRC5C	MAPKAPK2	PKD1	CHRM2
A	GPRIN1	RB1	0.022727	PRKCD	CASP9	GPRIN1	PRKCD	PSEN1	RB1
A	GPS1	PTGER4	0.05	CDK2	HTRA2	GPS1	DMPK	HTRA2	PTGER4
A	GPSM2	PDE4B	0.166667	MAP2K4	PKD1	GPSM2	PAK4	PKD1	PDE4B
A	GRAP2	POMC	0.066667	MAP2K4	PKD1	GRAP2	DNPEP	PKD1	POMC
A	GRASP	PDE4B	0.333333	INSR	CASP9	GRASP	GSK3B	CASP9	PDE4B
A	GRB10	PRKAB1	0.125	CDK2	HTRA2	GRB10	CDK2	CASP9	PRKAB1
A	GRB14	PDE10A	0.25	INSR	CASP9	GRB14	PRKACA	CASP9	PDE10A
A	GRB7	SLC7A11	0.142857	PTK2	PKD1	GRB7	IGF1R	PKD1	SLC7A11
A	GRHPR	SLC25A2	0.222222	IGF1R	PKD1	GRHPR	INSR	PKD1	SLC25A2
A	GRIP2	KCNJ1	0.333333	PRKCA	ADAM17	GRIP2	PRKCD	ADAM17	KCNJ1
A	GRIPAP1	RB1	0.022727	CDK2	HTRA2	GRIPAP1	PIM2	HTRA2	RB1
A	GRK1	PDE4A	0.071429	PRKACA	CASP9	GRK1	PRKACA	MEP1B	PDE4A
A	GRK4	GRIA1	0.285714	MAP2K4	PKD1	GRK4	CASP8	PKD1	GRIA1
A	GRK5	PDE4A	0.181818	PRKCD	CASP9	GRK5	DMPK	CASP9	PDE4A
A	GRK6	PDE4B	0.2	MAP2K4	PKD1	GRK6	PAK4	PKD1	PDE4B
A	GRK7	PDE4B	0.2	PRKACA	CASP9	GRK7	PRKACA	MEP1B	PDE4B
A	GRN	PDE4B	0.166667	MMP14	PKD1	GRN	PAK4	PKD1	PDE4B
A	GRP	PDE4B	0.333333	MEP1B	PKD1	GRP	PAK4	PKD1	PDE4B
A	GRSF1	ALDH1A2	0.054054	GSK3B	PKD1	GRSF1	IGF1R	PKD1	ALDH1A2
A	GSDMD	SLC1A2	0.066667	INSR	CASP9	GSDMD	GSK3B	CASP9	SLC1A2
A	GSG2	ADRA1B	0.037037	CDK2	CASP9	GSG2	RPS6KA3	CASP9	ADRA1B
A	GSK3A	CHUK	0.076923	AKT1	HTRA2	GSK3A	AKT3	HTRA2	CHUK
A	GSK3B	CHUK	0.064935	AKT1	HTRA2	GSK3B	AKT3	HTRA2	CHUK
A	GSN	PLIN3	0.0625	MAP2K4	PKD1	GSN	IGF1R	PKD1	PLIN3
A	GSPT1	BCAT1	0.083333	MMP2	PKD1	GSPT1	EPHA4	PKD1	BCAT1
A	GTF2A1	NR1I2	0.125	CSNK1E	PKD1	GTF2A1	CDK2	PKD1	NR1I2
A	GTF2A1L	KCNH2	0.083333	INSR	CASP9	GTF2A1L	AURKB	CASP9	KCNH2
A	GTF2B	NR1I2	0.111111	GZMA	PKD1	GTF2B	CDK2	PKD1	NR1I2
A	GTF2E1	NR1I2	0.117647	INSR	CASP9	GTF2E1	CDK2	CASP9	NR1I2
A	GTF2F1	NR1I2	0.142857	AKT1	HTRA2	GTF2F1	CDK2	HTRA2	NR1I2
A	GTF2F2	NR1I2	0.1	MAP2K4	PKD1	GTF2F2	CDK2	PKD1	NR1I2
A	GTF2H1	VDR	0.073171	IGF1R	PKD1	GTF2H1	TGFBR2	PKD1	VDR
A	GTF2H5	SEC14L2	0.166667	ATM	PKD1	GTF2H5	PRKCD	PKD1	SEC14L2
A	GTF2I	PDE4B	0.166667	CDK2	HTRA2	GTF2I	DMPK	HTRA2	PDE4B
A	GTF2IRD1	KCNH2	0.090909	CDK2	HTRA2	GTF2IRD1	DMPK	HTRA2	KCNH2
A	GTF3C1	NR1I2	0.117647	AKT1	HTRA2	GTF3C1	CDK2	HTRA2	NR1I2
A	GTF3C2	NR1I2	0.133333	CDK2	HTRA2	GTF3C2	CDK2	USP11	NR1I2
A	GTF3C3	NR1I2	0.133333	KIT	PKD1	GTF3C3	CDK2	PKD1	NR1I2
A	GTF3C4	NR1I2	0.111111	CDK2	HTRA2	GTF3C4	CDK2	USP11	NR1I2
A	GTF3C5	NR1I2	0.133333	MAP2K4	PKD1	GTF3C5	CDK2	PKD1	NR1I2
A	GTPBP1	PDE4B	0.2	CSNK2A1	HTRA2	GTPBP1	DMPK	HTRA2	PDE4B
A	GTPBP4	IGFBP7	0.076923	CSNK2A1	PKD1	GTPBP4	ST14	PKD1	IGFBP7
A	GUCY1B3	DGKA	0.333333	SRC	PKD1	GUCY1B3	LCK	PKD1	DGKA
A	GUK1	PFAS	0.222222	INSR	CASP9	GUK1	CDK2	CASP9	PFAS
A	GUSB	ALDH2	0.166667	CDK2	CASP9	GUSB	INSR	CASP9	ALDH2
A	GYG1	ALDH2	0.181818	INSR	CASP9	GYG1	INSR	CPA6	ALDH2
A	GYS1	ALDH2	0.181818	AKT1	PKD1	GYS1	CSF1R	PKD1	ALDH2
A	GZMA	IDE	0.041667	GZMA	PKD1	RPS6	IDE	PKD1	UBC
A	GZMB	DNPEP	0.2	GZMB	PKD1	CDKN1A	DNPEP	PKD1	POMC
A	GZMH	DNPEP	0.25	GZMH	PKD1	SSB	DNPEP	PKD1	POMC
A	GZMK	DNPEP	0.5	GZMK	PKD1	VCP	DNPEP	PKD1	POMC
A	GZMM	DNPEP	0.2	GZMM	PKD1	NPM1	DNPEP	PKD1	POMC
A	H1F0	PRKCB	0.038462	PRKCD	CASP9	H1F0	CAPN2	CASP9	PRKCB
A	H2AFX	ALKBH2	0.071429	BAZ1B	PKD1	H2AFX	GZMA	PKD1	ALKBH2
A	H2BFS	NOS2	0.037037	KIT	PKD1	H2BFS	SRC	PKD1	NOS2
A	H3F3A	SLC7A11	0.166667	PAK1	PKD1	H3F3A	IGF1R	PKD1	SLC7A11
A	HABP2	DNPEP	0.333333	PRKD1	IKBKB	HABP2	MMP2	IKBKB	DNPEP
A	HABP4	FGA	0.3	PRKCG	PKD1	HABP4	PAK4	PKD1	FGA
A	HACE1	SEC14L2	0.076923	EPHA4	PKD1	HACE1	PRKCD	PKD1	SEC14L2
A	HADHB	CPT1A	0.166667	MMP2	PKD1	HADHB	INSR	PKD1	CPT1A
A	HAND1	VDR	0.068182	AKT1	HTRA2	HAND1	AURKB	HTRA2	VDR
A	HAND2	RB1	0.038961	AKT1	HTRA2	HAND2	PIM2	HTRA2	RB1
A	HAP1	KCNJ1	0.125	INSR	CASP9	HAP1	PRKCD	CASP9	KCNJ1
A	HAPLN1	IGFBP7	0.25	MMP2	PKD1	HAPLN1	ST14	PKD1	IGFBP7
A	HAPLN2	IGFBP7	0.25	INSR	PKD1	HAPLN2	ST14	PKD1	IGFBP7
A	HARS2	EPRS	0.222222	CDK2	HTRA2	HARS2	CDK2	USP8	EPRS
A	HAS2	SLC12A1	0.052632	PRKAA2	PKD1	HAS2	PRKAA1	PKD1	SLC12A1
A	HAS3	ALDH2	0.153846	MAP2K4	PKD1	HAS3	CSF1R	PKD1	ALDH2
A	HAT1	ALOX5	0.076923	CDK2	HTRA2	HAT1	CDK2	USP9X	ALOX5
A	HAX1	POMC	0.05	CASP3	PKD1	HAX1	DNPEP	PKD1	POMC
A	HBEGF	EGFR	0.083333	ADAM17	PKD1	HBEGF	PRKD1	PKD1	EGFR
A	HBP1	SEC14L2	0.142857	CDK2	HTRA2	HBP1	DMPK	HTRA2	SEC14L2
A	HBS1L	PDE4B	0.333333	CDK2	HTRA2	HBS1L	DMPK	HTRA2	PDE4B
A	HCCS	GLUD2	0.2	EPHA4	PKD1	HCCS	MMP2	PKD1	GLUD2
A	HCFC1	SLC6A4	0.057143	CDK2	PKD1	HCFC1	PRKAA1	PKD1	SLC6A4
A	HCFC2	PRKCB	0.04	KIT	PKD1	HCFC2	MAP2K4	PKD1	PRKCB
A	HCK	IGF1R	0.071429	INSR	ADAM12	HCK	FURIN	ADAM12	IGF1R
A	HCLS1	AKR1C2	0.074074	CDK2	CASP9	HCLS1	INSR	CASP9	AKR1C2
A	HCN2	KCNH2	0.176471	MAP2K4	PKD1	HCN2	PRKACA	PKD1	KCNH2
A	HCN3	KCNJ1	0.333333	INSR	CASP9	HCN3	PRKCD	CASP9	KCNJ1
A	HCN4	KCNH2	0.333333	SRC	PKD1	HCN4	PRKACA	PKD1	KCNH2
A	HCRTR1	HTR2C	0.222222	SRC	PKD1	HCRTR1	RPS6KA3	PKD1	HTR2C
A	HDAC4	VDR	0.098039	AKT1	HTRA2	HDAC4	AURKB	HTRA2	VDR
A	HDAC5	PPARG	0.083333	PRKD1	CASP8	HDAC5	MAPK14	CASP8	PPARG
A	HDAC7	SEC14L2	0.090909	PRKD1	HABP2	HDAC7	PRKCD	HABP2	SEC14L2
A	HDGF	PDE4B	0.166667	CDK2	HTRA2	HDGF	DMPK	HTRA2	PDE4B
A	HDGFRP3	GLUL	0.111111	MMP2	PKD1	HDGFRP3	NEK2	PKD1	GLUL
A	HDHD1	RB1	0.022222	IGF1R	PKD1	HDHD1	ABL1	PKD1	RB1
A	HDLBP	ABCA1	0.03125	CDK2	HTRA2	HDLBP	DMPK	HTRA2	ABCA1
A	HEG1	SLC12A2	0.04	INSR	CASP9	HEG1	CDK2	CASP9	SLC12A2
A	HELB	EGF	0.030303	CDK2	PKD1	HELB	CPM	PKD1	EGF
A	HEMGN	ADRA1B	0.041667	INSR	CASP9	HEMGN	RPS6KA3	CASP9	ADRA1B
A	HERC1	CACNB1	0.333333	STK3	PKD1	HERC1	CDK2	PKD1	CACNB1
A	HERC2	ALKBH2	0.1	CDK2	PKD1	HERC2	GZMA	PKD1	ALKBH2
A	HES1	FGF2	0.042373	PRKCD	CASP9	HES1	PRKCD	HABP2	FGF2
A	HES6	SEC14L2	0.125	CSNK2A1	HTRA2	HES6	DMPK	HTRA2	SEC14L2
A	HEXIM1	NR1I2	0.133333	RPS6KB1	HTRA2	HEXIM1	CDK2	HTRA2	NR1I2
A	HGF	FGA	0.103448	ST14	PKD1	HGF	PAK4	PKD1	FGA
A	HGFAC	DNPEP	0.5	CDK2	WNK1	HGFAC	MMP2	WNK1	DNPEP
A	HGS	PDE4B	0.090909	ERBB2	PKD1	HGS	PAK4	PKD1	PDE4B
A	HHEX	ANXA1	0.074627	CSNK2A1	ADAM17	HHEX	PRKCA	ADAM17	ANXA1
A	HIC1	SEC14L2	0.090909	MAP2K4	PKD1	HIC1	PRKCD	PKD1	SEC14L2
A	HIF1A	PRKAA1	0.078431	CDK2	HTRA2	HIF1A	DMPK	HTRA2	PRKAA1
A	HIPK1	PRKCB	0.081081	CDK2	HTRA2	HIPK1	CDK2	ADAM9	PRKCB
A	HIPK2	FGF2	0.057471	IGF1R	PKD1	HIPK2	PIM2	PKD1	FGF2
A	HIPK3	PRKCB	0.068966	INSR	CASP9	HIPK3	INSR	ADAM17	PRKCB
A	HIRA	SEC14L2	0.111111	CDK2	HTRA2	HIRA	DMPK	HTRA2	SEC14L2
A	HIST1H1T	ADRA1B	0.037037	CDK2	CASP9	HIST1H1T	RPS6KA3	CASP9	ADRA1B
A	HIST1H2BA	NOS2	0.032258	MMP2	PKD1	HIST1H2BA	SRC	PKD1	NOS2
A	HIST1H2BC	NOS2	0.037037	MMP2	PKD1	HIST1H2BC	SRC	PKD1	NOS2
A	HIST1H2BJ	NOS2	0.037037	MMP2	PKD1	HIST1H2BJ	SRC	PKD1	NOS2
A	HIST1H2BK	NOS2	0.037037	MAP2K4	PKD1	HIST1H2BK	SRC	PKD1	NOS2
A	HIST2H2BE	NOS2	0.037037	MAP2K4	PKD1	HIST2H2BE	SRC	PKD1	NOS2
A	HIST2H3A	PDE10A	0.2	CDK2	CASP9	HIST2H3A	PRKACA	CASP9	PDE10A
A	HIVEP1	SEC14L2	0.2	CDK2	HTRA2	HIVEP1	DMPK	HTRA2	SEC14L2
A	HIVEP2	SEC14L2	0.2	CDK2	HTRA2	HIVEP2	DMPK	HTRA2	SEC14L2
A	HIVEP3	SEC14L2	0.5	CDK2	HTRA2	HIVEP3	DMPK	HTRA2	SEC14L2
A	HJURP	ANXA1	0.027778	AKT1	PKD1	HJURP	PRKG1	PKD1	ANXA1
A	HLA-A	OPRD1	0.041667	PRKAA1	PKD1	HLA-A	PRKCE	PKD1	OPRD1
A	HLA-B	OPRD1	0.037037	GSK3B	CASP9	HLA-B	GSK3B	STAMBP	OPRD1
A	HLA-C	OPRD1	0.047619	INSR	CASP9	HLA-C	DMPK	CASP9	OPRD1
A	HLA-DMB	OPRD1	0.076923	IGF1R	PKD1	HLA-DMB	PRKCE	PKD1	OPRD1
A	HLA-G	OPRD1	0.037037	IGF1R	PKD1	HLA-G	PRKCE	PKD1	OPRD1
A	HLTF	SEC14L2	0.125	CSNK2A1	HTRA2	HLTF	DMPK	HTRA2	SEC14L2
A	HMBS	LCT	0.09375	MMP2	PKD1	HMBS	ABL1	PKD1	LCT
A	HMG20A	SEC14L2	0.142857	INSR	CASP9	HMG20A	DMPK	CASP9	SEC14L2
A	HMGA1	NR1I2	0.12	CDK2	HTRA2	HMGA1	CDK2	USP11	NR1I2
A	HMGA2	VDR	0.052632	CDK1	CASP9	HMGA2	PRKCD	CASP9	VDR
A	HMGB1	FGF2	0.05	NEK2	PKD1	HMGB1	PIM2	PKD1	FGF2
A	HMGB2	FGF2	0.078947	KIT	PKD1	HMGB2	PIM2	PKD1	FGF2
A	HMGB3	ADRA1B	0.043478	MMP2	PKD1	HMGB3	RPS6KA3	PKD1	ADRA1B
A	HMGCL	ACAT1	0.272727	EPHA4	PKD1	HMGCL	MMP2	PKD1	ACAT1
A	HMGCS1	ACAT1	0.142857	CDK2	PKD1	HMGCS1	MMP2	PKD1	ACAT1
A	HMGCS2	ACAT1	0.205128	INSR	PKD1	HMGCS2	MMP2	PKD1	ACAT1
A	HMGN2	KCNH2	0.090909	PRKACA	CASP9	HMGN2	PRKACA	PKD1	KCNH2
A	HMGN3	POMC	0.0625	TGFBR2	PKD1	HMGN3	DNPEP	PKD1	POMC
A	HMGN5	SEC14L2	0.285714	CDK2	HTRA2	HMGN5	DMPK	HTRA2	SEC14L2
A	HMMR	ALDH2	0.181818	CDK2	CASP9	HMMR	INSR	CASP9	ALDH2
A	HNF1A	PPARG	0.060976	ATM	PKD1	HNF1A	CDK9	PKD1	PPARG
A	HNF4A	PPARG	0.120482	CDK2	HTRA2	HNF4A	CDK2	SENP3	PPARG
A	HNMT	SLC7A11	0.058824	PRKD1	PKD1	HNMT	IGF1R	PKD1	SLC7A11
A	HNRNPA0	EPRS	0.076923	CLK1	ADAM17	HNRNPA0	CSNK2A1	ADAM17	EPRS
A	HNRNPA1	EPRS	0.0625	AKT1	HTRA2	HNRNPA1	AURKB	HTRA2	EPRS
A	HNRNPA1L2	PPP2CA	0.033333	MMP2	PKD1	HNRNPA1L2	CSF1R	PKD1	PPP2CA
A	HNRNPA2B1	EPRS	0.090909	CDK2	HTRA2	HNRNPA2B1	CDK2	USP8	EPRS
A	HNRNPA3	EPRS	0.111111	CDK2	HTRA2	HNRNPA3	CDK2	USP8	EPRS
A	HNRNPAB	SEC14L2	0.2	INSR	CASP9	HNRNPAB	DMPK	CASP9	SEC14L2
A	HNRNPC	EPRS	0.111111	AKT1	HTRA2	HNRNPC	AURKB	HTRA2	EPRS
A	HNRNPD	SEC14L2	0.153846	CDK2	HTRA2	HNRNPD	DMPK	HTRA2	SEC14L2
A	HNRNPF	EPRS	0.090909	CDK2	HTRA2	HNRNPF	CDK2	USP8	EPRS
A	HNRNPH1	EPRS	0.090909	MMP2	CSNK2A1	HNRNPH1	MMP2	CSNK2A1	EPRS
A	HNRNPH2	EPRS	0.111111	CDK2	HTRA2	HNRNPH2	CDK2	USP8	EPRS
A	HNRNPH3	PPP2CA	0.033333	CDK2	HTRA2	HNRNPH3	CDK2	CAPN1	PPP2CA
A	HNRNPK	NR1I2	0.095238	CDK2	HTRA2	HNRNPK	CDK2	USP11	NR1I2
A	HNRNPL	EPRS	0.1	MAP2K4	PKD1	HNRNPL	CDK2	PKD1	EPRS
A	HNRNPM	EPRS	0.1	CDK2	HTRA2	HNRNPM	CDK2	USP8	EPRS
A	HNRNPR	EPRS	0.1	CASP3	PKD1	HNRNPR	CDK2	PKD1	EPRS
A	HNRNPU	EPRS	0.090909	CDK2	HTRA2	HNRNPU	CDK2	USP8	EPRS
A	HNRNPUL1	NR1I2	0.117647	CDK2	HTRA2	HNRNPUL1	CDK2	USP11	NR1I2
A	HNRNPUL2	RB1	0.022727	MMP2	GSK3A	HNRNPUL2	CAPN2	GSK3A	RB1
A	HNRPDL	SEC14L2	0.142857	MAP2K4	PKD1	HNRPDL	PRKCD	PKD1	SEC14L2
A	HOMER1	KCNMA1	0.095238	CAMK2N2	PKD1	HOMER1	GSK3B	PKD1	KCNMA1
A	HOMEZ	SEC14L2	0.25	GSK3B	CASP9	HOMEZ	DMPK	CASP9	SEC14L2
A	HOOK1	M6PR	0.111111	CDK2	PKD1	HOOK1	GZMA	PKD1	M6PR
A	HOOK2	M6PR	0.125	MAP2K4	PKD1	HOOK2	GZMA	PKD1	M6PR
A	HOOK3	M6PR	0.071429	CDK2	PKD1	HOOK3	GZMA	PKD1	M6PR
A	HOXA10	SEC14L2	0.1	MAP2K4	PKD1	HOXA10	PRKCD	PKD1	SEC14L2
A	HOXA4	SEC14L2	0.125	INSR	CASP9	HOXA4	DMPK	CASP9	SEC14L2
A	HOXB2	SEC14L2	0.071429	AURKA	CASP9	HOXB2	DMPK	CASP9	SEC14L2
A	HOXB6	SEC14L2	0.125	CSNK1E	PKD1	HOXB6	PRKCD	PKD1	SEC14L2
A	HOXB7	SEC14L2	0.1	CDK2	HTRA2	HOXB7	DMPK	HTRA2	SEC14L2
A	HOXC8	SEC14L2	0.1	ABL1	PKD1	HOXC8	PRKCD	PKD1	SEC14L2
A	HPCA	IGFBP7	0.25	MAP2K4	PKD1	HPCA	ST14	PKD1	IGFBP7
A	HPS3	DRD2	0.012346	MAP2K4	PKD1	HPS3	PRKACB	PKD1	DRD2
A	HPS5	PDE10A	0.166667	PRKACA	CASP9	HPS5	PRKACA	ESPL1	PDE10A
A	HPS6	PDE10A	0.166667	CDK2	CASP9	HPS6	PRKACA	CASP9	PDE10A
A	HPSE	ALDH2	0.1	CTSL1	PKD1	HPSE	CSF1R	PKD1	ALDH2
A	HR	KCNH2	0.153846	CDK2	HTRA2	HR	DMPK	HTRA2	KCNH2
A	HRAS	EGFR	0.155844	SRC	PKD1	HRAS	PRKD1	PKD1	EGFR
A	HRC	KCNH2	0.181818	MAP2K4	PKD1	HRC	PRKACA	PKD1	KCNH2
A	HS6ST1	ALDH2	0.142857	CSF1R	PKD1	HS6ST1	CSF1R	CAPN1	ALDH2
A	HSF1	POMC	0.095238	PRKD1	PKD1	HSF1	DNPEP	PKD1	POMC
A	HSP90AA2	PRKAA1	0.025	MMP2	PKD1	HSP90AA2	NEK2	PKD1	PRKAA1
A	HSP90AA4P	PRKAA1	0.025	CTSG	PKD1	HSP90AA4P	NEK2	PKD1	PRKAA1
A	HSP90AA5P	PRKAA1	0.025	MMP2	PKD1	HSP90AA5P	NEK2	PKD1	PRKAA1
A	HSP90AB1	CACNB1	0.066667	MAP2K4	PKD1	HSP90AB1	CDK2	PKD1	CACNB1
A	HSP90AB2P	PRKAA1	0.025	MMP2	PKD1	HSP90AB2P	NEK2	PKD1	PRKAA1
A	HSP90AB3P	PRKAA1	0.025	MMP2	PKD1	HSP90AB3P	NEK2	PKD1	PRKAA1
A	HSP90AB4P	PRKAA1	0.025	MMP2	PKD1	HSP90AB4P	NEK2	PKD1	PRKAA1
A	HSP90B1	ASNS	0.103448	MAP2K4	PKD1	HSP90B1	EPHA4	PKD1	ASNS
A	HSPA1A	PRKAA1	0.025641	CASP3	PKD1	HSPA1A	NEK2	PKD1	PRKAA1
A	HSPA1L	PRKAA1	0.025	CASP3	PKD1	HSPA1L	NEK2	PKD1	PRKAA1
A	HSPA4	SST	0.055556	FYN	PKD1	HSPA4	IGF1R	PKD1	SST
A	HSPA8	NR1I2	0.12	MAP2K4	PKD1	HSPA8	CDK2	PKD1	NR1I2
A	HSPA9	PPP2CB	0.083333	PRKD1	PKD1	HSPA9	ABL1	PKD1	PPP2CB
A	HSPB1	PPP2CA	0.068182	AKT1	HTRA2	HSPB1	CDK2	HTRA2	PPP2CA
A	HSPB6	PRKAA1	0.025641	PRKACA	CASP9	HSPB6	PIM2	CASP9	PRKAA1
A	HSPB8	SLC6A3	0.04	CDK2	HTRA2	HSPB8	DMPK	HTRA2	SLC6A3
A	HSPD1	ANXA1	0.035714	CDK2	CASP9	HSPD1	INSR	CASP9	ANXA1
A	HSPE1	PRKAA1	0.02381	MAP2K4	PKD1	HSPE1	NEK2	PKD1	PRKAA1
A	HSPH1	PRKAA1	0.023256	CDK2	HTRA2	HSPH1	DMPK	HTRA2	PRKAA1
A	HTATSF1	SEC14L2	0.142857	AKT1	HTRA2	HTATSF1	DMPK	HTRA2	SEC14L2
A	HTRA1	DNPEP	0.2	HTRA1	PKD1	APP	DNPEP	PKD1	POMC
A	HTRA2	DNPEP	0.0625	AKT1	HTRA2	WNK1	MMP2	DNPEP	WNK1
A	HTT	GRIN1	0.042254	AKT1	USP8	HTT	RPS6KA3	USP8	GRIN1
A	HUNK	PDE4B	0.333333	IGF1R	PKD1	HUNK	PAK4	PKD1	PDE4B
A	HVCN1	ABCC8	0.133333	PRKCD	CASP9	HVCN1	INSR	CASP9	ABCC8
A	HYAL4	ALDH2	0.1	MET	PKD1	HYAL4	CSF1R	PKD1	ALDH2
A	HYOU1	ASNS	0.095238	CASP3	PKD1	HYOU1	EPHA4	PKD1	ASNS
A	IAPP	PDE4B	0.125	CPE	PKD1	IAPP	PAK4	PKD1	PDE4B
A	IBSP	IGFBP7	0.125	INSR	PKD1	IBSP	ST14	PKD1	IGFBP7
A	IBTK	HTR2C	0.1	MAPK11	PKD1	IBTK	RPS6KA3	PKD1	HTR2C
A	ICAM2	EGFR	0.02439	IGF1R	PKD1	ICAM2	IGF1R	ACE2	EGFR
A	ICAM3	EGFR	0.02439	CLK1	ADAM17	ICAM3	MAPK3	ADAM17	EGFR
A	ICAM5	EGFR	0.02439	AURKA	CASP9	ICAM5	CAPN2	CASP9	EGFR	Y, DB00281 (STITCH)
A	ICK	PDE4B	0.2	GSK3B	CASP9	ICK	GSK3B	PKD1	PDE4B
A	ID2	PPARG	0.065934	CDK2	HTRA2	ID2	CDK2	SENP3	PPARG
A	ID3	NR1I2	0.074074	CDK2	HTRA2	ID3	CDK2	USP11	NR1I2
A	IDH1	ACACB	0.117647	MAP2K4	PKD1	IDH1	PRKAA2	PKD1	ACACB
A	IDH2	ALDH2	0.166667	BTK	PKD1	IDH2	CSF1R	PKD1	ALDH2
A	IER3	PPP2CB	0.058824	CDK2	PKD1	IER3	ABL1	PKD1	PPP2CB
A	IFI16	PPARG	0.064935	CDK2	HTRA2	IFI16	CDK2	SENP3	PPARG
A	IFIH1	CHRM2	0.055556	IGF1R	PKD1	IFIH1	MAPKAPK2	PKD1	CHRM2
A	IFIT2	CHRM2	0.066667	PRKACB	ADAM17	IFIT2	GSK3B	ADAM17	CHRM2
A	IFIT3	IGFBP7	0.1	CDK2	PKD1	IFIT3	ST14	PKD1	IGFBP7
A	IFIT5	KCNJ8	0.083333	IGF1R	PKD1	IFIT5	PIM2	PKD1	KCNJ8
A	IFNB1	PPARG	0.065789	MMP9	PKD1	IFNB1	CDK9	PKD1	PPARG
A	IFNG	NOS2	0.05	BTK	PKD1	IFNG	SRC	PKD1	NOS2
A	IFNGR1	PDE4B	0.166667	PDGFRB	PKD1	IFNGR1	PAK4	PKD1	PDE4B
A	IFT46	RB1	0.021277	INSR	ADAM17	IFT46	GSK3B	ADAM17	RB1
A	IFT74	POMC	0.076923	INSR	PKD1	IFT74	DNPEP	PKD1	POMC
A	IFT81	ADRA1B	0.041667	IGF1R	PKD1	IFT81	RPS6KA3	PKD1	ADRA1B
A	IFT88	SLC1A2	0.033333	INSR	CASP9	IFT88	GSK3B	CASP9	SLC1A2
A	IGBP1	POMC	0.090909	MAP2K4	PKD1	IGBP1	DNPEP	PKD1	POMC
A	IGF1	EGF	0.119565	MAP2K4	PKD1	IGF1	CPM	PKD1	EGF
A	IGF2	INSR	0.142857	IDE	PKD1	IGF2	DMPK	PKD1	INSR
A	IGF2BP1	EPRS	0.090909	MMP2	WNK1	IGF2BP1	MMP2	MAPK3	EPRS
A	IGF2BP2	EPRS	0.111111	MMP2	WNK1	IGF2BP2	MMP2	MAPK3	EPRS
A	IGFBP1	PRKAB1	0.166667	ST14	PKD1	IGFBP1	ABL1	PKD1	PRKAB1	Y, DB00331 (STITCH)
A	IGFBP2	PDE4A	0.125	KLK2	PKD1	IGFBP2	AURKB	PKD1	PDE4A
A	IGFBP4	PDE4B	0.090909	CAPN1	PKD1	IGFBP4	PAK4	PKD1	PDE4B
A	IGFBP5	PPARG	0.054795	NEK2	PKD1	IGFBP5	CDK9	PKD1	PPARG
A	IGHG1	OPRD1	0.071429	PLG	PKD1	IGHG1	PRKCE	PKD1	OPRD1
A	IGHG3	OPRD1	0.071429	MMP3	PKD1	IGHG3	PRKCE	PKD1	OPRD1
A	IGHG4	OPRD1	0.071429	MMP3	PKD1	IGHG4	PRKCE	PKD1	OPRD1
A	IGSF6	OPRD1	0.083333	CDK2	HTRA2	IGSF6	CDK2	USP9X	OPRD1
A	IK	OPRD1	0.083333	INSR	CASP9	IK	DMPK	CASP9	OPRD1
A	IKBKE	CHUK	0.25	PRKCD	CASP9	IKBKE	AKT3	CASP9	CHUK
A	IKBKG	IKBKB	0.540541	CDK2	HTRA2	IKBKG	DMPK	HTRA2	IKBKB
A	IKZF1	SEC14L2	0.047619	ABL1	PKD1	IKZF1	PRKCD	PKD1	SEC14L2
A	IKZF2	SEC14L2	0.166667	NEK2	PKD1	IKZF2	PRKCD	PKD1	SEC14L2
A	IKZF3	PRKCB	0.107143	INSR	CASP9	IKZF3	INSR	ADAM17	PRKCB
A	IL10RA	PDE4B	0.5	MAP2K4	PKD1	IL10RA	PAK4	PKD1	PDE4B
A	IL12A	PTGER4	0.055556	EPHA4	PKD1	IL12A	PRKACB	PKD1	PTGER4
A	IL13RA1	SST	0.071429	MAP2K4	PKD1	IL13RA1	IGF1R	PKD1	SST
A	IL13RA2	PDE4B	0.333333	INSR	CASP9	IL13RA2	GSK3B	CASP9	PDE4B
A	IL15RA	PDE4B	0.2	KARS	PKD1	IL15RA	PAK4	PKD1	PDE4B
A	IL16	SEC14L2	0.111111	AKT1	HTRA2	IL16	DMPK	HTRA2	SEC14L2
A	IL17RA	SST	0.058824	INSR	PKD1	IL17RA	IGF1R	PKD1	SST
A	IL18	PTGER4	0.046875	CASP3	PKD1	IL18	PRKACB	PKD1	PTGER4
A	IL1A	FGF2	0.085366	RPS6KA3	CASP9	IL1A	PIM2	CASP9	FGF2
A	IL1RAP	EPRS	0.090909	INSR	CASP9	IL1RAP	INSR	CASP9	EPRS
A	IL1RAPL2	IKBKB	0.034483	INSR	CASP9	IL1RAPL2	INSR	USP4	IKBKB
A	IL1RL2	PDE4B	0.25	AURKA	CASP9	IL1RL2	GSK3B	CASP9	PDE4B
A	IL2	PTGER4	0.073171	IGF1R	PKD1	IL2	PRKACB	PKD1	PTGER4
A	IL32	IGFBP7	0.166667	INSR	PKD1	IL32	ST14	PKD1	IGFBP7
A	IL36A	OPRD1	0.083333	IGF1R	PKD1	IL36A	PRKCE	PKD1	OPRD1
A	IL37	OPRD1	0.090909	CASP1	PKD1	IL37	PRKCE	PKD1	OPRD1
A	IL4R	PDE4B	0.083333	MAP2K4	PKD1	IL4R	PAK4	PKD1	PDE4B
A	IL5RA	PDE4B	0.142857	LYN	PKD1	IL5RA	PAK4	PKD1	PDE4B
A	IL6R	AR	0.068493	ADAM17	PKD1	IL6R	AKT1	PKD1	AR
A	IL6ST	IGF1R	0.035714	CDK2	ADAM9	IL6ST	MAP2K4	ADAM9	IGF1R
A	IL7R	VDR	0.076923	IGF1R	PKD1	IL7R	TGFBR2	PKD1	VDR
A	IL8	GRIA1	0.068966	MMP14	PKD1	IL8	CASP8	PKD1	GRIA1
A	IL9R	PDE4B	0.25	PRKD1	PKD1	IL9R	PAK4	PKD1	PDE4B
A	ILF2	SEC14L2	0.4	MMP2	PKD1	ILF2	PRKCD	PKD1	SEC14L2
A	ILF3	SEC14L2	0.333333	AKT1	HTRA2	ILF3	DMPK	HTRA2	SEC14L2
A	ILK	EGFR	0.088235	CASP9	ABL1	ILK	MUC1	ABL1	EGFR
A	ILKAP	PPP2CB	0.1	CDK2	PKD1	ILKAP	ABL1	PKD1	PPP2CB
A	IMMT	RB1	0.022222	MMP2	GSK3A	IMMT	CAPN2	GSK3A	RB1
A	IMUP	RB1	0.022727	CDK2	HTRA2	IMUP	PIM2	HTRA2	RB1
A	INA	CHRM2	0.090909	PRKDC	PKD1	INA	MAPKAPK2	PKD1	CHRM2
A	INADL	DGKA	0.142857	INSR	PKD1	INADL	LCK	PKD1	DGKA
A	INCENP	RB1	0.020833	CDK2	HTRA2	INCENP	PIM2	HTRA2	RB1
A	ING1	SEC14L2	0.111111	CHEK1	PKD1	ING1	PRKCD	PKD1	SEC14L2
A	ING2	NR1I2	0.12	MAP2K6	PKD1	ING2	CDK2	PKD1	NR1I2
A	ING5	SEC14L2	0.222222	CSNK2A2	PKD1	ING5	PRKCD	PKD1	SEC14L2
A	INO80E	SEC14L2	0.125	CDK2	HTRA2	INO80E	DMPK	HTRA2	SEC14L2
A	INPP1	PDE4B	0.25	MAP2K4	PKD1	INPP1	PAK4	PKD1	PDE4B
A	INPP4A	PDE4B	0.2	AKT1	HTRA2	INPP4A	DMPK	HTRA2	PDE4B
A	INPPL1	CPT1A	0.121212	CDK2	CASP9	INPPL1	INSR	CASP9	CPT1A
A	INS	INSR	0.179775	MMP9	PKD1	INS	DMPK	PKD1	INSR
A	IP6K2	KCNMA1	0.055556	CSNK2A1	ADAM17	IP6K2	GSK3B	ADAM17	KCNMA1
A	IPMK	FGF2	0.017241	INSR	CASP9	IPMK	PIM2	CASP9	FGF2
A	IPO4	SYTL4	0.142857	CDK2	PKD1	IPO4	CSNK2A2	PKD1	SYTL4
A	IPO5	SYTL4	0.111111	MMP2	PKD1	IPO5	CSNK2A2	PKD1	SYTL4
A	IPO7	PDE4B	0.25	MMP2	PKD1	IPO7	PAK4	PKD1	PDE4B
A	IPO8	PDE4B	0.333333	MAP2K4	PKD1	IPO8	PAK4	PKD1	PDE4B
A	IQGAP1	CACNA1C	0.214286	CDK2	CASP9	IQGAP1	PRKACA	CASP9	CACNA1C
A	IQGAP2	PDE4B	0.25	AKT1	HTRA2	IQGAP2	DMPK	HTRA2	PDE4B
A	IQGAP3	GRM4	0.066667	IGF1R	PKD1	IQGAP3	MMP2	PKD1	GRM4
A	IQSEC1	PLIN3	0.333333	CDK2	PKD1	IQSEC1	IGF1R	PKD1	PLIN3
A	IQSEC2	PLIN3	0.333333	INSR	PKD1	IQSEC2	IGF1R	PKD1	PLIN3
A	IRAK1	IKBKB	0.386364	AKT1	HTRA2	IRAK1	DMPK	HTRA2	IKBKB
A	IRAK4	IKBKB	0.212121	IRAK4	PKD1	IRAK1	IKBKB	PKD1	IRS1
A	IREB2	CPE	0.066667	CDK2	PKD1	IREB2	CPA6	PKD1	CPE
A	IRF2BP1	SEC14L2	0.2	CDK2	HTRA2	IRF2BP1	DMPK	HTRA2	SEC14L2
A	IRF2BP2	SEC14L2	0.2	CDK2	HTRA2	IRF2BP2	DMPK	HTRA2	SEC14L2
A	IRF2BPL	RB1	0.022727	AKT1	HTRA2	IRF2BPL	PIM2	HTRA2	RB1
A	IRF3	IKBKB	0.163265	PRKAA1	PKD1	IRF3	CSNK2A1	PKD1	IKBKB
A	IRF4	SEC14L2	0.095238	MAP2K4	PKD1	IRF4	PRKCD	PKD1	SEC14L2
A	IRF5	SEC14L2	0.066667	NEK2	PKD1	IRF5	PRKCD	PKD1	SEC14L2
A	IRF7	IKBKB	0.176471	MAP2K6	PKD1	IRF7	CSNK2A1	PKD1	IKBKB
A	IRF8	SEC14L2	0.058824	ITK	PKD1	IRF8	PRKCD	PKD1	SEC14L2
A	IRS1	IGF1R	0.163636	CDK2	ADAM9	IRS1	MAP2K4	ADAM9	IGF1R
A	IRS2	IGF1R	0.14	CDK2	ADAM9	IRS2	MAP2K4	ADAM9	IGF1R
A	IRS4	PDE4B	0.5	INSR	CASP9	IRS4	GSK3B	CASP9	PDE4B
A	IRX3	SEC14L2	0.111111	GSK3B	CASP9	IRX3	DMPK	CASP9	SEC14L2
A	ISG15	KCNJ8	0.055556	USP18	PKD1	ISG15	PIM2	PKD1	KCNJ8
A	ISL2	SLC6A4	0.033333	CDK2	PKD1	ISL2	PRKAA1	PKD1	SLC6A4
A	ISOC1	RB1	0.022727	MMP2	GSK3A	ISOC1	CAPN2	GSK3A	RB1
A	ITCH	IKBKB	0.083333	MAP2K4	PKD1	ITCH	CSNK2A1	PKD1	IKBKB
A	ITGA2	CACNB1	0.111111	ITK	PKD1	ITGA2	CDK2	PKD1	CACNB1
A	ITGA3	SLC7A11	0.133333	FURIN	PKD1	ITGA3	IGF1R	PKD1	SLC7A11
A	ITGA6	SLC7A11	0.068966	PLAU	PKD1	ITGA6	IGF1R	PKD1	SLC7A11
A	ITGA8	DLG4	0.058824	CSNK2A1	HTRA2	ITGA8	MAPK12	HTRA2	DLG4
A	ITGAE	IGFBP7	0.2	MMP2	PKD1	ITGAE	ST14	PKD1	IGFBP7
A	ITGAM	SLC7A11	0.117647	CSNK1E	PKD1	ITGAM	IGF1R	PKD1	SLC7A11
A	ITGB1BP1	ADRA1B	0.04	PAK4	PKD1	ITGB1BP1	RPS6KA3	PKD1	ADRA1B
A	ITGB3BP	PRKCB	0.09375	PAK1	PKD1	ITGB3BP	MAP2K4	PKD1	PRKCB
A	ITGB4	IGFBP7	0.083333	CDK2	PKD1	ITGB4	ST14	PKD1	IGFBP7
A	ITGB5	KCNH2	0.066667	INSR	CASP9	ITGB5	AURKB	CASP9	KCNH2
A	ITGB7	IGFBP7	0.111111	MAP2K4	PKD1	ITGB7	ST14	PKD1	IGFBP7
A	ITGB8	IGFBP7	0.125	INSR	PKD1	ITGB8	ST14	PKD1	IGFBP7
A	ITGBL1	IGFBP7	0.166667	FYN	PKD1	ITGBL1	ST14	PKD1	IGFBP7
A	ITK	PDE4B	0.083333	MAP2K4	ITK	USP11	DMPK	PDE4B	USP11
A	ITPKA	PDE4B	0.333333	PRKAA1	PKD1	ITPKA	PAK4	PKD1	PDE4B
A	ITPR1	CACNA1C	0.190476	FYN	PKD1	ITPR1	PRKACA	PKD1	CACNA1C
A	ITPR3	CACNA1C	0.25	AKT1	USP8	ITPR3	RPS6KA3	USP8	CACNA1C
A	ITSN1	DGKA	0.076923	AKT1	PKD1	ITSN1	LCK	PKD1	DGKA
A	ITSN2	LRP2	0.05	CDK2	PKD1	ITSN2	ABL1	PKD1	LRP2
A	IVNS1ABP	CHRM2	0.090909	CDK2	HTRA2	IVNS1ABP	CDK2	CASP9	CHRM2
A	JAG1	DLG4	0.037037	IGF1R	PKD1	JAG1	IGF1R	USP11	DLG4
A	JAK1	DGKA	0.071429	JAK3	PKD1	JAK1	LCK	PKD1	DGKA
A	JAK2	INSR	0.063063	KIT	ADAM8	JAK2	MAP2K4	ADAM8	INSR
A	JAK3	IGF1R	0.04918	MAP2K4	PKD1	JAK3	MAP2K4	CFB	IGF1R
A	JAZF1	SEC14L2	0.2	CDK2	HTRA2	JAZF1	DMPK	HTRA2	SEC14L2
A	JDP2	SEC14L2	0.142857	MAPK14	CASP9	JDP2	DMPK	CASP9	SEC14L2
A	JMJD1C	SEC14L2	0.142857	CDK2	HTRA2	JMJD1C	DMPK	HTRA2	SEC14L2
A	JMJD6	KCNJ8	0.074074	INSR	CASP9	JMJD6	PRKCD	CASP9	KCNJ8
A	JPH1	CACNA1C	0.125	CDK2	CASP9	JPH1	PRKACA	CASP9	CACNA1C
A	JPH2	CACNA1C	0.1	CDK2	CASP9	JPH2	PRKACA	CASP9	CACNA1C
A	JPH3	CACNA1C	0.090909	INSR	CASP9	JPH3	PRKACA	CASP9	CACNA1C
A	JPH4	CACNA1C	0.142857	MAP2K4	PKD1	JPH4	PRKACA	PKD1	CACNA1C
A	JUNB	CFTR	0.1	CDK2	HTRA2	JUNB	RPS6KB1	HTRA2	CFTR
A	JUND	SEC14L2	0.111111	CDK2	HTRA2	JUND	DMPK	HTRA2	SEC14L2
A	JUP	SCN5A	0.054545	CDK2	CASP9	JUP	INSR	CASP9	SCN5A
A	KAL1	CACNB1	0.166667	ITK	PKD1	KAL1	CDK2	PKD1	CACNB1
A	KALRN	PRKCB	0.129032	CDK2	HTRA2	KALRN	CDK2	ADAM9	PRKCB
[truncated: 18,794 more rows]
