# Supplementary material for: The exploration of network motifs as potential drug targets from post-translational regulatory networks
Source: Sci Rep. 2016 Feb 8;6:20558. doi: 10.1038/srep20558 (PMC4744934; doi:10.1038/srep20558)
Supplement: Supplementary Table S10 [file srep20558-s11.xls]

## Sheet: Supplementary Table S10
Supplementary Table S10. The human phosphorylation regulation network. The first column lists kinases/phosphatases, and the second column lists their corresponding substrates.
Kinase/Phosphatase	Substrate
AAK1	AP1M1
AAK1	AP2M1
AAK1	NUMB
ABL1	AARS
ABL1	ABCA3
ABL1	ABCC1
ABL1	ABI1
ABL1	ABI2
ABL1	ABL1
ABL1	ABL2
ABL1	ABLIM1
ABL1	ACAP2
ABL1	ACE
ABL1	ACLY
ABL1	ACOX1
ABL1	ACP1
ABL1	ACSS1
ABL1	ACTN4
ABL1	ADA
ABL1	ADAM15
ABL1	ADAM8
ABL1	ADD3
ABL1	ADRBK1
ABL1	ADSL
ABL1	AGL
ABL1	AGTR1
ABL1	AK2
ABL1	AK3
ABL1	AK7
ABL1	AKNA
ABL1	AKR1C3
ABL1	ALDOA
ABL1	ALK
ABL1	ALMS1
ABL1	AMHR2
ABL1	ANAPC2
ABL1	ANK1
ABL1	ANK3
ABL1	ANKRA2
ABL1	ANKS1A
ABL1	ANO3
ABL1	ANP32A
ABL1	ANP32B
ABL1	ANXA1
ABL1	ANXA2
ABL1	ANXA6
ABL1	APBB1
ABL1	APBB1IP
ABL1	APC
ABL1	APEX1
ABL1	ARAP3
ABL1	ARHGAP6
ABL1	ARHGDIB
ABL1	ARID1A
ABL1	ARID3A
ABL1	ARID4A
ABL1	ARRB2
ABL1	ARVCF
ABL1	ASAP2
ABL1	ASB14
ABL1	ASS1
ABL1	ATM
ABL1	ATN1
ABL1	ATP1A3
ABL1	ATP6V1E1
ABL1	ATP6V1E2
ABL1	ATR
ABL1	AURKA
ABL1	AXIN1
ABL1	AXL
ABL1	B4GALT5
ABL1	BAD
ABL1	BAIAP2L1
ABL1	BCR
ABL1	BEGAIN
ABL1	BLM
ABL1	BRSK1
ABL1	BRSK2
ABL1	BTAF1
ABL1	BTBD3
ABL1	BTK
ABL1	CACNA1A
ABL1	CALY
ABL1	CAMK2A
ABL1	CAMK2B
ABL1	CAMK2D
ABL1	CAMK2G
ABL1	CAMK4
ABL1	CAPZA1
ABL1	CAPZA2
ABL1	CASP9
ABL1	CASS4
ABL1	CAST
ABL1	CAT
ABL1	CAV1
ABL1	CBL
ABL1	CCND1
ABL1	CD19
ABL1	CD3EAP
ABL1	CD82
ABL1	CDC23
ABL1	CDC42EP3
ABL1	CDH18
ABL1	CDK5
ABL1	CDKN1B
ABL1	CEBPB
ABL1	CEBPZ
ABL1	CEP250
ABL1	CEP41
ABL1	CHST6
ABL1	CHST7
ABL1	CIZ1
ABL1	CKAP2
ABL1	CKB
ABL1	CKM
ABL1	CLCN1
ABL1	CLDN14
ABL1	CLK1
ABL1	CLSPN
ABL1	CLTC
ABL1	CMA1
ABL1	CNGB3
ABL1	CNOT2
ABL1	CNOT7
ABL1	CNP
ABL1	CORO7
ABL1	COX11
ABL1	CPA6
ABL1	CPNE3
ABL1	CREB5
ABL1	CRK
ABL1	CRKL
ABL1	CRYZ
ABL1	CSF2RB
ABL1	CSF3R
ABL1	CTNNB1
ABL1	CTTN
ABL1	CUL3
ABL1	CUL5
ABL1	CXCR4
ABL1	DAB1
ABL1	DAG1
ABL1	DCLK1
ABL1	DCTN2
ABL1	DCTN4
ABL1	DDR1
ABL1	DDR2
ABL1	DDX1
ABL1	DDX17
ABL1	DDX23
ABL1	DDX5
ABL1	DGKI
ABL1	DHFRL1
ABL1	DHRSX
ABL1	DHX9
ABL1	DLG4
ABL1	DLGAP1
ABL1	DNAH3
ABL1	DNAI2
ABL1	DNAJB5
ABL1	DNM2
ABL1	DOCK10
ABL1	DOK1
ABL1	DOK2
ABL1	DOK3
ABL1	DYRK1A
ABL1	DYRK1B
ABL1	DZIP1
ABL1	EEF1A1
ABL1	EEF1A2
ABL1	EEF2
ABL1	EGFR
ABL1	EHD4
ABL1	EIF2AK2
ABL1	EIF2AK3
ABL1	EIF2B1
ABL1	EIF2C3
ABL1	EIF2S2
ABL1	EIF3L
ABL1	EIF4B
ABL1	ELMO2
ABL1	EMD
ABL1	EML4
ABL1	ENTPD4
ABL1	EPB41L1
ABL1	EPHA2
ABL1	EPOR
ABL1	EPS8
ABL1	ERBB2IP
ABL1	ERBB3
ABL1	ERCC6
ABL1	ERO1L
ABL1	ESCO2
ABL1	ESR1
ABL1	ETV6
ABL1	EVI5L
ABL1	EVL
ABL1	EVPL
ABL1	EXOC4
ABL1	F11R
ABL1	FABP4
ABL1	FAM120A
ABL1	FAM120B
ABL1	FANCD2
ABL1	FARP2
ABL1	FARSB
ABL1	FASN
ABL1	FAT2
ABL1	FER
ABL1	FES
ABL1	FGFR1
ABL1	FGFR2
ABL1	FGFR3
ABL1	FH
ABL1	FIGN
ABL1	FLI1
ABL1	FLRT3
ABL1	FLT1
ABL1	FUBP1
ABL1	FXR1
ABL1	G3BP1
ABL1	GADD45GIP1
ABL1	GALNTL1
ABL1	GAS8
ABL1	GCC2
ABL1	GDAP2
ABL1	GDI2
ABL1	GEMIN5
ABL1	GFAP
ABL1	GGA2
ABL1	GJA5
ABL1	GMDS
ABL1	GMPR
ABL1	GNAI2
ABL1	GNAO1
ABL1	GNAZ
ABL1	GNB2L1
ABL1	GNG12
ABL1	GPR45
ABL1	GPRC5C
ABL1	GPX1
ABL1	GRB2
ABL1	GRIA3
ABL1	GRIN2B
ABL1	GSN
ABL1	GSTM1
ABL1	GSTM4
ABL1	GTF2I
ABL1	GTF3C3
ABL1	GTSE1
ABL1	HAS3
ABL1	HBB
ABL1	HCFC2
ABL1	HCLS1
ABL1	HGS
ABL1	HIC1
ABL1	HLA-C
ABL1	HNRNPF
ABL1	HNRNPH2
ABL1	HOXC8
ABL1	HPCA
ABL1	HPCAL1
ABL1	HSPA2
ABL1	HSPA8
ABL1	HSPE1
ABL1	HSPG2
ABL1	ICAM1
ABL1	ICT1
ABL1	IDH2
ABL1	IFT46
ABL1	IGF1R
ABL1	IGF2R
ABL1	IKZF1
ABL1	IL2RG
ABL1	IL4R
ABL1	IL9R
ABL1	ILK
ABL1	IMP3
ABL1	INA
ABL1	INPP1
ABL1	INSR
ABL1	IPO8
ABL1	ITGA2
ABL1	ITGB3
ABL1	ITGB4
ABL1	ITGB5
ABL1	ITGB7
ABL1	JAK2
ABL1	JAK3
ABL1	JPH4
ABL1	JUN
ABL1	JUNB
ABL1	JUP
ABL1	KAL1
ABL1	KCNA2
ABL1	KCNC1
ABL1	KCT2
ABL1	KDM3A
ABL1	KDM5A
ABL1	KDM5B
ABL1	KIAA0020
ABL1	KIAA0391
ABL1	KIAA1683
ABL1	KIF2B
ABL1	KIFAP3
ABL1	KIRREL
ABL1	KIT
ABL1	KLC1
ABL1	KLC2
ABL1	KLHL15
ABL1	KRT1
ABL1	KRT10
ABL1	KRT14
ABL1	KRT15
ABL1	KRT16
ABL1	KRT17
ABL1	KRT18
ABL1	KRT5
ABL1	KRT7
ABL1	KRT8
ABL1	LAMA2
ABL1	LANCL1
ABL1	LAPTM4A
ABL1	LASP1
ABL1	LAT
ABL1	LATS1
ABL1	LBP
ABL1	LCP1
ABL1	LCP2
ABL1	LCT
ABL1	LDB2
ABL1	LGALS3
ABL1	LHX3
ABL1	LMO2
ABL1	LMO7
ABL1	LPHN1
ABL1	LPP
ABL1	LPXN
ABL1	LRP2
ABL1	LRP4
ABL1	LRRK2
ABL1	LSS
ABL1	LTK
ABL1	MAD2L1
ABL1	MAD2L1BP
ABL1	MAGEB2
ABL1	MAGED1
ABL1	MANF
ABL1	MAP3K1
ABL1	MAP4K1
ABL1	MAP4K3
ABL1	MAPKAPK3
ABL1	MAPT
ABL1	MARCH6
ABL1	MARK3
ABL1	MATR3
ABL1	MBD1
ABL1	MCF2L2
ABL1	MCM3
ABL1	MCM7
ABL1	MDH2
ABL1	MDM2
ABL1	MDM4
ABL1	MED1
ABL1	MET
ABL1	METAP1
ABL1	MINK1
ABL1	MKI67
ABL1	MLF1
ABL1	MMP14
ABL1	MPL
ABL1	MRO
ABL1	MSH4
ABL1	MTA2
ABL1	MTMR6
ABL1	MTOR
ABL1	MTR
ABL1	MUC1
ABL1	MYBPC3
ABL1	MYH1
ABL1	MYH10
ABL1	MYH2
ABL1	MYH3
ABL1	MYH4
ABL1	MYH7
ABL1	MYH8
ABL1	MYL2
ABL1	MYLK
ABL1	MYO10
ABL1	MYO18B
ABL1	MYO9B
ABL1	NANS
ABL1	NAPG
ABL1	NARS
ABL1	NCAPD2
ABL1	NCDN
ABL1	NCF1
ABL1	NCF2
ABL1	NCF4
ABL1	NCL
ABL1	NCOA3
ABL1	NDE1
ABL1	NDUFB10
ABL1	NEBL
ABL1	NEDD4
ABL1	NEMF
ABL1	NFKBIA
ABL1	NFYA
ABL1	NGEF
ABL1	NMT1
ABL1	NPAS3
ABL1	NUMA1
ABL1	NUP153
ABL1	NXF2
ABL1	ODF3
ABL1	OGDH
ABL1	OGG1
ABL1	ORC3
ABL1	ORC6
ABL1	OSBP
ABL1	OSMR
ABL1	P2RX7
ABL1	P4HB
ABL1	PABPC4
ABL1	PAK2
ABL1	PAK7
ABL1	PARD3
ABL1	PARK2
ABL1	PARP14
ABL1	PCOLCE
ABL1	PDCD11
ABL1	PDCD6IP
ABL1	PDE5A
ABL1	PDGFRB
ABL1	PDIA5
ABL1	PDLIM3
ABL1	PDLIM4
ABL1	PES1
ABL1	PEX16
ABL1	PGBD3
ABL1	PHLPP1
ABL1	PHPT1
ABL1	PI4KA
ABL1	PIK3AP1
ABL1	PIK3CA
ABL1	PIK3CB
ABL1	PIK3R1
ABL1	PIP5K1A
ABL1	PITPNM2
ABL1	PKHD1
ABL1	PKP2
ABL1	PKP4
ABL1	PLA2G4B
ABL1	PLCB3
ABL1	PLCG1
ABL1	PLEC
ABL1	PLEK
ABL1	PLEKHA5
ABL1	PLEKHA6
ABL1	PLSCR1
ABL1	PNPT1
ABL1	POLR2A
ABL1	POLR2D
ABL1	POLR3B
ABL1	POLR3C
ABL1	POR
ABL1	PPAP2A
ABL1	PPM1G
ABL1	PPP1R12A
ABL1	PPP1R1B
ABL1	PPP2CA
ABL1	PPP2CB
ABL1	PPP6C
ABL1	PRC1
ABL1	PRDM5
ABL1	PRKAA1
ABL1	PRKAB1
ABL1	PRKAB2
ABL1	PRKCB
ABL1	PRKD1
ABL1	PRKD2
ABL1	PRKDC
ABL1	PRPF8
ABL1	PSMA2
ABL1	PSMA5
ABL1	PSMA7
ABL1	PSMC4
ABL1	PSMD3
ABL1	PSMD5
ABL1	PSTPIP1
ABL1	PSTPIP2
ABL1	PTBP3
ABL1	PTGDS
ABL1	PTPN11
ABL1	PTPN6
ABL1	PTPRF
ABL1	PTRF
ABL1	PUM2
ABL1	PXN
ABL1	PYGB
ABL1	PYGM
ABL1	RAB13
ABL1	RAD51
ABL1	RAD52
ABL1	RAD54L
ABL1	RAD9A
ABL1	RAI1
ABL1	RANBP2
ABL1	RAPGEF1
ABL1	RASGRP2
ABL1	RB1
ABL1	RBM14
ABL1	RBM22
ABL1	RBM4
ABL1	RET
ABL1	REV3L
ABL1	RGL2
ABL1	RGPD5
ABL1	RGPD8
ABL1	RGS16
ABL1	RIN1
ABL1	RNASEL
ABL1	RNF17
ABL1	ROBO1
ABL1	ROM1
ABL1	ROS1
ABL1	RPL31
ABL1	RPS10
ABL1	RPS13
ABL1	RPS2
ABL1	RPS23
ABL1	RPS25
ABL1	RPS6KA2
ABL1	RPS6KA3
ABL1	RPSA
ABL1	RTN4
ABL1	SACS
ABL1	SBF1
ABL1	SDC3
ABL1	SEC11C
ABL1	SEC16A
ABL1	SEC24B
ABL1	SEMA3D
ABL1	SEPT7
ABL1	SERPINC1
ABL1	SET
ABL1	SF3A3
ABL1	SFMBT2
ABL1	SGTA
ABL1	SH2D2A
ABL1	SH2D3A
ABL1	SH3GL1
ABL1	SHMT2
ABL1	SLC1A2
ABL1	SLC1A5
ABL1	SLC20A2
ABL1	SLC2A11
ABL1	SLC2A4
ABL1	SLC34A2
ABL1	SLC35B2
ABL1	SLC38A2
ABL1	SLC39A6
ABL1	SLC6A15
ABL1	SLC9A1
ABL1	SLITRK5
ABL1	SMARCE1
ABL1	SMC1A
ABL1	SMC3
ABL1	SNAP29
ABL1	SNRNP200
ABL1	SNRPD3
ABL1	SNX12
ABL1	SNX3
ABL1	SNX5
ABL1	SNX9
ABL1	SOCS7
ABL1	SON
ABL1	SORCS1
ABL1	SOS2
ABL1	SPTBN1
ABL1	SRCIN1
ABL1	SREBF2
ABL1	SRGAP1
ABL1	SRSF3
ABL1	SRSF9
ABL1	SSBP2
ABL1	SSRP1
ABL1	STAMBP
ABL1	STARD13
ABL1	STAT1
ABL1	STIP1
ABL1	STK39
ABL1	STRAP
ABL1	STX16
ABL1	SULT4A1
ABL1	SYNE1
ABL1	SYNGR2
ABL1	SYP
ABL1	SYTL4
ABL1	TAGLN2
ABL1	TAL1
ABL1	TAOK3
ABL1	TAS2R3
ABL1	TBCA
ABL1	TBCB
ABL1	TBCE
ABL1	TBX21
ABL1	TCF12
ABL1	TDP2
ABL1	TDRD7
ABL1	TENC1
ABL1	TERF2IP
ABL1	THBS1
ABL1	TIRAP
ABL1	TJP1
ABL1	TJP2
ABL1	TK1
ABL1	TNFRSF8
ABL1	TOLLIP
ABL1	TOP1
ABL1	TOP1MT
ABL1	TOPBP1
ABL1	TP53BP1
ABL1	TP63
ABL1	TP73
ABL1	TPD52
ABL1	TPH2
ABL1	TPRA1
ABL1	TPTE
ABL1	TRA2B
ABL1	TRIM16
ABL1	TRIM24
ABL1	TRIM28
ABL1	TRIP12
ABL1	TRIP6
ABL1	TRPV4
ABL1	TSC22D1
ABL1	TSEN2
ABL1	TSFM
ABL1	TSHR
ABL1	TTC4
ABL1	TUBGCP2
ABL1	TXLNA
ABL1	TYK2
ABL1	TYROBP
ABL1	UBA1
ABL1	UGGT1
ABL1	UPF1
ABL1	UPF3B
ABL1	USP10
ABL1	USP15
ABL1	USP19
ABL1	USP22
ABL1	USP6NL
ABL1	UTRN
ABL1	VANGL2
ABL1	VARS
ABL1	VCAN
ABL1	VCL
ABL1	VIL1
ABL1	VIM
ABL1	VLDLR
ABL1	VPS13B
ABL1	WAS
ABL1	WASF2
ABL1	WASL
ABL1	WBP7
ABL1	WDR7
ABL1	WEE1
ABL1	WHSC1
ABL1	WIPF2
ABL1	XG
ABL1	XRN2
ABL1	YAP1
ABL1	YME1L1
ABL1	ZAP70
ABL1	ZBTB9
ABL1	ZDHHC3
ABL1	ZMIZ2
ABL1	ZMYM4
ABL1	ZNF185
ABL1	ZNF326
ABL1	ZZEF1
ABL2	ABL2
ABL2	CAT
ABL2	CEBPB
ABL2	CRK
ABL2	GLYAT
ABL2	GPX1
ABL2	LGALS3
ABL2	MAPT
ABL2	PDGFRB
ABL2	PSMA7
ABL2	SIVA1
ACVR1	SMAD1
ACVR1	SMAD9
ACVR1B	SMAD2
ACVR1B	TDP2
ACVR1C	SMAD2
ACVRL1	ENG
ACVRL1	SMAD1
ADRBK1	ADRA2A
ADRBK1	ADRB2
ADRBK1	CAPN2
ADRBK1	CFL1
ADRBK1	CHRM2
ADRBK1	CTNND1
ADRBK1	DRD1
ADRBK1	DSTN
ADRBK1	EZR
ADRBK1	FPR1
ADRBK1	FXR2
ADRBK1	GPHN
ADRBK1	HRH1
ADRBK1	KCNIP3
ADRBK1	MAP3K14
ADRBK1	MAPK14
ADRBK1	MC4R
ADRBK1	MSN
ADRBK1	NFATC2
ADRBK1	OPRD1
ADRBK1	PARK2
ADRBK1	PDC
ADRBK1	PDE6G
ADRBK1	PDGFRB
ADRBK1	RDX
ADRBK1	RHOBTB1
ADRBK1	RPLP2
ADRBK1	SF3B1
ADRBK1	SMAD2
ADRBK1	SMAD3
ADRBK1	SNCA
ADRBK1	SNCB
ADRBK1	TACR1
ADRBK1	TBXA2R
ADRBK1	TUBB2A
ADRBK1	TUBB3
ADRBK1	VIPR1
ADRBK1	ZNF295
ADRBK2	BDKRB2
ADRBK2	CCR5
ADRBK2	F2R
ADRBK2	SSTR2
ADRBK2	TACR1
ADRBK2	TBXA2R
AKAP8	CASP3
AKT1	ABCF1
AKT1	ABLIM1
AKT1	ACAP1
AKT1	ACIN1
AKT1	ACLY
AKT1	ADAM22
AKT1	ADCY6
AKT1	ADRB2
AKT1	AGAP2
AKT1	AHNAK
AKT1	AKNA
AKT1	AKT1
AKT1	AKT1S1
AKT1	ALDOA
AKT1	ALYREF
AKT1	AMHR2
AKT1	ANKRD12
AKT1	ANKRD2
AKT1	ANKS1A
AKT1	AR
AKT1	ARFIP2
AKT1	ARHGEF2
AKT1	ARHGEF6
AKT1	ARID4A
AKT1	ARPP21
AKT1	ATXN1
AKT1	BAD
AKT1	BAZ1B
AKT1	BCL10
AKT1	BCL2L11
AKT1	BCLAF1
AKT1	BEGAIN
AKT1	BRAF
AKT1	BRCA1
AKT1	BRD2
AKT1	CAMKK2
AKT1	CARHSP1
AKT1	CASP3
AKT1	CASP9
AKT1	CBFA2T3
AKT1	CBY1
AKT1	CCDC88A
AKT1	CCNY
AKT1	CCPG1
AKT1	CCT2
AKT1	CD2AP
AKT1	CD44
AKT1	CDC25B
AKT1	CDC25C
AKT1	CDC42EP1
AKT1	CDC42SE1
AKT1	CDK12
AKT1	CDK13
AKT1	CDK16
AKT1	CDK17
AKT1	CDK2
AKT1	CDKN1A
AKT1	CDKN1B
AKT1	CELF1
AKT1	CFLAR
AKT1	CHD1L
AKT1	CHEK1
AKT1	CHERP
AKT1	CHFR
AKT1	CHUK
AKT1	CLASRP
AKT1	CLK1
AKT1	CLK2
AKT1	CLK3
AKT1	CLK4
AKT1	CMTM4
AKT1	COL17A1
AKT1	CREB1
AKT1	CSDC2
AKT1	CTNNB1
AKT1	CTPS
AKT1	CXXC1
AKT1	CYP17A1
AKT1	DARS
AKT1	DDX23
AKT1	DGCR2
AKT1	DISP2
AKT1	DLC1
AKT1	DLGAP2
AKT1	DMXL2
AKT1	DNMT1
AKT1	DTNBP1
AKT1	EDC3
AKT1	EEF2K
AKT1	EHBP1L1
AKT1	EIF2AK3
AKT1	EIF2C2
AKT1	EIF3A
AKT1	EIF4B
AKT1	EIF4EBP1
AKT1	EIF4ENIF1
AKT1	ELK3
AKT1	EMSY
AKT1	EP300
AKT1	ERBB2
AKT1	ESR1
AKT1	ETV1
AKT1	ETV5
AKT1	EXOSC10
AKT1	EZH2
AKT1	EZR
AKT1	FAM13A
AKT1	FAM21D
AKT1	FANCA
AKT1	FGF2
AKT1	FLII
AKT1	FLNA
AKT1	FLNC
AKT1	FNBP1
AKT1	FOXA2
AKT1	FOXG1
AKT1	FOXO1
AKT1	FOXO3
AKT1	FOXO4
AKT1	FTSJD1
AKT1	FYN
AKT1	GAB1
AKT1	GAB2
AKT1	GABRB2
AKT1	GATA1
AKT1	GATA2
AKT1	GIGYF1
AKT1	GLCCI1
AKT1	GOLGA3
AKT1	GPATCH8
AKT1	GSK3A
AKT1	GSK3B
AKT1	GTF2F1
AKT1	GTF3C1
AKT1	GYS1
AKT1	HAND1
AKT1	HAND2
AKT1	HDAC4
AKT1	HIST1H2BB
AKT1	HJURP
AKT1	HMOX1
AKT1	HNRNPA1
AKT1	HNRNPC
AKT1	HSP90AA1
AKT1	HSPB1
AKT1	HTATSF1
AKT1	HTRA2
AKT1	HTT
AKT1	HUWE1
AKT1	IL16
AKT1	IL6ST
AKT1	ILF3
AKT1	ILK
AKT1	INPP4A
AKT1	IQGAP2
AKT1	IRAK1
AKT1	IRF2BPL
AKT1	IRS1
AKT1	IRS2
AKT1	IRX6
AKT1	ITGB3
AKT1	ITPR3
AKT1	ITSN1
AKT1	KANK2
AKT1	KHDRBS1
AKT1	KHSRP
AKT1	KIAA1462
AKT1	KIF1A
AKT1	KIF1B
AKT1	KIF4A
AKT1	KLC1
AKT1	KLC2
AKT1	KRT19
AKT1	LATS1
AKT1	LBR
AKT1	LHX3
AKT1	LIMK1
AKT1	LMNA
AKT1	LMNB1
AKT1	LMNB2
AKT1	LMO7
AKT1	LSP1
AKT1	MAP1B
AKT1	MAP1S
AKT1	MAP2
AKT1	MAP2K4
AKT1	MAP3K11
AKT1	MAP3K3
AKT1	MAP3K5
AKT1	MAP3K7
AKT1	MAP3K8
AKT1	MAP4K4
AKT1	MAPK8IP1
AKT1	MAPT
AKT1	MATR3
AKT1	MDM2
AKT1	MDM4
AKT1	MECP2
AKT1	MESDC1
AKT1	METTL1
AKT1	MICAL1
AKT1	MLL
AKT1	MS4A1
AKT1	MST1R
AKT1	MTOR
AKT1	MXD1
AKT1	MYO5A
AKT1	NANOS3
AKT1	NCF1
AKT1	NCF4
AKT1	NCK1
AKT1	NCOA3
AKT1	NDRG2
AKT1	NEDD4L
AKT1	NEK9
AKT1	NELF
AKT1	NES
AKT1	NF1
AKT1	NFATC1
AKT1	NFATC2
AKT1	NHS
AKT1	NIPBL
AKT1	NKTR
AKT1	NOS3
AKT1	NR4A1
AKT1	NT5C
AKT1	NUAK1
AKT1	NUP93
AKT1	OPRM1
AKT1	PAK1
AKT1	PALLD
AKT1	PALM2
AKT1	PANK2
AKT1	PANK4
AKT1	PDCD4
AKT1	PDE3A
AKT1	PDE3B
AKT1	PDE5A
AKT1	PEA15
AKT1	PFKFB2
AKT1	PFKFB3
AKT1	PFKP
AKT1	PHIP
AKT1	PIKFYVE
AKT1	PKN1
AKT1	PKN2
AKT1	PLCB3
AKT1	PLCG1
AKT1	PLEC
AKT1	PLXNB1
AKT1	PNISR
AKT1	PNN
AKT1	POLA2
AKT1	PPIG
AKT1	PPP1CA
AKT1	PPP1R1A
AKT1	PRICKLE3
AKT1	PRKAA1
AKT1	PRKACA
AKT1	PRKCD
AKT1	PRKD1
AKT1	PRKRA
AKT1	PRPF4B
AKT1	PRRC2B
AKT1	PTEN
AKT1	PTPN1
AKT1	PTPN12
AKT1	PTPN3
AKT1	PTS
AKT1	PYGB
AKT1	RAB3IP
AKT1	RAC1
AKT1	RAF1
AKT1	RANBP3
AKT1	RARA
AKT1	RBM12
AKT1	RBM15
AKT1	RBM8A
AKT1	REPS2
AKT1	RFFL
AKT1	RGC32
AKT1	RNF11
AKT1	RNF19A
AKT1	RPL3
AKT1	RPS3
AKT1	RPS6
AKT1	RPS6KA4
AKT1	RRAD
AKT1	RYR2
AKT1	S1PR1
AKT1	SAP30
AKT1	SCAF11
AKT1	SEC16A
AKT1	SEPT1
AKT1	SGTA
AKT1	SGTB
AKT1	SH2B2
AKT1	SH2D3A
AKT1	SH3KBP1
AKT1	SH3RF1
AKT1	SHROOM2
AKT1	SIGLEC10
AKT1	SKI
AKT1	SLC20A1
AKT1	SLC27A2
AKT1	SLC4A2
AKT1	SLC9A1
AKT1	SMARCC1
AKT1	SMARCC2
AKT1	SMG6
AKT1	SNRNP200
AKT1	SNW1
AKT1	SON
AKT1	SOS1
AKT1	SP100
AKT1	SPAG6
AKT1	SPEN
AKT1	SREK1
AKT1	SRGAP2
AKT1	SRPK2
AKT1	SRRM1
AKT1	SRRM2
AKT1	SRSF10
AKT1	SRSF2
AKT1	SRSF3
AKT1	SRSF5
AKT1	SRSF7
AKT1	SRSF9
AKT1	SSFA2
AKT1	STK3
AKT1	STK4
AKT1	SYN1
AKT1	SYTL1
AKT1	TAL1
AKT1	TAOK2
AKT1	TBC1D1
AKT1	TBC1D4
AKT1	TCF12
AKT1	TERF1
AKT1	TERT
AKT1	THRA
AKT1	THRAP3
AKT1	TJP2
AKT1	TMPO
AKT1	TNKS1BP1
AKT1	TOPBP1
AKT1	TP53RK
AKT1	TPCN1
AKT1	TRA2A
AKT1	TRA2B
AKT1	TRAP1
AKT1	TRIP12
AKT1	TSC2
AKT1	TTC3
AKT1	TWIST1
AKT1	U2AF1
AKT1	UBN1
AKT1	URI1
AKT1	USP24
AKT1	USP8
AKT1	VCP
AKT1	VEPH1
AKT1	VIM
AKT1	WDHD1
AKT1	WEE1
AKT1	WNK1
AKT1	XIAP
AKT1	YAP1
AKT1	YBX1
AKT1	YWHAZ
AKT1	ZC3HC1
AKT1	ZFP36L1
AKT1	ZFYVE20
AKT1	ZNF295
AKT1	ZNF609
AKT1	ZYX
AKT1	ZZEF1
AKT2	AKT1S1
AKT2	ARFGEF3
AKT2	CASKIN1
AKT2	CASP9
AKT2	CBY1
AKT2	CHUK
AKT2	CTNNB1
AKT2	EDC3
AKT2	ESR1
AKT2	EZR
AKT2	FLNC
AKT2	FOXO4
AKT2	HTRA2
AKT2	KHSRP
AKT2	MAP3K5
AKT2	SH3RF1
AKT2	SLC2A4
AKT2	STXBP4
AKT2	USP8
AKT2	XIAP
AKT2	ZFP106
AKT3	ACLY
AKT3	AHNAK
AKT3	AKT1S1
AKT3	ARFIP2
AKT3	BAD
AKT3	BRAF
AKT3	CARHSP1
AKT3	CASP9
AKT3	CDKN1A
AKT3	CDKN1B
AKT3	CHUK
AKT3	CSDC2
AKT3	EZR
AKT3	FLNC
AKT3	FOXO1
AKT3	GABRB2
AKT3	GSK3A
AKT3	GSK3B
AKT3	HAND2
AKT3	HMOX1
AKT3	HTRA2
AKT3	HTT
AKT3	IRS1
AKT3	MAP2K4
AKT3	MAP3K5
AKT3	METTL1
AKT3	NCF1
AKT3	NUAK1
AKT3	PAK1
AKT3	PFKFB2
AKT3	PTPN1
AKT3	RAF1
AKT3	TBC1D4
AKT3	USP8
AKT3	WNK1
AKT3	YBX1
AKT3	YWHAZ
ALK	ALK
ALK	GRB2
ALK	NPM1
ALK	PTPN11
ALK	SFPQ
ALK	STAT3
ALK	ZC3HC1
ANTXR1	ATRIP
ANTXR1	BRCA1
ANTXR1	CHEK1
ANTXR1	CREB1
ANTXR1	E2F1
ANTXR1	MDM2
ANTXR1	TP53
ANTXR1	TREX1
ARAF	BAD
ARAF	MAP2K1
ARRB1	CASP3
ARRB1	CASP8
ATM	AASDHPPT
ATM	AATF
ATM	ABCF1
ATM	ABL1
ATM	ABLIM1
ATM	ACAP2
ATM	ACIN1
ATM	ACTL7B
ATM	ACTN1
ATM	ADRB2
ATM	ADRM1
ATM	AGFG2
ATM	AGTR2
ATM	AKAP12
ATM	AKAP9
ATM	AKT1
ATM	AKT3
ATM	ALDOA
ATM	ALK
ATM	ALMS1
ATM	ALS2
ATM	ALYREF
ATM	AMOT
ATM	ANAPC5
ATM	APBA2
ATM	APLF
ATM	APPL1
ATM	AQP4
ATM	AR
ATM	ARAP2
ATM	ARFGEF1
ATM	ARFGEF2
ATM	ARHGAP18
ATM	ARHGAP23
ATM	ARHGAP35
ATM	ARHGEF12
ATM	ARHGEF2
ATM	ARID1A
ATM	ARIH2
ATM	ARL2BP
ATM	ARPP21
ATM	ASPM
ATM	ATE1
ATM	ATF2
ATM	ATM
ATM	ATP6V0A2
ATM	ATP6V0D1
ATM	ATP6V1C1
ATM	ATRX
ATM	AURKA
ATM	AVEN
ATM	AZI1
ATM	BAG3
ATM	BAG6
ATM	BANF1
ATM	BAP1
ATM	BARD1
ATM	BARX2
ATM	BATF
ATM	BAZ1A
ATM	BAZ1B
ATM	BAZ2A
ATM	BCL7A
ATM	BCL9
ATM	BCL9L
ATM	BCLAF1
ATM	BEGAIN
ATM	BID
ATM	BLM
ATM	BPIFB1
ATM	BRAF
ATM	BRAP
ATM	BRCA1
ATM	BRCA2
ATM	BRF1
ATM	BSN
ATM	BTF3
ATM	BUB1
ATM	C10orf12
ATM	C18orf25
ATM	CABIN1
ATM	CACNB2
ATM	CAMK2A
ATM	CANX
ATM	CASC5
ATM	CASP10
ATM	CASP6
ATM	CASP8
ATM	CASP8AP2
ATM	CBX3
ATM	CCAR1
ATM	CCDC6
ATM	CCNC
ATM	CCNE1
ATM	CD19
ATM	CD4
ATM	CD44
ATM	CDC20
ATM	CDC25A
ATM	CDC25B
ATM	CDCA3
ATM	CDH2
ATM	CDK5RAP2
ATM	CDKN1B
ATM	CENPC1
ATM	CEP250
ATM	CEP290
ATM	CFTR
ATM	CGN
ATM	CHAF1A
ATM	CHAF1B
ATM	CHD4
ATM	CHD6
ATM	CHD7
ATM	CHEK1
ATM	CHEK2
ATM	CHGA
ATM	CHGB
ATM	CHPF
ATM	CHSY3
ATM	CHTF18
ATM	CIZ1
ATM	CKB
ATM	CLASP1
ATM	CLASP2
ATM	CLASRP
ATM	CLIC1
ATM	CLNS1A
ATM	CLP1
ATM	CLSPN
ATM	CNKSR2
ATM	CNOT2
ATM	CNOT4
ATM	COG1
ATM	COL14A1
ATM	COL17A1
ATM	COPA
ATM	COPS3
ATM	COPS7A
ATM	COPZ1
ATM	COQ3
ATM	CPNE8
ATM	CPSF1
ATM	CRAMP1L
ATM	CREB1
ATM	CREBBP
ATM	CROCC
ATM	CRTC1
ATM	CRYAB
ATM	CSNK1E
ATM	CST4
ATM	CSTF2
ATM	CTBP1
ATM	CTBP2
ATM	CTNNB1
ATM	CTNND2
ATM	CTTN
ATM	DAAM1
ATM	DAXX
ATM	DAZAP1
ATM	DBN1
ATM	DBNL
ATM	DCK
ATM	DCLRE1B
ATM	DCLRE1C
ATM	DCP1A
ATM	DCP2
ATM	DCUN1D1
ATM	DCX
ATM	DDX11
ATM	DDX17
ATM	DDX18
ATM	DDX24
ATM	DDX52
ATM	DDX56
ATM	DDX6
ATM	DEK
ATM	DFFA
ATM	DGKI
ATM	DHPS
ATM	DHX8
ATM	DHX9
ATM	DLG4
ATM	DLGAP1
ATM	DNAJA3
ATM	DNAJB11
ATM	DOCK11
ATM	DPF2
ATM	DPYSL4
ATM	DRD3
ATM	DSE
ATM	DST
ATM	DTNA
ATM	DYNC1I2
ATM	DYRK2
ATM	E2F1
ATM	EEF1A1
ATM	EEF1D
ATM	EEF2K
ATM	EFTUD2
ATM	EHMT2
ATM	EIF2S2
ATM	EIF3C
ATM	EIF3D
ATM	EIF3K
ATM	EIF4B
ATM	EIF4EBP1
ATM	ELAVL1
ATM	ELF1
ATM	ELL
ATM	ELMO2
ATM	ENAH
ATM	EP300
ATM	EPB41L1
ATM	EPB41L2
ATM	EPB41L3
ATM	EPN2
ATM	EPS15
ATM	ERBB2
ATM	ERBB2IP
ATM	ESCO1
ATM	EWSR1
ATM	EYA3
ATM	F5
ATM	FAM178A
ATM	FAM35A
ATM	FANCA
ATM	FANCD2
ATM	FANCI
ATM	FBXO31
ATM	FBXW7
ATM	FEZ2
ATM	FKBP4
ATM	FKBP5
ATM	FLI1
ATM	FNBP4
ATM	FOXJ2
ATM	FOXK2
ATM	FOXO1
ATM	FPR1
ATM	FPR2
ATM	FUS
ATM	GABARAPL2
ATM	GABRB2
ATM	GAP43
ATM	GGA1
ATM	GGA3
ATM	GGTLC3
ATM	GIGYF1
ATM	GINS2
ATM	GJA1
ATM	GNA15
ATM	GNAZ
ATM	GNB1
ATM	GNB2
ATM	GNL1
ATM	GOLGA4
ATM	GPATCH8
ATM	GPM6A
ATM	GPR114
ATM	GPRC5A
ATM	GPRC5C
ATM	GPS1
ATM	GPSM2
ATM	GRASP
ATM	GRIPAP1
ATM	GSG2
ATM	GTF2F2
ATM	GTF2H5
ATM	GTF2IRD1
ATM	GTF3C1
ATM	GTF3C2
ATM	GYS1
ATM	H1F0
ATM	H2AFX
ATM	HABP2
ATM	HBXIP
ATM	HELB
ATM	HERC1
ATM	HGS
ATM	HIF1A
ATM	HMGA1
ATM	HNF1A
ATM	HNF4A
ATM	HNRNPA1
ATM	HNRNPF
ATM	HOXB6
ATM	HPCA
ATM	HSP90AA1
ATM	HSP90AB1
ATM	HSPA4
ATM	HSPA4L
ATM	HSPA8
ATM	HSPA9
ATM	HTATSF1
ATM	HUWE1
ATM	ICA1
ATM	IGFBP3
ATM	IKBKB
ATM	IKBKG
ATM	IL6ST
ATM	ILF2
ATM	INA
ATM	IP6K1
ATM	IPO9
ATM	IRS2
ATM	ITGB2
ATM	ITGB4
ATM	JUN
ATM	KANK2
ATM	KAT6A
ATM	KAT7
ATM	KCNJ4
ATM	KCTD12
ATM	KDM2A
ATM	KDM2B
ATM	KDM3A
ATM	KHSRP
ATM	KIAA1683
ATM	KIAA1967
ATM	KIAA1984
ATM	KIF13B
ATM	KIF22
ATM	KIF2C
ATM	KIF4A
ATM	KLF1
ATM	KLF5
ATM	KLHDC5
ATM	KRT5
ATM	KRT6A
ATM	KRT8
ATM	L1CAM
ATM	LAMA5
ATM	LASP1
ATM	LAT
ATM	LATS1
ATM	LDLRAP1
ATM	LENG1
ATM	LGR6
ATM	LIG4
ATM	LIPE
ATM	LIPI
ATM	LMNA
ATM	LMO7
ATM	LRBA
ATM	LRP1
ATM	LRRC16A
ATM	LSM2
ATM	LUC7L2
ATM	LUZP1
ATM	MAD1L1
ATM	MAD2L1BP
ATM	MAF1
ATM	MAGED2
ATM	MANF
ATM	MAP1A
ATM	MAP2
ATM	MAP2K5
ATM	MAP4K4
ATM	MAPK14
ATM	MAPRE1
ATM	MAPRE2
ATM	MARCKSL1
ATM	MATK
ATM	MATN2
ATM	MATR3
ATM	MAZ
ATM	MBD1
ATM	MCM2
ATM	MCM3
ATM	MCM6
ATM	MCM7
ATM	MDC1
ATM	MDM2
ATM	MDM4
ATM	MED1
ATM	MED13L
ATM	MED17
ATM	MEN1
ATM	METTL3
ATM	MFGE8
ATM	MKI67
ATM	MKI67IP
ATM	MLLT10
ATM	MLLT4
ATM	MON1A
ATM	MOV10
ATM	MRE11A
ATM	MSH2
ATM	MSH3
ATM	MSH6
ATM	MYBBP1A
ATM	MYCBP2
ATM	MYH10
ATM	MYH15
ATM	MYT1L
ATM	N4BP1
ATM	N4BP2
ATM	NACA
ATM	NASP
ATM	NBEA
ATM	NBN
ATM	NCAPD2
ATM	NCBP2
ATM	NCF1
ATM	NCF4
ATM	NCL
ATM	NCOA1
ATM	NCOA2
ATM	NCOA5
ATM	NDFIP2
ATM	NDNL2
ATM	NDRG1
ATM	NDRG2
ATM	NDRG3
ATM	NEFL
ATM	NEXN
ATM	NFAT5
ATM	NFE2L2
ATM	NFIA
ATM	NFKB2
ATM	NFRKB
ATM	NHEJ1
ATM	NIN
ATM	NKTR
ATM	NLK
ATM	NMNAT1
ATM	NOSIP
ATM	NPAT
ATM	NR3C1
ATM	NRG1
ATM	NSL1
ATM	NUCB1
ATM	NUDCD3
ATM	NUMA1
ATM	NUP107
ATM	NUP35
ATM	NUP50
ATM	NUP88
ATM	NUP93
ATM	NUSAP1
ATM	OBFC2B
ATM	OCLN
ATM	OGFR
ATM	ORC3
ATM	ORC6
ATM	OSBPL11
ATM	OSBPL6
ATM	OXSR1
ATM	PACS1
ATM	PAPOLA
ATM	PAPOLB
ATM	PARP1
ATM	PBRM1
ATM	PBX2
ATM	PCK2
ATM	PCNP
ATM	PCSK9
ATM	PDE3A
ATM	PDE4B
ATM	PDLIM5
ATM	PDS5B
ATM	PDX1
ATM	PER1
ATM	PEX1
ATM	PGBD3
ATM	PHACTR2
ATM	PHC2
ATM	PHC3
ATM	PHF2
ATM	PHF6
ATM	PHIP
ATM	PIN1
ATM	PJA2
ATM	PKP1
ATM	PKP2
ATM	PKP4
ATM	PLCG1
ATM	PLEC
ATM	PLSCR3
ATM	PLXNA2
ATM	PMS2
ATM	PNISR
ATM	PNN
ATM	PNPT1
ATM	POLDIP3
ATM	POLE
ATM	POLE4
ATM	POLL
ATM	POLR1B
ATM	POLR2I
ATM	POLR3E
ATM	POP1
ATM	POP4
ATM	POU2F1
ATM	PPFIA1
ATM	PPIA
ATM	PPIE
ATM	PPIG
ATM	PPIL1
ATM	PPL
ATM	PPM1G
ATM	PPP1CB
ATM	PPP1R2
ATM	PPP1R7
ATM	PPP1R9A
ATM	PPP2R5D
ATM	PPP6R3
ATM	PRCC
ATM	PRICKLE1
ATM	PRICKLE3
ATM	PRKAG2
ATM	PRKAR1A
ATM	PRKAR2B
ATM	PRKD1
ATM	PRKDC
ATM	PRPF3
ATM	PRPF4B
ATM	PRPF8
ATM	PRRC2A
ATM	PRUNE
ATM	PSEN2
ATM	PSMC1
ATM	PSMD4
ATM	PSPC1
ATM	PTEN
ATM	PTGER4
ATM	PTGES3
ATM	PTH2R
ATM	PTPN1
ATM	PTPN14
ATM	PTPN21
ATM	PTPN23
ATM	RAB11FIP1
ATM	RAB2B
ATM	RAD17
ATM	RAD18
ATM	RAD23A
ATM	RAD50
ATM	RAD51AP1
ATM	RAD52
ATM	RAD9A
ATM	RAF1
ATM	RAG2
ATM	RALY
ATM	RANBP2
ATM	RANBP3
ATM	RANBP9
ATM	RAPGEF2
ATM	RAPGEF6
ATM	RASGRP1
ATM	RASSF1
ATM	RBBP5
ATM	RBBP6
ATM	RBBP8
ATM	RBM10
ATM	RBM14
ATM	RBM15
ATM	RCC2
ATM	RFC1
ATM	RFC3
ATM	RFWD2
ATM	RFWD3
ATM	RFX5
ATM	RGS12
ATM	RGS14
ATM	RHO
ATM	RIF1
ATM	RIMS1
ATM	RIMS3
ATM	RIMS4
ATM	RIPK2
ATM	RND3
ATM	RNF19A
ATM	RNF20
ATM	RNF216
ATM	RNF40
ATM	ROCK1
ATM	ROCK2
ATM	ROR2
ATM	RPA1
ATM	RPA2
ATM	RPS6
ATM	RPS6KB2
ATM	RPS7
ATM	RRM2B
ATM	RUVBL2
ATM	RYR2
ATM	SAE1
ATM	SAFB
ATM	SART1
ATM	SART3
ATM	SCAF11
ATM	SCML2
ATM	SCN2A
ATM	SCN8A
ATM	SEC16A
ATM	SEPT6
ATM	SEPT9
ATM	SERPINA1
ATM	SF3A1
ATM	SF3B1
ATM	SF3B2
ATM	SF3B5
ATM	SFSWAP
ATM	SGOL2
ATM	SGTA
ATM	SH3GL2
ATM	SH3KBP1
ATM	SH3PXD2A
ATM	SIAH1
ATM	SIK1
ATM	SIPA1L1
ATM	SIX4
ATM	SLC12A2
ATM	SLC1A1
ATM	SLC25A4
ATM	SLC26A3
ATM	SLC2A1
ATM	SLC3A2
ATM	SLC4A1
ATM	SLC4A1AP
ATM	SLC4A3
ATM	SLC9A1
ATM	SMARCA2
ATM	SMARCA4
ATM	SMARCAD1
ATM	SMARCB1
ATM	SMARCC1
ATM	SMARCC2
ATM	SMC1A
ATM	SMC3
ATM	SMC6
ATM	SNAPC3
ATM	SNAPIN
ATM	SNIP1
ATM	SNX25
ATM	SP1
ATM	SPAG9
ATM	SPEN
ATM	SPP1
ATM	SPTBN1
ATM	SPTBN2
ATM	SPTBN5
ATM	SRC
ATM	SRF
ATM	SRFBP1
ATM	SRRM1
ATM	SRRM2
ATM	SRSF4
ATM	SSBP1
ATM	SSFA2
ATM	SSH3
ATM	SSRP1
ATM	SSSCA1
ATM	SSTR3
ATM	STAG2
ATM	STARD13
ATM	STAT3
ATM	STK11
ATM	STK25
ATM	STK33
ATM	STUB1
ATM	STX6
ATM	STXBP1
ATM	SUGP2
ATM	SVIL
ATM	SYN1
ATM	SYNM
ATM	SYTL1
ATM	TAF11
ATM	TAF15
ATM	TAF6L
ATM	TAOK1
ATM	TAOK3
ATM	TBCB
ATM	TBL1XR1
ATM	TBL2
ATM	TBXA2R
ATM	TCEA1
ATM	TCEAL3
ATM	TCEB3
ATM	TCF12
ATM	TCF19
ATM	TDP1
ATM	TERF1
ATM	TERF2
ATM	TERF2IP
ATM	TGM4
ATM	TGM7
ATM	THOC5
ATM	THRAP3
ATM	TJP1
ATM	TMSB10
ATM	TNKS1BP1
ATM	TOM1L1
ATM	TOP1
ATM	TOP2B
ATM	TOPBP1
ATM	TP53
ATM	TP53BP1
ATM	TP63
ATM	TPR
ATM	TPX2
ATM	TRA2A
ATM	TREX1
ATM	TRIM24
ATM	TRIM28
ATM	TRIOBP
ATM	TRIP12
ATM	TROVE2
ATM	TSC1
ATM	TSC2
ATM	TSEN2
ATM	TSEN54
ATM	TSSK4
ATM	TTC3
ATM	TUBB
ATM	TUBB4A
ATM	TUBB6
ATM	TUT1
ATM	U2AF1
ATM	UBA1
ATM	UBAP2
ATM	UBE2T
ATM	UBE3A
ATM	UBE4B
ATM	UBQLN4
ATM	UBR1
ATM	UBR5
ATM	UCHL3
ATM	UGP2
ATM	UIMC1
ATM	UPF1
ATM	USP1
ATM	USP10
ATM	USP15
ATM	USP19
ATM	USP24
ATM	USP28
ATM	USP34
ATM	USP6NL
ATM	UTP14C
ATM	VAMP2
ATM	VANGL1
ATM	VCP
ATM	VHL
ATM	VIM
ATM	VPS4B
ATM	VPS72
ATM	VRK1
ATM	VTN
ATM	WDHD1
ATM	WHSC1
ATM	WNK1
ATM	WRN
ATM	WTAP
ATM	XPA
ATM	XPC
ATM	XPO1
ATM	XRCC1
ATM	XRCC2
ATM	XRCC3
ATM	YAF2
ATM	YAP1
ATM	YWHAZ
ATM	ZBTB2
ATM	ZBTB9
ATM	ZC3H11A
ATM	ZC3HC1
ATM	ZCCHC11
ATM	ZFP106
ATM	ZFP64
ATM	ZFPM1
ATM	ZFYVE19
ATM	ZFYVE20
ATM	ZHX1
ATM	ZKSCAN1
ATM	ZMYM4
ATM	ZMYND11
ATM	ZMYND8
ATM	ZNF148
ATM	ZNF16
ATM	ZNF192
ATM	ZNF238
ATM	ZNF24
ATM	ZNF281
ATM	ZNF295
ATM	ZNF335
ATM	ZNF397
ATM	ZNF420
ATM	ZNF592
ATM	ZNRF2
ATM	ZYX
ATM	ZZZ3
ATR	ATM
ATR	ATRIP
ATR	BARD1
[truncated: 28,260 more rows]
