# Supplementary material for: The exploration of network motifs as potential drug targets from post-translational regulatory networks
Source: Sci Rep. 2016 Feb 8;6:20558. doi: 10.1038/srep20558 (PMC4744934; doi:10.1038/srep20558)
Supplement: Supplementary Table S11 [file srep20558-s12.xls]

## Sheet: Supplementary Table S11
Supplementary Table S11. The human proteolysis regulation network. The first column lists proteases, and the second column lists their corresponding substrates.
Protease	Substrate
ACE2	AGT
ACE2	APLN
ACE2	CSN2
ACE2	GHRL
ACE2	KNG1
ACE2	NTS
ACE2	PDYN
ADAM10	APP
ADAM10	AXL
ADAM10	CD40LG
ADAM10	EPHA3
ADAM10	EPHB2
ADAM10	ERBB2
ADAM10	FCER2
ADAM10	MET
ADAM10	PRNP
ADAM10	TGFA
ADAM10	TNF
ADAM12	PACSIN3
ADAM12	PIK3R1
ADAM12	SRC
ADAM12	YES1
ADAM15	ABL1
ADAM15	FGFR2
ADAM15	FYN
ADAM15	HCK
ADAM15	LCK
ADAM15	LYN
ADAM15	PACSIN3
ADAM15	SRC
ADAM15	YES1
ADAM17	AGT
ADAM17	APP
ADAM17	AREG
ADAM17	BTC
ADAM17	CSF1R
ADAM17	ERBB4
ADAM17	EREG
ADAM17	FLT1
ADAM17	HBEGF
ADAM17	IL6R
ADAM17	KDR
ADAM17	KIT
ADAM17	MET
ADAM17	NOTCH1
ADAM17	NTRK1
ADAM17	PRNP
ADAM17	SELL
ADAM17	TGFA
ADAM17	TNF
ADAM19	ADAM19
ADAM19	KITLG
ADAM19	TNF
ADAM33	TNFSF11
ADAM8	APP
ADAM8	FCER2
ADAM8	FN1
ADAM8	TNF
ADAM9	APP
ADAM9	EPHB4
ADAM9	FGFR2
ADAM9	KDR
ADAM9	PRKCD
ADAM9	TEK
ADAM9	TNF
ADAMTS1	ACAN
ADAMTS1	THBS1
ADAMTS1	THBS2
ADAMTS1	VCAN
ADAMTS13	VWF
ADAMTS2	COL1A1
ADAMTS2	COL2A1
ADAMTS4	A2M
ADAMTS4	ACAN
ADAMTS4	ADAMTS4
ADAMTS4	BGN
ADAMTS4	CLU
ADAMTS4	COL2A1
ADAMTS4	COL3A1
ADAMTS4	COMP
ADAMTS4	FMOD
ADAMTS4	MATN3
ADAMTS4	OGN
ADAMTS4	PRELP
ADAMTS4	VCAN
ADAMTS5	A2M
ADAMTS5	ACAN
ADAMTS5	ADAMTS5
ADAMTS5	BGN
ADAMTS5	CILP
ADAMTS5	CILP2
ADAMTS5	CLU
ADAMTS5	COL2A1
ADAMTS5	COL3A1
ADAMTS5	DCN
ADAMTS5	FN1
ADAMTS5	PRELP
ADAMTS5	TNC
AGA	AGA
ANPEP	PDYN
ANPEP	POMC
AOPEP	AGT
APEH	APP
APEH	POMC
ATG4A	GABARAPL2
ATG4B	GABARAP
ATG4B	GABARAPL2
ATG4B	MAP1LC3B
BACE1	APP
BACE1	BACE1
BACE1	CMPK1
BACE1	CSNK1D
BACE1	NRG1
BACE1	SELPLG
BACE2	APP
BACE2	BACE2
BLMH	APP
BLMH	TRIO
BMP1	A2M
BMP1	BGN
BMP1	CHRD
BMP1	COL1A1
BMP1	COL1A2
BMP1	COL2A1
BMP1	COL3A1
BMP1	COL5A1
BMP1	COL5A2
BMP1	COL7A1
BMP1	DCN
BMP1	GH1
BMP1	LOX
BMP1	PRL
C1S	C2
C1S	C4A
C2	C3
C2	C5
CAPN1	ATP2B2
CAPN1	BAX
CAPN1	BCL2L1
CAPN1	BID
CAPN1	CAMK4
CAPN1	CAPN1
CAPN1	CASP3
CAPN1	CASP7
CAPN1	CASP9
CAPN1	CCK
CAPN1	CDK5R1
CAPN1	F2R
CAPN1	F2RL1
CAPN1	GNRH1
CAPN1	HTT
CAPN1	IGFBP4
CAPN1	IGFBP5
CAPN1	ITGB3
CAPN1	KNG1
CAPN1	NF2
CAPN1	NTS
CAPN1	PKD1
CAPN1	PPP3CA
CAPN1	PRKCA
CAPN1	PRKCB
CAPN1	PRKCG
CAPN1	PRKD1
CAPN1	PTK2
CAPN1	PTPRN
CAPN1	RHOA
CAPN1	SNCA
CAPN1	SPTAN1
CAPN1	SPTB
CAPN1	SPTBN1
CAPN1	SST
CAPN1	TAC1
CAPN1	ZNF175
CAPN2	ADRBK1
CAPN2	AMPH
CAPN2	BRAF
CAPN2	BTK
CAPN2	CAMK2A
CAPN2	CAMK4
CAPN2	CAPN2
CAPN2	CASP9
CAPN2	CDK5R2
CAPN2	CTTN
CAPN2	DCLK1
CAPN2	EGFR
CAPN2	F2RL1
CAPN2	FLNA
CAPN2	GSK3A
CAPN2	GSK3B
CAPN2	HTT
CAPN2	ITGB2
CAPN2	KNG1
CAPN2	MAPT
CAPN2	MBP
CAPN2	MIP
CAPN2	MYOC
CAPN2	NF2
CAPN2	NFKBIA
CAPN2	PKD1
CAPN2	PRKCA
CAPN2	PRKCB
CAPN2	PRKCG
CAPN2	PRKCH
CAPN2	PRKD1
CAPN2	PTK2
CAPN2	RB1
CAPN2	SLC6A3
CAPN2	ZAP70
CAPN3	PDLIM1
CAPN3	TTN
CASP1	ACTB
CASP1	ATP2B2
CASP1	ATP2B4
CASP1	BCAP31
CASP1	BCL2L1
CASP1	BID
CASP1	CASP1
CASP1	CAST
CASP1	CDK11A
CASP1	CDK11B
CASP1	EGFR
CASP1	GAK
CASP1	GAPDH
CASP1	IL18
CASP1	IL1B
CASP1	IL37
CASP1	MAPT
CASP1	MEFV
CASP1	NEDD4
CASP1	PAK1
CASP1	PARK2
CASP1	PARP1
CASP1	PLA2G4A
CASP1	PSEN1
CASP1	PSEN2
CASP1	RIPK2
CASP1	SNRPF
CASP1	SPTAN1
CASP1	SREBF1
CASP1	SREBF2
CASP1	TFAP2A
CASP10	ABL1
CASP10	AKAP1
CASP10	CASP10
CASP10	CASP3
CASP10	DCLK1
CASP10	EIF2S1
CASP10	GATA1
CASP10	PAK2
CASP10	RIPK1
CASP2	AKAP1
CASP2	ATN1
CASP2	BID
CASP2	CASP2
CASP2	CSNK2A1
CASP2	GOLGA3
CASP2	HTT
CASP2	PRKCD
CASP2	PRKCZ
CASP2	RB1
CASP3	ABL1
CASP3	ACIN1
CASP3	ACO2
CASP3	ACTA1
CASP3	ACTA2
CASP3	ACTB
CASP3	ACTBL2
CASP3	ACTC1
CASP3	ACTG1
CASP3	ACTG2
CASP3	ACTL6A
CASP3	ADD1
CASP3	AKAP1
CASP3	AKAP8
CASP3	AKT1
CASP3	ALK
CASP3	AP1B1
CASP3	APAF1
CASP3	APC
CASP3	APLP1
CASP3	APP
CASP3	AR
CASP3	ARHGDIB
CASP3	ARPC5
CASP3	ATM
CASP3	ATN1
CASP3	ATP2B2
CASP3	ATP2B4
CASP3	ATP5A1
CASP3	ATXN3
CASP3	BAD
CASP3	BAG6
CASP3	BAX
CASP3	BCAP31
CASP3	BCAR1
CASP3	BCDIN3D
CASP3	BCL2
CASP3	BCL2L1
CASP3	BCL2L11
CASP3	BID
CASP3	BIRC7
CASP3	BLM
CASP3	BLVRB
CASP3	BMX
CASP3	BRAF
CASP3	BRCA1
CASP3	BTF3
CASP3	BUB1
CASP3	BUB1B
CASP3	C14orf166
CASP3	C17orf56
CASP3	CAD
CASP3	CAMK2A
CASP3	CAMK4
CASP3	CAMKK1
CASP3	CAMKK2
CASP3	CASP3
CASP3	CASP6
CASP3	CASP7
CASP3	CASP9
CASP3	CAST
CASP3	CCNE1
CASP3	CCT4
CASP3	CD247
CASP3	CDC42
CASP3	CDC6
CASP3	CDK11A
CASP3	CDK11B
CASP3	CDKN1A
CASP3	CDKN1B
CASP3	CFDP1
CASP3	CGN
CASP3	CHUK
CASP3	CLSPN
CASP3	CLTA
CASP3	CNN2
CASP3	COPS6
CASP3	CPOX
CASP3	CPSF2
CASP3	CTNNB1
CASP3	DBN1
CASP3	DBNL
CASP3	DCC
CASP3	DCLK1
CASP3	DDX1
CASP3	DFFA
CASP3	DHX9
CASP3	DIP2B
CASP3	DKFZp686L22104
CASP3	DLAT
CASP3	DLG1
CASP3	DLGAP4
CASP3	DPH2
CASP3	DSG1
CASP3	DSG3
CASP3	EEF1B2
CASP3	EGFR
CASP3	EIF2AK2
CASP3	EIF2S1
CASP3	EIF3J
CASP3	EIF4B
CASP3	EIF4EBP1
CASP3	EIF4G1
CASP3	EIF4G2
CASP3	EIF4H
CASP3	EPHA4
CASP3	ERBB2
CASP3	FHOD1
CASP3	FLJ00279
CASP3	FNTA
CASP3	FYN
CASP3	GAS2
CASP3	GATA1
CASP3	GCLC
CASP3	GFAP
CASP3	GLRX3
CASP3	GMIP
CASP3	GMNN
CASP3	GOLGA3
CASP3	GOLGB1
CASP3	GPI
CASP3	GRAP2
CASP3	HAX1
CASP3	HCLS1
CASP3	HIST1H4A
CASP3	HNRNPA1
CASP3	HNRNPA2B1
CASP3	HNRNPC
CASP3	HNRNPR
CASP3	HNRNPU
CASP3	HSP90AB1
CASP3	HSPA1A
CASP3	HSPA1L
CASP3	HTT
CASP3	HYOU1
CASP3	IL16
CASP3	IL18
CASP3	ILF3
CASP3	IQGAP1
CASP3	ITGB4
CASP3	KARS
CASP3	KCNIP3
CASP3	KRI1
CASP3	KRT15
CASP3	KRT18
CASP3	LIMK1
CASP3	LMNB1
CASP3	LOC202789
CASP3	LRBA
CASP3	LSM3
CASP3	LYN
CASP3	MACF1
CASP3	MAGED1
CASP3	MAGI1
CASP3	MAP1B
CASP3	MAP3K1
CASP3	MAP4K1
CASP3	MAPK3
CASP3	MAPK8
CASP3	MAPT
CASP3	MATR3
CASP3	MCL1
CASP3	MCM5
CASP3	MDM2
CASP3	MDM4
CASP3	MEF2A
CASP3	MEF2C
CASP3	MET
CASP3	MGEA5
CASP3	MITF
CASP3	MLH1
CASP3	MOB4
CASP3	MST4
CASP3	MTHFD2
CASP3	MYH10
CASP3	MYH9
CASP3	MYL3
CASP3	NASP
CASP3	NCL
CASP3	NEDD4
CASP3	NFATC2
CASP3	NFATC3
CASP3	NFE2L2
CASP3	NHP2
CASP3	NMT1
CASP3	NONO
CASP3	NOTCH1
CASP3	NTRK3
CASP3	NUP153
CASP3	OCLN
CASP3	PAICS
CASP3	PAK2
CASP3	PARG
CASP3	PARK2
CASP3	PARP1
CASP3	PAWR
CASP3	PCF11
CASP3	PDAP1
CASP3	PDE10A2
CASP3	PDE6A
CASP3	PDGFRA
CASP3	PDGFRB
CASP3	PIP5K1A
CASP3	PKD1
CASP3	PKN1
CASP3	PKN2
CASP3	PLA2G4A
CASP3	PLA2G6
CASP3	PLCG1
CASP3	PML
CASP3	POLE
CASP3	POP1
CASP3	PPFIA1
CASP3	PPIL4
CASP3	PPP1R11
CASP3	PPP2R1A
CASP3	PPP3CA
CASP3	PRKCD
CASP3	PRKCG
CASP3	PRKCH
CASP3	PRKCQ
CASP3	PRKCZ
CASP3	PRKD1
CASP3	PRKDC
CASP3	PRKRIP1
CASP3	PRPSAP1
CASP3	PSEN1
CASP3	PSEN2
CASP3	PSIP1
CASP3	PSMD12
CASP3	PSME3
CASP3	PTBP1
CASP3	PTEN
CASP3	PTK2
CASP3	PTMA
CASP3	PXN
CASP3	RABEP1
CASP3	RAC1
CASP3	RAD21
CASP3	RAD51
CASP3	RANBP2
CASP3	RASA1
CASP3	RB1
CASP3	RBX1
CASP3	RELA
CASP3	RET
CASP3	RFC1
CASP3	RHOA
CASP3	RHOC
CASP3	RIPK1
CASP3	RNF219
CASP3	RNF34
CASP3	ROCK1
CASP3	RPL17
CASP3	RPS6KB1
CASP3	RPS6KB2
CASP3	SAFB
CASP3	SAFB2
CASP3	SARS
CASP3	SCG3
CASP3	SDHA
CASP3	SLC1A2
CASP3	SLC4A1
CASP3	SLC4A1AP
CASP3	SLFN5
CASP3	SLK
CASP3	SNCAIP
CASP3	SNRNP70
CASP3	SNRPF
CASP3	SP1
CASP3	SPP1
CASP3	SPTAN1
CASP3	SPTBN1
CASP3	SRC
CASP3	SREBF2
CASP3	SRF
CASP3	SRP54
CASP3	SRP72
CASP3	SRRM2
CASP3	SRSF1
CASP3	SRSF9
CASP3	SSB
CASP3	SSRP1
CASP3	SSSCA1
CASP3	STAT1
CASP3	STK24
CASP3	STK3
CASP3	STK39
CASP3	STK4
CASP3	SYNCRIP
CASP3	TAF15
CASP3	TAL1
CASP3	TARDBP
CASP3	TCOF1
CASP3	TFAP2A
CASP3	TGM2
CASP3	THOP1
CASP3	TIAM1
CASP3	TMPO
CASP3	TNIK
CASP3	TNNT2
CASP3	TNS4
CASP3	TOP1
CASP3	TP53
CASP3	TRAF1
CASP3	TRAF3
CASP3	TRIM28
CASP3	TUBB
CASP3	TUBB2A
CASP3	TUBB2B
CASP3	TUBB3
CASP3	TUBB4B
CASP3	UBE4B
CASP3	UBR7
CASP3	UNC5B
CASP3	USO1
CASP3	USP1
CASP3	VAV1
CASP3	VCP
CASP3	VIM
CASP3	WEE1
CASP3	WIBG
CASP3	XIAP
CASP3	XRCC4
CASP3	XRCC5
CASP3	YWHAE
CASP3	YWHAQ
CASP3	ZFC3H1
CASP4	CASP3
CASP4	IL1B
CASP4	PRKCZ
CASP4	SPTAN1
CASP6	ABL1
CASP6	ACTB
CASP6	ACTN1
CASP6	ACTN4
CASP6	ALOX5
CASP6	ANXA5
CASP6	APP
CASP6	BUB1
CASP6	CAPZA1
CASP6	CASP3
CASP6	CASP6
CASP6	CASP7
CASP6	CCNB1
CASP6	CFL1
CASP6	DBN1
CASP6	DLAT
CASP6	EEF1G
CASP6	EIF2S1
CASP6	ERBB2
CASP6	EZR
CASP6	FABP7
CASP6	GAPDH
CASP6	GDI1
CASP6	GFAP
CASP6	HIPK2
CASP6	HSP90AA1
CASP6	HSP90B1
CASP6	HTT
CASP6	KRT15
CASP6	KRT17
CASP6	KRT18
CASP6	LMNA
CASP6	LMNB1
CASP6	MAGI1
CASP6	MAPT
CASP6	MDM2
CASP6	MEF2A
CASP6	NEDD4
CASP6	NLN
CASP6	NOTCH1
CASP6	NUAK1
CASP6	PARK7
CASP6	PCYT1A
CASP6	PPA1
CASP6	PPL
CASP6	PPP1R9B
CASP6	PREP
CASP6	PRKCZ
CASP6	PSEN1
CASP6	PSEN2
CASP6	PSME3
CASP6	PTK2
CASP6	RELA
CASP6	SATB1
CASP6	SET
CASP6	STK4
CASP6	TFAP2A
CASP6	TMPO
CASP6	TOP1
CASP6	TRA1
CASP6	TRAF1
CASP6	TUBA3C
CASP6	UBE4B
CASP6	VCP
CASP6	VIM
CASP6	YWHAE
CASP6	YWHAZ
CASP7	ABL1
CASP7	ACO2
CASP7	ACON
CASP7	ACTA1
CASP7	ACTA2
CASP7	ACTB
CASP7	ACTBL2
CASP7	ACTC1
CASP7	ACTG1
CASP7	ACTG2
CASP7	APAF1
CASP7	ATM
CASP7	ATN1
CASP7	ATP2B2
CASP7	ATXN7
CASP7	BCAP31
CASP7	BIRC7
CASP7	BLVRB
CASP7	BUB1
CASP7	CASP7
CASP7	CAST
CASP7	CDC42
CASP7	CHEK1
CASP7	CLSPN
CASP7	COPS6
CASP7	COPZ1
CASP7	DKFZp686L22104
CASP7	EEF1B2
CASP7	EEF1D
CASP7	EGFR
CASP7	EIF2AK2
CASP7	ERBB2
CASP7	FLJ00279
CASP7	GATA1
CASP7	GLRX3
CASP7	GOLGA3
CASP7	GPI
CASP7	GSN
CASP7	HIST1H4A
CASP7	HSPA1A
CASP7	HSPA1L
CASP7	HSPA5
CASP7	ILF3
CASP7	IQGAP1
CASP7	ITGB4
CASP7	KRT15
CASP7	KRT17
CASP7	KRT18
CASP7	LYN
CASP7	MACF1
CASP7	MAGI1
CASP7	MAP1B
CASP7	MAP3K1
CASP7	MAPT
CASP7	MATR3
CASP7	MAX
CASP7	MDM2
CASP7	MEF2A
CASP7	MEF2C
CASP7	MEF2D
CASP7	MTHFD2
CASP7	MYH9
CASP7	NCL
CASP7	NEDD4
CASP7	PLCG1
CASP7	PPIL4
CASP7	PPP3CA
CASP7	PRKCH
CASP7	PRKCZ
CASP7	PSEN1
CASP7	PSEN2
CASP7	PSIP1
CASP7	PSME3
CASP7	PTGFRN
CASP7	PTK2
CASP7	PTMA
CASP7	RAD21
CASP7	RANBP2
CASP7	RASA1
CASP7	RB1
CASP7	ROCK1
CASP7	SMPD1
CASP7	SNRPF
CASP7	SREBF2
CASP7	SRF
CASP7	SSRP1
CASP7	STK24
CASP7	STK4
CASP7	TAF15
CASP7	TAL1
CASP7	TCOF1
CASP7	UBE4B
CASP7	VCP
CASP7	VIM
CASP7	WEE1
CASP7	XIAP
CASP7	YWHAQ
CASP8	ABL1
CASP8	AKAP1
CASP8	ATN1
CASP8	BCAP31
CASP8	BID
CASP8	BMX
CASP8	CASP3
CASP8	CASP8
CASP8	CDK11A
CASP8	CDK11B
CASP8	CFLAR
CASP8	CHUK
CASP8	DCLK1
CASP8	DLAT
CASP8	EIF2AK2
CASP8	EIF2S1
CASP8	ERBB2
CASP8	FXR2
CASP8	FYN
CASP8	GATA1
CASP8	GRIA1
CASP8	HDAC7
CASP8	IKBKB
CASP8	IKBKG
CASP8	ILK
CASP8	MAP3K1
CASP8	MAP3K14
CASP8	MAP4K4
CASP8	MAPK1
CASP8	MAPK3
CASP8	MAPT
CASP8	MATR3
CASP8	MEF2A
CASP8	PAK2
CASP8	PARK2
CASP8	PCYT1A
CASP8	PLA2G4A
CASP8	PLEC
CASP8	PRKCZ
CASP8	PSEN1
CASP8	PSEN2
CASP8	RB1
CASP8	RIPK1
CASP8	RIPK2
CASP8	RIPK3
CASP8	SNRPF
CASP8	SPP1
CASP8	SRPK1
CASP8	STK24
CASP8	TAL1
CASP8	TRAF1
CASP8	USO1
CASP8	VIM
CASP8	WEE1
CASP8	YWHAQ
CASP9	ABL1
CASP9	AKT1
CASP9	ASMTL
CASP9	CASP3
CASP9	CASP9
CASP9	GATA1
CASP9	ILK
CASP9	LYN
CASP9	MAP2K1
CASP9	MAP2K2
CASP9	MAPK1
CASP9	MAPK3
CASP9	PCYT1A
CASP9	PRKCH
CASP9	PRKCZ
CASP9	RAF1
CASP9	RB1
CASP9	SRPK2
CASP9	STK4
CASP9	VIM
CELA1	A2M
CELA1	IL1B
CELA1	LPA
CELA1	REG3A
CELA1	SCNN1G
CELA1	SERPINB1
CELA2A	AGT
CFB	C3
CFB	C5
CFD	CFB
CFI	C3
CFI	C4A
CMA1	A2M
CMA1	AGT
CMA1	ALB
CMA1	APOA1
CMA1	CMA1
CMA1	COL1A1
CMA1	EDN1
CMA1	EDN2
CMA1	EDN3
CMA1	FN1
CMA1	HGF
CMA1	IL18
CMA1	IL1B
CMA1	KITLG
CMA1	KNG1
CMA1	MMP1
CMA1	NTS
CMA1	PFN1
CMA1	SERPINB1
CMA1	SERPING1
CORIN	NPPA
CPA4	AGT
CPA4	CPA5
CPA4	NTS
CPA4	PCSK1N
CPA4	PDYN
CPA4	PENK
CPA6	AGT
CPA6	CPE
CPA6	NTS
CPA6	PDYN
CPA6	PENK
CPA6	PPIA
CPB2	F10
CPB2	S100A10
CPE	CCK
CPE	GAST
CPE	IAPP
CPE	INS
CPE	PDYN
CPM	CXCL12
CPM	EGF
CPM	HBA1
CPM	KNG1
CPM	PDYN
CPN1	C3
CPN1	C4A
CPN1	C5
CPN1	CXCL12
CPN1	HBA1
CPN1	KNG1
CPN1	S100A10
CPZ	WNT4
CTRB1	SERPINB1
CTRC	PRSS1
CTSA	LAMP2
CTSB	ACAN
CTSB	AGT
CTSB	APP
CTSB	BGLAP
CTSB	CCL20
CTSB	CTSB
CTSB	IGF1
CTSB	MARCKS
CTSB	MCOLN1
CTSB	NTS
CTSB	PDYN
CTSB	PENK
CTSB	PLAU
CTSB	POMC
CTSB	PRSS2
CTSB	REN
CTSB	SLPI
CTSB	SPHK1
CTSB	TG
CTSC	CTSC
CTSD	APP
CTSD	BGLAP
CTSD	CAMP
CTSD	CASP8
CTSD	CCL20
CTSD	CCL21
CTSD	COL4A3
CTSD	CST3
CTSD	DCD
CTSD	FGA
CTSD	HBA1
CTSD	HBB
CTSD	IGFBP3
CTSD	IGFBP4
CTSD	KNG1
CTSD	MBP
CTSD	PLG
CTSD	POMC
CTSD	PRL
CTSD	SERPINA3
CTSD	SERPINA4
CTSD	SNCA
CTSD	SPP1
CTSD	TAC1
CTSD	TG
CTSE	A2M
CTSE	CTSE
CTSE	EDN1
CTSE	EDN2
CTSE	EDN3
CTSE	INS
CTSE	POMC
CTSE	TAC1
CTSG	ACAT2
CTSG	ACLY
CTSG	ACTA1
CTSG	ACTA2
CTSG	ACTB
CTSG	ACTC1
CTSG	ACTG1
CTSG	ACTG2
CTSG	ACTR10
CTSG	ADAMTS1
CTSG	AGT
CTSG	ALDOA
CTSG	ARHGDIA
CTSG	ATIC
CTSG	ATP5B
CTSG	ATP5J
CTSG	BLMH
CTSG	BRIX1
CTSG	BXDC2
CTSG	C15orf59
CTSG	C1QBP
CTSG	C22orf28
CTSG	C3
CTSG	CCT2
CTSG	CCT6A
CTSG	CKB
CTSG	CKM
CTSG	COII
CTSG	COX2
CTSG	CTSG
CTSG	CXCL12
CTSG	DDX1
CTSG	DKFZp566L241
CTSG	DKFZp686A1668
CTSG	DKFZp781L0540
CTSG	DNAJB11
CTSG	DPYSL3
CTSG	DYNC1I2
CTSG	ECHS1
CTSG	EDC4
CTSG	EEF1A
CTSG	EEF1A1
CTSG	EEF1A1P5
CTSG	EEF1G
CTSG	EEF2
CTSG	EIF3G
CTSG	EIF4A1
CTSG	EIF4A3
CTSG	ELAVL1
CTSG	ESD
CTSG	F10
CTSG	F2R
CTSG	F2RL1
CTSG	F2RL3
CTSG	F5
CTSG	FASN
CTSG	FKBP4
CTSG	FLNA
CTSG	FLNB
CTSG	FTSJ3
CTSG	GAPDH
CTSG	GNB2L1
CTSG	GP1BA
CTSG	GPI
CTSG	H2AFV
CTSG	H2AFZ
CTSG	H2BFS
CTSG	HDAC1
CTSG	HDGF
CTSG	HIST1H1A
CTSG	HIST1H1C
CTSG	HIST1H1D
CTSG	HIST1H1E
CTSG	HIST1H1T
CTSG	HIST1H2BB
CTSG	HIST1H2BC
CTSG	HIST1H2BD
CTSG	HIST1H2BH
CTSG	HIST1H2BJ
CTSG	HIST1H2BK
CTSG	HIST1H2BL
CTSG	HIST1H2BM
CTSG	HIST1H2BN
CTSG	HIST1H2BO
CTSG	HIST1H4A
CTSG	HIST2H2BE
CTSG	HIST2H2BF
CTSG	HIST3H2BB
CTSG	HMGCS1
CTSG	HMGN1
CTSG	HNRNPH1
CTSG	HNRNPUL2
CTSG	HSP90AA2
CTSG	HSP90AA4P
CTSG	HSP90AB1
CTSG	HSP90AB2P
CTSG	HSP90AB3P
CTSG	HSP90B1
CTSG	HSPA1A
CTSG	HSPA1L
CTSG	HSPA2
CTSG	HSPA4
CTSG	HSPA5
CTSG	HSPA6
CTSG	HSPA7
CTSG	HSPA8
CTSG	HSPA9
CTSG	HSPD1
CTSG	IGFBP3
CTSG	IGHG1
CTSG	IL1B
CTSG	MANF
CTSG	MARCKS
CTSG	MBP
CTSG	MDH1
CTSG	MIF
CTSG	MN1
CTSG	MT-CO2
CTSG	NCL
CTSG	NME1
CTSG	NME2
CTSG	NME2P1
CTSG	NONO
CTSG	P4HB
CTSG	PARP1
CTSG	PCBP2
CTSG	PGAM1
CTSG	PGAM2
CTSG	PGAM4
CTSG	PHB2
CTSG	PKM2
CTSG	PLAU
CTSG	PLAUR
CTSG	PPIB
CTSG	PPP2R1A
CTSG	PRDX1
CTSG	PRDX3
CTSG	PRDX5
CTSG	PRDX6
CTSG	PSMA2
CTSG	PTMAP7
CTSG	RAB14
CTSG	RHCE
CTSG	RPL36A
CTSG	RPL36AL
CTSG	RPL4
CTSG	RPL6
CTSG	RPL8
CTSG	RPL9
CTSG	RPLP0
CTSG	RPLP2
CTSG	RPS21
CTSG	SELPLG
CTSG	SERPINB1
CTSG	SERPIND1
CTSG	SF3A1
CTSG	SF3B2
CTSG	SOD1
CTSG	SORD
CTSG	STIP1
CTSG	SUB1
CTSG	TAGLN2
CTSG	TCP1
CTSG	THRAP3
CTSG	TUBA1A
CTSG	TUBA1B
CTSG	TUBA1C
CTSG	TUBA3E
CTSG	TUBA4A
CTSG	TUBA8
CTSG	TUBB
CTSG	TUBB2A
CTSG	TUBB2B
CTSG	TUBB3
CTSG	TUBB4A
CTSG	TUBB4B
CTSG	TUBB6
CTSG	U2AF1
CTSG	UBA1
CTSG	UBE2L3
CTSG	UCHL1
CTSG	VDAC1
CTSG	VIM
CTSG	XRCC5
CTSG	YARS
CTSG	YBX1
CTSG	YWHAQ
CTSH	BGLAP
CTSH	SFTPB
CTSK	AHCY
CTSK	AHNAK
CTSK	ALB
CTSK	ALDOA
CTSK	ALDOC
CTSK	ALYREF
CTSK	ARHGDIA
CTSK	ATIC
CTSK	ATP1B3
CTSK	C15orf43
CTSK	C6orf57
CTSK	CALR
CTSK	CCT2
CTSK	CCT3
CTSK	CFL1
CTSK	COL1A1
CTSK	COL1A2
CTSK	CTSK
CTSK	DCTN2
CTSK	DPF2
CTSK	EEF1A1
CTSK	EEF1A1P5
CTSK	EEF1A2
CTSK	EEF1D
CTSK	EEF2
CTSK	EWSR1
CTSK	FGFR3
CTSK	H2AFV
CTSK	H2AFX
CTSK	H2AFZ
CTSK	HDLBP
CTSK	HIST1H2AA
CTSK	HIST1H2AB
CTSK	HIST1H2AC
CTSK	HIST1H2AD
CTSK	HIST1H2AG
CTSK	HIST1H2AH
CTSK	HIST1H2AJ
CTSK	HIST2H2AA3
CTSK	HIST2H2AC
CTSK	HIST3H2A
CTSK	HMGB1
CTSK	HMGN1
CTSK	HNRNPD
CTSK	HSPA1A
CTSK	HSPA5
CTSK	HSPA9
CTSK	HSPD1
CTSK	ITPR3
CTSK	MATR3
CTSK	NCL
CTSK	NDUFB10
CTSK	NOP58
CTSK	P4HB
CTSK	PARP1
CTSK	PDIA3
CTSK	PDIA4
CTSK	PDLIM1
CTSK	PDLIM5
CTSK	PFDN2
CTSK	PGK1
CTSK	PI3
CTSK	PKM2
CTSK	PLS3
CTSK	PPA1
CTSK	PPIA
CTSK	PPP2CA
CTSK	PPP2CB
CTSK	PRDX1
CTSK	PRDX2
CTSK	PRDX6
CTSK	RBM25
CTSK	RHOA
CTSK	RHOC
CTSK	RNF219
CTSK	RPL7
CTSK	RPLP2
CTSK	RPS17
CTSK	SSB
CTSK	STOML2
CTSK	SUMO2
CTSK	SUMO3
CTSK	SUMO4
CTSK	SYAP1
CTSK	TBCA
CTSK	TKT
CTSK	TTLL5
CTSK	TUBA1A
CTSK	TUBA1B
CTSK	TUBA1C
CTSK	TUBA3E
CTSK	TUBA4A
CTSK	TUBB
CTSK	TUBB2A
CTSK	TUBB2B
CTSK	TUBB3
CTSK	TUBB4B
CTSK	UBA1
CTSK	UCHL1
CTSK	VAPB
CTSK	VIM
CTSK	WUGSC:H_RG054D04.1
CTSK	XRCC5
CTSK	YARS
CTSK	YWHAQ
CTSL1	BGLAP
CTSL1	CST3
CTSL1	CTSC
CTSL1	CTSL1
CTSL1	HPSE
CTSL1	IGFBP3
CTSL1	IL8
CTSL1	MBP
CTSL1	PDYN
CTSL1	PI3
CTSL1	PLAU
CTSL1	SERPINA1
CTSL1	SLPI
CTSL1	TG
CTSL1	TGM3
CTSL2	PLG
CTSS	BGLAP
CTSS	CTSS
CTSS	DAPK1
CTSS	MBP
CTSS	SLPI
CTSZ	CXCL12
CTSZ	ENO1
CTSZ	ENO2
CTSZ	ITGB2
CYLD	IKBKG
CYLD	MAP3K7
CYLD	PLK1
DNPEP	AGT
DNPEP	POMC
DPP3	AGT
DPP3	PDYN
DPP3	POMC
DPP4	CCL11
DPP4	CCL2
DPP4	CCL22
DPP4	CCL3L1
DPP4	CCL5
DPP4	CXCL10
DPP4	CXCL11
DPP4	CXCL12
DPP4	CXCL2
DPP4	CXCL6
DPP4	CXCL9
DPP4	NPY
DPP7	KNG1
DPP7	TAC1
DPP8	CXCL10
DPP8	CXCL11
DPP8	CXCL12
DPP9	SFMBT1
ECE1	AGT
ECE1	APP
ECE1	EDN1
ECE1	EDN2
ECE1	EDN3
ECE1	KNG1
ECE1	NTS
ECE1	TAC1
ECE2	AGT
ECE2	EDN1
ECE2	KNG1
ECE2	NTS
ECE2	PCSK1N
ECE2	PDYN
ECE2	TAC1
ELANE	ACAN
ELANE	ACAT1
ELANE	ACTB
ELANE	ACTN4
ELANE	AGT
ELANE	AKR7A2
ELANE	ALDH7A1
ELANE	ALDOA
ELANE	APOA2
ELANE	ATP1B3
ELANE	ATP5B
ELANE	BRIX1
ELANE	BSG
ELANE	BXDC2
ELANE	C1QBP
ELANE	C3
ELANE	CALR
ELANE	CALU
ELANE	CAMP
ELANE	CCT2
ELANE	CCT3
ELANE	CCT5
ELANE	CKB
ELANE	CKM
ELANE	COL3A1
ELANE	COPS3
ELANE	COX6B1
ELANE	CST3
ELANE	CSTB
ELANE	DCTN2
ELANE	DDB1
ELANE	DDX39A
ELANE	DKFZp781K1356
ELANE	DLD
ELANE	DOCK4
ELANE	EEF1A1
ELANE	EEF1A1P5
ELANE	EEF1A2
ELANE	EEF1B2
ELANE	EEF1G
ELANE	EEF2
ELANE	EIF2S3
ELANE	EIF4A1
ELANE	EIF5A2
ELANE	ENO2
ELANE	ENO3
ELANE	ENSA
ELANE	F2R
ELANE	F2RL1
ELANE	F5
ELANE	F9
ELANE	FAHD2A
ELANE	FAHD2B
ELANE	FASN
ELANE	FKBP3
ELANE	GAPDH
ELANE	GDI1
ELANE	GDI2
ELANE	GOT2
ELANE	GRHPR
ELANE	H2AFV
ELANE	H2AFZ
ELANE	H2BFS
ELANE	HARS
ELANE	HDGF
ELANE	HIST1H1C
ELANE	HIST1H2BB
ELANE	HIST1H2BC
ELANE	HIST1H2BD
ELANE	HIST1H2BH
ELANE	HIST1H2BJ
ELANE	HIST1H2BK
ELANE	HIST1H2BL
ELANE	HIST1H2BM
ELANE	HIST1H2BN
ELANE	HIST1H2BO
ELANE	HIST2H2BE
ELANE	HIST2H2BF
ELANE	HIST3H2BB
ELANE	HMGCS1
ELANE	HNRNPA1L2
ELANE	HNRNPL
ELANE	HNRNPUL2
ELANE	HSP90AB1
ELANE	HSP90AB2P
ELANE	HSP90AB3P
ELANE	HSP90AB4P
ELANE	HSP90B1
ELANE	HSPA1A
ELANE	HSPA9
ELANE	HSPD1
ELANE	IARS2
ELANE	IGFBP3
ELANE	IGHG1
ELANE	IL1B
ELANE	KNG1
ELANE	KRT18
ELANE	LAMC2
ELANE	LCP1
ELANE	LMNB1
ELANE	LPA
ELANE	MATR3
ELANE	MDH1
ELANE	MDH2
ELANE	MMP2
ELANE	MMP9
ELANE	NAP1L1
ELANE	NCL
ELANE	NDUFA5
ELANE	NES
ELANE	NME1
ELANE	NME2
ELANE	NME2P1
ELANE	NONO
ELANE	NPEPPS
ELANE	PA2G4
ELANE	PARK7
ELANE	PARP1
ELANE	PCBP2
ELANE	PCNA
ELANE	PDIA4
ELANE	PEBP1
ELANE	PFKP
ELANE	PGK1
ELANE	PGK2
ELANE	PI3
ELANE	PKM2
ELANE	PLAU
ELANE	PLAUR
ELANE	PML
ELANE	PPIA
ELANE	PPP2R1A
ELANE	PRDX1
ELANE	PRDX2
ELANE	PRDX4
ELANE	PRDX6
ELANE	PRKCSH
ELANE	PSMC6
ELANE	PSMD7
ELANE	QIL1
ELANE	RAD23B
ELANE	RAN
ELANE	RANBP2
ELANE	RARRES2
ELANE	RBBP7
ELANE	RELA
ELANE	RPL10A
ELANE	RPL24
ELANE	RPL32
ELANE	RPLP2
ELANE	RPS3A
ELANE	RPS7
ELANE	RPSA
ELANE	SCNN1G
ELANE	SERPINA1
ELANE	SERPINA3
ELANE	SERPINA7
ELANE	SERPINB1
ELANE	SERPINB9
ELANE	SERPINC1
ELANE	SERPIND1
ELANE	SERPINF2
ELANE	SF3B1
ELANE	SFTPD
ELANE	SND1
ELANE	SOD1
ELANE	ST1A5
ELANE	SUB1
ELANE	SULT1A1
ELANE	SULT1A2
ELANE	SULT1A4
ELANE	SUPT16H
ELANE	TAGLN2
ELANE	TCP1
ELANE	TFPI
ELANE	TIMP1
ELANE	TKT
ELANE	TUBA1A
ELANE	TUBA1B
ELANE	TUBA1C
ELANE	TUBA3E
ELANE	TUBA4A
ELANE	TUBA8
ELANE	TUBB
ELANE	TUBB2A
ELANE	TUBB2B
ELANE	TUBB3
ELANE	TUBB4A
ELANE	TUBB4B
ELANE	TUFM
ELANE	TXN
ELANE	UBA1
ELANE	UBE2I
ELANE	UBE2L3
ELANE	UCHL1
ELANE	VARS
ELANE	VAT1
ELANE	VCP
ELANE	VIM
ELANE	VMA21
ELANE	XRCC6
ELANE	YARS
ELANE	YWHAE
ELANE	ZNF292
ENPEP	AGT
ENPEP	CCK
ENPEP	CHGA
ENPEP	KNG1
ENPEP	TAC3
ESPL1	CDK1
F10	APOH
F10	F10
F10	F2
F10	F5
F10	F7
F10	F8
F10	PROS1
F11	APOH
F11	F11
F11	F9
F11	HGF
F12	F11
F12	F12
F12	F7
F12	KLKB1
F12	REN
F2	A2M
F2	ACTA1
F2	ACTA2
F2	ACTB
F2	ACTC1
F2	ACTG1
F2	ACTG2
F2	ADAMTS13
F2	ADPRHL2
F2	AKR7A2
F2	ALB
F2	ATP6V0D1
F2	BET1
F2	C17orf25
F2	CCDC124
F2	CCT4
F2	CCT7
F2	CLIC1
F2	CPB2
F2	CTTN
F2	DDX21
F2	DDX5
F2	DKFZp781C0425
F2	DLD
F2	DR1
F2	EBNA1BP2
F2	F11
F2	F13A1
F2	F2
F2	F2R
F2	F2RL1
F2	F2RL2
F2	F2RL3
F2	F5
F2	F7
F2	F8
F2	F9
F2	FARSB
F2	FGA
F2	FGB
F2	GLO1
F2	GP5
F2	HNRNPF
F2	HSP90AA2
F2	HSP90AB1
F2	HSP90AB3P
F2	HSPA9
F2	IGFBP3
F2	IGFBP5
F2	ILF2
F2	IRS4
F2	LDHB
F2	MAP4
F2	MAT2A
F2	MIF
F2	NACA
F2	NACA2
F2	NCAPH
F2	NCL
F2	PAK2
F2	PDCD5
F2	PGK1
F2	PGK2
F2	PHGDH
F2	PKM2
F2	PLAU
F2	PMPCA
F2	PRDX1
F2	PROC
F2	PROS1
F2	RPE
F2	RPL24
F2	RPL5
F2	RPLP0
F2	RPS21
F2	SDC4
F2	SEPT2
F2	SERPINC1
F2	SKIV2L2
F2	SNRPE
F2	SPP1
F2	SSB
F2	ST13
F2	STIP1
F2	TCOF1
F2	THOC1
F2	TXNDC12
F2	TXNDC5
F2	VCP
F2	YARS
F7	F10
F7	F5
F7	F7
F7	F9
F9	F10
F9	F7
F9	F8
FURIN	ADAM10
FURIN	ADAM12
FURIN	ADAM19
FURIN	ADAMTS1
FURIN	ADAMTS4
FURIN	ADAMTS9
FURIN	ALB
FURIN	BMP1
FURIN	BMP4
FURIN	CUBN
FURIN	DSG1
FURIN	DSG3
FURIN	EDA
FURIN	EDN1
FURIN	F9
FURIN	FBN1
FURIN	FIGF
FURIN	FURIN
FURIN	GDF5
FURIN	IGF1
FURIN	IGF1R
FURIN	INSR
FURIN	ITGA3
FURIN	ITGA4
FURIN	ITGA6
FURIN	LCT
FURIN	LECT1
FURIN	LIPG
FURIN	LRP1
FURIN	MET
FURIN	MMP11
FURIN	MMP14
FURIN	MMP16
FURIN	MMP2
FURIN	NPPB
FURIN	NTF3
FURIN	PCSK9
FURIN	PDGFA
FURIN	PDGFB
FURIN	PRB4
FURIN	PROC
FURIN	PTH
FURIN	SCG5
FURIN	SEMA3F
FURIN	SOD3
FURIN	SORL1
FURIN	TGFB1
FURIN	TNFSF12
FURIN	VEGFC
FURIN	VWF
FURIN	ZP3
GZMA	ACIN1
GZMA	ACLY
GZMA	ACTB
GZMA	ADAR
GZMA	AKAP8
GZMA	AKAP8L
GZMA	ALKBH2
GZMA	ANKRD17
GZMA	APEX1
GZMA	ARGLU1
GZMA	ARHGEF1
GZMA	BCLAF1
GZMA	BDH2
GZMA	BRF1
GZMA	BRIX1
GZMA	BTF3
GZMA	C17orf85
GZMA	CALHM1
GZMA	CKAP5
GZMA	CLINT1
GZMA	CSDE1
GZMA	DDX17
GZMA	DDX21
GZMA	DDX24
GZMA	DDX39A
GZMA	DDX3X
GZMA	DHX16
GZMA	DHX30
GZMA	DNAJC17
GZMA	DOCK2
GZMA	DUS1L
GZMA	EBNA1BP2
GZMA	EIF2B4
GZMA	EIF3B
GZMA	EIF3C
GZMA	EIF4B
GZMA	EIF4G1
GZMA	ELF2
GZMA	ELL3
GZMA	EPB41
GZMA	ERCC5
GZMA	ERICH1
GZMA	EXOSC10
GZMA	F2R
GZMA	FAM60A
GZMA	FOXK1
GZMA	GAPVD1
GZMA	GART
GZMA	GPATCH4
GZMA	GTF2B
GZMA	H2AFY
GZMA	H2AFZ
GZMA	H3F3A
GZMA	HIST1H1A
GZMA	HIST1H1B
GZMA	HIST1H1D
GZMA	HIST1H2AG
GZMA	HIST1H2BC
GZMA	HIST1H3A
GZMA	HIST1H4A
GZMA	HMGB2
GZMA	HMGN1
GZMA	HNRNPA1
GZMA	HNRNPA2B1
GZMA	HNRNPC
GZMA	HNRNPK
GZMA	HNRNPU
GZMA	HP1BP3
GZMA	HTATSF1
GZMA	HUWE1
GZMA	IK
GZMA	IL1B
GZMA	KCNAB2
GZMA	KHDRBS1
GZMA	KIF18B
GZMA	KPNA2
GZMA	KSR1
GZMA	LMNB1
GZMA	LSM14A
GZMA	LTV1
GZMA	LUC7L
GZMA	LUC7L2
GZMA	M6PR
GZMA	MAP4
GZMA	MAPT
GZMA	MATR3
GZMA	METAP2
GZMA	MFAP1
GZMA	MKI67
GZMA	MKI67IP
GZMA	MMTAG2
GZMA	MRTO4
GZMA	NAA30
GZMA	NAP1L1
GZMA	NAP1L5
GZMA	NCAPD3
GZMA	NDUFS3
GZMA	NFX1
GZMA	NHP2
GZMA	NOC2L
GZMA	NOLC1
GZMA	NOP2
GZMA	NPM1
GZMA	NSRP1
GZMA	NUP107
GZMA	OSBPL3
GZMA	PAK4
GZMA	PALLD
GZMA	PARP1
GZMA	PCF11
GZMA	PCM1
GZMA	PHGDH
GZMA	PHRF1
GZMA	PPP1R7
GZMA	PRPF18
GZMA	PRRC2C
GZMA	PSRC1
GZMA	PTBP1
GZMA	PTMA
GZMA	PURB
GZMA	RBM14
GZMA	RBM19
GZMA	RBM34
GZMA	RBM39
GZMA	RBMX
GZMA	RCC2
GZMA	RDBP
GZMA	RNASEH2B
GZMA	RNPS1
GZMA	RPF2
GZMA	RPL10
GZMA	RPL11
GZMA	RPL13
GZMA	RPL13A
GZMA	RPL14
GZMA	RPL15
GZMA	RPL18
GZMA	RPL18A
GZMA	RPL19
GZMA	RPL23A
GZMA	RPL24
GZMA	RPL27A
GZMA	RPL3
GZMA	RPL30
GZMA	RPL31
GZMA	RPL34
GZMA	RPL35
GZMA	RPL36AL
GZMA	RPL4
GZMA	RPL5
GZMA	RPL6
GZMA	RPL7
GZMA	RPL7A
GZMA	RPL8
GZMA	RPS11
GZMA	RPS16
GZMA	RPS18
GZMA	RPS19
GZMA	RPS20
GZMA	RPS26
GZMA	RPS3
GZMA	RPS3A
GZMA	RPS6
GZMA	RPS8
GZMA	RRP15
GZMA	RRP1B
GZMA	SAFB2
GZMA	SART1
GZMA	SCRIB
GZMA	SDCBP2
GZMA	SERBP1
GZMA	SET
GZMA	SETD2
GZMA	SF3A2
GZMA	SF3B1
GZMA	SNRNP70
GZMA	SNW1
GZMA	SON
GZMA	SPTAN1
GZMA	SPTY2D1
GZMA	SRP14
GZMA	SRRM1
GZMA	SRRM2
GZMA	SRSF4
GZMA	STAU1
GZMA	SUB1
GZMA	SUPT16H
GZMA	SURF6
GZMA	SYNRG
GZMA	TAF9
GZMA	TCOF1
GZMA	THRAP3
GZMA	TJP3
GZMA	TMPO
GZMA	TP53RK
GZMA	TUBA1A
GZMA	TUBB
GZMA	U2AF1
GZMA	U2AF2
GZMA	URGCP
GZMA	UTP14A
GZMA	VIM
GZMA	WBP11
GZMA	WDR46
GZMA	XRCC6
GZMA	YBX1
GZMA	YLPM1
GZMA	ZBTB11
GZMA	ZC3H13
GZMA	ZC3HAV1
GZMA	ZFC3H1
GZMA	ZGPAT
GZMA	ZNF428
GZMA	ZNF598
GZMB	AARS
GZMB	ABL1
GZMB	ACTL6A
GZMB	ANP32B
GZMB	AVEN
GZMB	BID
GZMB	BRPF1
GZMB	CASP10
GZMB	CASP3
GZMB	CASP7
GZMB	CASP8
GZMB	CASP9
GZMB	CDC5L
GZMB	CDKN1A
GZMB	CENPB
GZMB	CHD3
GZMB	DFFA
GZMB	DLAT
GZMB	EEF1A1
GZMB	ENO1
GZMB	EXOSC10
GZMB	FBL
GZMB	FGFR1
GZMB	GRIA3
GZMB	HARS
GZMB	HNRNPH1
GZMB	HSP90AA1
GZMB	HSP90AB1
GZMB	HSPA1A
GZMB	IARS
GZMB	ITSN1
GZMB	LARP1
GZMB	LMNB1
GZMB	MCL1
GZMB	MCM2
GZMB	MKI67
GZMB	MRE11A
GZMB	MYBBP1A
GZMB	NCL
GZMB	NOTCH1
GZMB	NUMA1
GZMB	PABPC1
GZMB	PARP1
GZMB	PFKL
GZMB	PFKM
GZMB	PKN1
GZMB	PMS1
GZMB	PMS2
GZMB	POLR1A
GZMB	POLR2A
GZMB	PPIG
GZMB	PRKDC
GZMB	PTBP1
GZMB	PTK2
GZMB	PTMA
GZMB	RBM28
GZMB	ROCK2
GZMB	RPL10
GZMB	RPL5
GZMB	RPS15
GZMB	RPS4X
GZMB	RRP15
GZMB	SERPINB9
GZMB	SF3B1
GZMB	SNRNP70
GZMB	SRP72
GZMB	SRRM1
GZMB	SSB
GZMB	ST13
GZMB	STRN
GZMB	TOP1
GZMB	TUBA1A
GZMB	UBE4B
GZMB	UBTF
GZMB	UTP18
GZMB	VIM
GZMB	VTN
GZMB	XPO5
GZMB	XRCC4
GZMB	XRCC6
GZMB	ZCCHC8
GZMH	SSB
GZMK	TP53
GZMK	TUBB1
GZMK	TUBB3
GZMK	VCP
GZMM	NPM1
GZMM	SERPINA1
GZMM	SERPINA3
GZMM	SERPINB9
GZMM	TUBA1A
HABP2	FGB
HGFAC	HGF
HGFAC	MST1
HMBS	ABL1
HMBS	ABL2
HMBS	ADRBK1
HMBS	AKT1
[truncated: 1,674 more rows]
